# Supplementary material for: Antigen-specific activation of gut immune cells drives autoimmune neuroinflammation
Source: Gut Microbes. 2025 Dec 24;18(1):2601430. doi: 10.1080/19490976.2025.2601430 (PMC12962552; doi:10.1080/19490976.2025.2601430)
Supplement: Supplementary Material — Supplemental_Tables [file KGMI_A_2601430_SM8141.zip]

Archive with 4 entries (4 files):
- Table Z1 – Background correction gene list.xlsx
- Table Z4 – Differentially expressed genes.xlsx
- Table Z3 – Cluster-specific marker gene expression.xlsx
- Table Z2 – UMAP embeddings, quality control, and annotation.xlsx
