# Supplementary material for: Antigen-specific activation of gut immune cells drives autoimmune neuroinflammation
Source: Gut Microbes. 2025 Dec 24;18(1):2601430. doi: 10.1080/19490976.2025.2601430 (PMC12962552; doi:10.1080/19490976.2025.2601430)
Supplement: Supplementary Material — Supplemental_Tables [file KGMI_A_2601430_SM8141.zip › Table Z1 – Background correction gene list.xlsx]

## Sheet: Table Z1
Table Z1 – Background correction gene list
CD4 T cells-a	B cells-a	Erythrocytes	CD4 T cells-b	CD8 T cells	Treg cells	NK cells	B cells-b	DCs	Macrophages
Gm12840	Iglc2	Hmgb2	Maf	Cd8b1	Trdc	Gzma	Iglc1	Txndc17	C1qa
Lef1	Iglc3	Pclaf	Izumo1r	Ly6c2	Ccr9	Ncr1		Fscn1	C1qb
Trbc2		Stmn1	Ctla4	Cd8a	Tcrg-C4	Klrb1c			C1qc
						Klrk1
