# Supplementary material for: Antigen-specific activation of gut immune cells drives autoimmune neuroinflammation
Source: Gut Microbes. 2025 Dec 24;18(1):2601430. doi: 10.1080/19490976.2025.2601430 (PMC12962552; doi:10.1080/19490976.2025.2601430)
Supplement: Supplementary Material — Supplemental_Tables [file KGMI_A_2601430_SM8141.zip › Table Z4 – Differentially expressed genes.xlsx]

## Sheet: B cells-a
cell_type	gene	baseMean	log2FoldChange	lfcSE	stat	pvalue	padj
B cells-a	Igtp	1427.24	1.93384	0.273585	7.0685	1.5662e-12	1.90121e-08
B cells-a	Gbp4	1917.13	1.46238	0.214126	6.82953	8.51929e-12	5.17079e-08
B cells-a	Cd274	744.311	1.07828	0.162573	6.63261	3.29801e-11	1.33449e-07
B cells-a	Pcp4	43.7722	-2.6591	0.407149	-6.53102	6.53213e-11	1.98234e-07
B cells-a	Gbp7	1952.61	1.43762	0.235978	6.09217	1.11389e-09	2.70431e-06
B cells-a	Apol7e	34.1817	7.93164	1.33053	5.96128	2.50272e-09	5.06342e-06
B cells-a	Gm4951	35.3482	4.02273	0.685738	5.86627	4.45699e-09	7.72906e-06
B cells-a	Ccr7	1907.3	0.829295	0.143433	5.78176	7.39229e-09	1.12169e-05
B cells-a	Ssbp2	481.516	1.50305	0.266211	5.64608	1.64149e-08	2.21401e-05
B cells-a	Dirc2	58.1563	2.95021	0.525645	5.61255	1.99364e-08	2.42008e-05
B cells-a	Gpr171	925.939	0.691231	0.123553	5.59462	2.21102e-08	2.43997e-05
B cells-a	Hist1h4c	79.3704	-1.69511	0.312821	-5.41878	6.00071e-08	6.07022e-05
B cells-a	Stat1	7763.35	0.943195	0.175432	5.3764	7.59898e-08	6.70738e-05
B cells-a	Pxdc1	1030.86	-1.20912	0.225416	-5.36392	8.14333e-08	6.70738e-05
B cells-a	Samsn1	827.56	-1.00361	0.187215	-5.36074	8.28822e-08	6.70738e-05
B cells-a	Cd9	111.715	2.26773	0.429897	5.27507	1.32708e-07	0.000100684
B cells-a	Ly6c1	507.338	8.62744	1.67559	5.14891	2.6201e-07	0.000187091
B cells-a	Pdlim1	316.805	1.39929	0.274285	5.10159	3.36819e-07	0.000227147
B cells-a	Iglc1	1692.24	-0.999088	0.197683	-5.054	4.32648e-07	0.000276417
B cells-a	3830403N18Rik	27.2888	-2.63943	0.525176	-5.0258	5.01332e-07	0.000304283
B cells-a	Maf	312.817	0.80465	0.161442	4.98413	6.22409e-07	0.000359782
B cells-a	Fcer2a	3147.7	-1.04307	0.209959	-4.96794	6.7668e-07	0.000373374
B cells-a	Fmnl3	261.833	-0.948514	0.194261	-4.88268	1.04654e-06	0.000552345
B cells-a	Notch2	482.696	-1.1695	0.240498	-4.86284	1.15716e-06	0.000585281
B cells-a	Pfkp	601.693	0.794968	0.165854	4.79317	1.64169e-06	0.000797138
B cells-a	Rundc3b	17.6559	6.97949	1.46152	4.7755	1.79263e-06	0.000805953
B cells-a	Tbc1d2b	12.6252	6.49703	1.35886	4.78122	1.74233e-06	0.000805953
B cells-a	Nrip1	784.165	1.01373	0.214458	4.72693	2.27936e-06	0.000988185
B cells-a	Mettl9	167.166	1.40229	0.297457	4.71424	2.4261e-06	0.00101553
B cells-a	Ass1	129.665	2.02788	0.433567	4.67721	2.90799e-06	0.00117667
B cells-a	Akap9	1512.4	0.662132	0.141773	4.67038	3.00647e-06	0.00117728
B cells-a	Socs3	242.983	0.968	0.207681	4.66099	3.14698e-06	0.00119379
B cells-a	Gbp3	638.533	0.944054	0.202864	4.65363	3.26147e-06	0.00119973
B cells-a	Mitd1	572.633	-0.661398	0.14376	-4.60071	4.21051e-06	0.00150328
B cells-a	Hk2	57.219	-1.64796	0.359576	-4.58307	4.58204e-06	0.00154504
B cells-a	Oxct1	394.27	0.69485	0.151461	4.58765	4.48253e-06	0.00154504
B cells-a	Skap1	352.341	7.85829	1.72803	4.54753	5.4278e-06	0.00178076
B cells-a	Irgm2	286.666	0.831997	0.18325	4.54022	5.61942e-06	0.00179511
B cells-a	Trac	6498.03	1.1591	0.256778	4.51402	6.36107e-06	0.00197992
B cells-a	Gimap4	4804.97	0.708775	0.157744	4.4932	7.01606e-06	0.0021292
B cells-a	Id3	799.572	-0.69078	0.153943	-4.48726	7.21443e-06	0.002136
B cells-a	Ms4a4b	1085.17	7.14658	1.59609	4.47757	7.54992e-06	0.00218211
B cells-a	Gbp10	109.195	2.14828	0.48269	4.45065	8.56123e-06	0.00241686
B cells-a	Stat3	1180.8	0.637927	0.143758	4.4375	9.10089e-06	0.00245502
B cells-a	Hes1	506.367	-1.32656	0.298843	-4.43899	9.03817e-06	0.00245502
B cells-a	Cd28	374.653	7.32456	1.65701	4.42036	9.85356e-06	0.00258635
B cells-a	Pde4d	57.8477	2.98991	0.676929	4.41687	1.00139e-05	0.00258635
B cells-a	Gimap3	2566.98	0.700343	0.159055	4.40314	1.06694e-05	0.00269824
B cells-a	Vpreb3	2430.09	-1.09287	0.249576	-4.37892	1.19271e-05	0.00295475
B cells-a	Aldh7a1	97.1148	-1.23793	0.28318	-4.37154	1.23374e-05	0.00299527
B cells-a	Vps26b	22.2955	5.41937	1.24255	4.36149	1.29181e-05	0.00307476
B cells-a	Trbc1	717.976	7.12557	1.64079	4.34276	1.40701e-05	0.00324292
B cells-a	BC035044	376.162	-0.926741	0.213467	-4.34138	1.41589e-05	0.00324292
B cells-a	Slc15a3	168.324	-1.63006	0.376526	-4.32921	1.49647e-05	0.003364
B cells-a	Gm47015	12.1063	6.43596	1.49211	4.31332	1.60823e-05	0.00354951
B cells-a	Samhd1	6994.78	0.585898	0.136079	4.30556	1.66561e-05	0.0036105
B cells-a	Pik3r5	63.7429	1.89896	0.442791	4.28861	1.79798e-05	0.00376306
B cells-a	IdNK cells	976.959	0.576319	0.13437	4.28903	1.79452e-05	0.00376306
B cells-a	Ifi47	2857.53	0.990304	0.231672	4.27461	1.91476e-05	0.00393954
B cells-a	Plbd1	165.589	-0.908853	0.213184	-4.26324	2.01486e-05	0.00400958
B cells-a	Olfr889	25.9806	-2.9687	0.695936	-4.26576	1.99219e-05	0.00400958
B cells-a	Notch1	262.917	1.57466	0.372282	4.22975	2.33949e-05	0.0045805
B cells-a	Atp1b1	122.265	1.92886	0.457469	4.21636	2.48274e-05	0.00474541
B cells-a	Cr2	1890.68	-0.686803	0.162957	-4.21463	2.50191e-05	0.00474541
B cells-a	Gbp2	1984.88	2.23133	0.530252	4.20806	2.57569e-05	0.00481021
B cells-a	Irf1	3018.04	0.865454	0.206246	4.19622	2.71403e-05	0.00499176
B cells-a	Pdia3	2713.52	0.529772	0.12729	4.16194	3.15553e-05	0.00571715
B cells-a	Itm2a	78.9324	6.70497	1.61391	4.15449	3.26017e-05	0.00579041
B cells-a	Dnah8	105.167	1.94062	0.467358	4.15231	3.29136e-05	0.00579041
B cells-a	Rtn4rl1	9.89389	6.14574	1.48368	4.14224	3.43932e-05	0.005912
B cells-a	Ripk1	527.703	0.67414	0.162796	4.141	3.45788e-05	0.005912
B cells-a	Gm12840	521.657	7.18223	1.74139	4.12442	3.71676e-05	0.00618052
B cells-a	Ssh2	2078.84	0.761967	0.184678	4.12591	3.69268e-05	0.00618052
B cells-a	Gm11713	30.0636	2.66651	0.647869	4.11582	3.85806e-05	0.00632878
B cells-a	Vav3	255.631	0.823436	0.201077	4.09512	4.21942e-05	0.00675575
B cells-a	Saraf	364.918	3.48802	0.852904	4.08959	4.32143e-05	0.00675575
B cells-a	Slc9a9	22.2423	4.80923	1.17584	4.09002	4.31334e-05	0.00675575
B cells-a	ANK cellsrd12	2062.75	0.434532	0.106357	4.08558	4.39661e-05	0.00675575
B cells-a	Pcgf5	508.728	0.908776	0.222423	4.0858	4.39245e-05	0.00675575
B cells-a	Jun	5958.27	0.619138	0.151937	4.07496	4.60232e-05	0.00698345
B cells-a	Agfg1	867.298	0.619911	0.152606	4.06216	4.86209e-05	0.00728653
B cells-a	Ighg3	82.2769	2.05926	0.508935	4.04621	5.20537e-05	0.00770585
B cells-a	Tpst2	320.677	0.778438	0.192897	4.03551	5.44828e-05	0.00783948
B cells-a	Klf10	93.9594	-1.15258	0.285396	-4.03853	5.37871e-05	0.00783948
B cells-a	Tnfaip8l1	9.06925	6.02077	1.4926	4.03375	5.48938e-05	0.00783948
B cells-a	Smc1a	1798.46	0.504613	0.125509	4.02054	5.80643e-05	0.00819584
B cells-a	Ap1s3	237.143	-0.740551	0.184654	-4.01049	6.05934e-05	0.00839525
B cells-a	Atrx	3002.5	0.696748	0.17384	4.00798	6.1239e-05	0.00839525
B cells-a	Idh2	129.913	1.46812	0.366409	4.00678	6.15518e-05	0.00839525
B cells-a	Otud6b	176.558	-0.771233	0.193289	-3.99004	6.60612e-05	0.00883262
B cells-a	Cd3d	849.522	6.34704	1.59094	3.9895	6.62137e-05	0.00883262
B cells-a	Ikbke	70.0723	2.50116	0.629863	3.97096	7.15843e-05	0.00934367
B cells-a	Cd247	213.456	7.41122	1.86526	3.97329	7.08871e-05	0.00934367
B cells-a	Vps37b	902.161	0.818079	0.206642	3.95891	7.52916e-05	0.00972303
B cells-a	Lat	423.721	6.86025	1.741	3.9404	8.13448e-05	0.0103942
B cells-a	Rgcc	114.446	6.79093	1.73137	3.9223	8.77087e-05	0.0110906
B cells-a	Ccdc180	73.9601	-1.62182	0.414857	-3.90934	9.25468e-05	0.0114717
B cells-a	Plin2	159.808	1.11699	0.286093	3.90429	9.45032e-05	0.0114717
B cells-a	Rps29	82030.4	-0.871615	0.223052	-3.90767	9.31895e-05	0.0114717
B cells-a	Hspa1b	812.498	-2.3334	0.597397	-3.90594	9.38593e-05	0.0114717
B cells-a	Mgst2	205.497	1.28127	0.329081	3.89346	9.88233e-05	0.0118774
B cells-a	Gimap6	5276.71	0.439147	0.113074	3.88369	0.000102881	0.0120084
B cells-a	Il12rb1	50.5976	1.46685	0.377301	3.88774	0.000101181	0.0120084
B cells-a	Cblb	945.667	0.532477	0.137071	3.88468	0.000102463	0.0120084
B cells-a	Ramp1	100.404	6.62401	1.70996	3.87377	0.000107165	0.0123893
B cells-a	Gsn	316.264	-0.605343	0.156766	-3.86143	0.000112724	0.0127884
B cells-a	Actn1	183.802	7.87377	2.03807	3.86335	0.000111842	0.0127884
B cells-a	Igkv5-43	35.82	-2.26686	0.591206	-3.83429	0.000125927	0.0141539
B cells-a	Gm12216	265.915	1.25726	0.32885	3.82319	0.000131736	0.014671
B cells-a	Klf2	14945.6	0.557935	0.146083	3.81931	0.000133824	0.0146947
B cells-a	Arid4a	1485.2	0.702187	0.1839	3.81831	0.000134369	0.0146947
B cells-a	Atp11b	1126.33	0.679618	0.178276	3.81217	0.000137751	0.0147978
B cells-a	Cd7	16.6993	5.91395	1.55049	3.81424	0.000136601	0.0147978
B cells-a	Hist1h3e	204.406	-1.21657	0.319455	-3.80828	0.000139937	0.0149008
B cells-a	Calr	4137.55	0.507729	0.133863	3.79289	0.000148903	0.0157177
B cells-a	Acvrl1	16.1365	5.86377	1.55185	3.77856	0.000157735	0.0165064
B cells-a	Evl	1642.13	0.692332	0.18382	3.76635	0.000165648	0.0171532
B cells-a	H2-Eb2	687.829	-0.825623	0.219306	-3.76471	0.000166742	0.0171532
B cells-a	Polr2l	183.651	-1.00424	0.267395	-3.75566	0.000172887	0.0175099
B cells-a	2010309G21Rik	157.957	-1.25789	0.33496	-3.75536	0.000173094	0.0175099
B cells-a	Thy1	271.957	8.02415	2.14325	3.74391	0.000181179	0.0181763
B cells-a	Lst1	51.9446	-2.40929	0.645721	-3.73116	0.000190597	0.0189644
B cells-a	Znrf3	18.3526	3.46407	0.929718	3.72594	0.000194592	0.0190496
B cells-a	Lpin2	432.725	0.686048	0.184041	3.72768	0.00019325	0.0190496
B cells-a	Msn	6678.27	0.388836	0.104515	3.7204	0.000198909	0.0193165
B cells-a	Hopx	277.043	-1.06348	0.286939	-3.70627	0.000210331	0.0202636
B cells-a	Frat2	261.371	1.1952	0.322996	3.70036	0.000215293	0.0205783
B cells-a	Kcnn4	126.484	7.33241	1.98488	3.69414	0.000220633	0.020602
B cells-a	Hdac9	166.853	-0.889471	0.240685	-3.69558	0.000219386	0.020602
B cells-a	Srpk1	844.322	0.784058	0.212227	3.69442	0.000220385	0.020602
B cells-a	Atp1b3	770.27	1.06118	0.287472	3.69143	0.000222995	0.0206636
B cells-a	Itgb3	62.6104	1.62973	0.441966	3.68747	0.000226495	0.020829
B cells-a	Frmd4b	18.8592	3.77965	1.02668	3.68142	0.000231941	0.0211193
B cells-a	Cd3e	388.165	6.42245	1.74518	3.68011	0.000233132	0.0211193
B cells-a	Paqr7	11.8756	5.41737	1.47461	3.67377	0.000238998	0.0214903
B cells-a	Cd209b	4.62832	-6.27946	1.71061	-3.67088	0.000241717	0.021575
B cells-a	Leprotl1	375.727	2.68448	0.732825	3.66319	0.000249096	0.0220714
B cells-a	Atp6v1d	704.914	0.499674	0.136776	3.65323	0.000258957	0.0227788
B cells-a	Bhlhe40	313.559	-0.568049	0.155596	-3.65078	0.000261441	0.0228319
B cells-a	Gata3	58.4405	7.73372	2.12089	3.64645	0.000265891	0.0230547
B cells-a	Svbp	733.752	-0.56985	0.156488	-3.6415	0.000271059	0.0230727
B cells-a	Maff	53.4977	1.41553	0.388982	3.63907	0.000273621	0.0230727
B cells-a	Iglv1	55.1722	-5.16971	1.42064	-3.639	0.000273702	0.0230727
B cells-a	Crim1	47.9678	2.56158	0.703057	3.6435	0.000268959	0.0230727
B cells-a	Zap70	79.4514	6.69357	1.84798	3.62211	0.000292215	0.0237417
B cells-a	Fam78a	188.735	1.51134	0.41771	3.61816	0.000296704	0.0237417
B cells-a	Gm9889	35.7847	1.96869	0.544189	3.61765	0.000297285	0.0237417
B cells-a	Crtc3	571.209	0.604233	0.166743	3.62373	0.000290384	0.0237417
B cells-a	Stim1	584.013	0.64976	0.179601	3.6178	0.000297124	0.0237417
B cells-a	Rps27rt	1598.39	-0.909998	0.2509	-3.62694	0.000286796	0.0237417
B cells-a	Sema4d	700.066	-0.494415	0.136606	-3.61928	0.000295427	0.0237417
B cells-a	Fos	5429.93	0.663553	0.183187	3.62227	0.000292032	0.0237417
B cells-a	Hid1	7.0149	5.6503	1.56453	3.6115	0.000304426	0.0239963
B cells-a	Slc38a2	1945.06	-0.651781	0.180398	-3.61301	0.000302667	0.0239963
B cells-a	Spib	1141.3	-0.639879	0.177495	-3.60506	0.000312081	0.024441
B cells-a	Sfmbt2	15.4221	4.863	1.3526	3.59531	0.000324009	0.0245631
B cells-a	Cnr2	416.213	-0.715347	0.199222	-3.5907	0.000329789	0.0245631
B cells-a	Tgfbr3	21.0351	3.93814	1.0939	3.60009	0.000318105	0.0245631
B cells-a	Ctsd	218.874	1.32786	0.369661	3.59211	0.000328006	0.0245631
B cells-a	Vsir	70.6606	8.00903	2.22773	3.59515	0.000324199	0.0245631
B cells-a	Cd3g	706.085	6.02372	1.67229	3.60209	0.000315672	0.0245631
B cells-a	Dnal1	18.0526	-2.30572	0.642141	-3.59067	0.000329829	0.0245631
B cells-a	Tnfaip8	1652.47	-0.45285	0.125984	-3.59451	0.000324997	0.0245631
B cells-a	Tap1	2541	0.647116	0.18056	3.58395	0.000338442	0.0250509
B cells-a	Gbp9	825.584	0.786519	0.219979	3.57543	0.000349655	0.0255886
B cells-a	Grap2	928.687	0.673359	0.18834	3.57523	0.000349923	0.0255886
B cells-a	Ttc3	610.635	0.673988	0.189079	3.56458	0.00036444	0.0264906
B cells-a	Strn4	458.732	-0.529783	0.148867	-3.55877	0.000372602	0.026661
B cells-a	Fam53b	439.755	0.536924	0.15092	3.55766	0.000374169	0.026661
B cells-a	Cd24a	1921.07	-0.600633	0.168828	-3.55767	0.000374159	0.026661
B cells-a	Pstpip1	401.609	0.600074	0.16879	3.55515	0.000377765	0.026661
B cells-a	Bbx	897.938	0.529633	0.148927	3.55633	0.000376071	0.026661
B cells-a	Pdk1	436.391	1.08677	0.307356	3.53585	0.000406463	0.0282709
B cells-a	Elk3	224.231	-0.660094	0.186732	-3.53498	0.000407806	0.0282709
B cells-a	1700062C10Rik	11.2317	5.3328	1.50756	3.53737	0.000404132	0.0282709
B cells-a	A930007I19Rik	170.692	-1.12491	0.318343	-3.53363	0.000409892	0.0282709
B cells-a	Ccdc92	11.625	3.3847	0.958907	3.52975	0.00041595	0.0284058
B cells-a	Gm20186	102.075	1.83268	0.519264	3.52938	0.000416527	0.0284058
B cells-a	Sfn	313.798	-0.618419	0.175585	-3.52204	0.000428237	0.0288798
B cells-a	Zeb1	771.864	0.623181	0.176917	3.52244	0.000427589	0.0288798
B cells-a	Tasp1	79.1236	1.02691	0.291862	3.51847	0.000434036	0.0291092
B cells-a	Gbp5	722.69	0.739648	0.211315	3.50022	0.000464874	0.030729
B cells-a	Gm26737	5.77046	-5.60348	1.60113	-3.4997	0.000465783	0.030729
B cells-a	Wars	797.333	0.881125	0.251679	3.50099	0.000463528	0.030729
B cells-a	Usp3	611.125	0.602233	0.173216	3.47677	0.000507498	0.0333001
B cells-a	ANK cellsrd11	4110.06	0.718776	0.206917	3.47374	0.000513266	0.0334975
B cells-a	Plp2	349.204	-0.831497	0.240183	-3.46193	0.000536308	0.0348141
B cells-a	Trat1	82.1244	8.22613	2.37719	3.46044	0.000539293	0.0348217
B cells-a	Adss	763.211	0.427301	0.123875	3.44946	0.000561706	0.0359003
B cells-a	AC149090.1	1685.67	-0.633762	0.183733	-3.44936	0.000561913	0.0359003
B cells-a	Cytip	2508.14	0.496627	0.144348	3.44048	0.000580688	0.0368188
B cells-a	Aggf1	526.778	0.526778	0.153147	3.4397	0.000582355	0.0368188
B cells-a	Gm12185	130.876	1.48847	0.432941	3.43804	0.000585933	0.0368531
B cells-a	Gbp8	331.951	3.69005	1.07383	3.43634	0.000589628	0.0368943
B cells-a	Mpeg1	310.372	0.832991	0.243044	3.42733	0.000609541	0.0379447
B cells-a	Bcap31	1605.39	0.385908	0.112756	3.42251	0.000620461	0.0382324
B cells-a	Snrpf	2849.94	-0.681166	0.198987	-3.42316	0.000618981	0.0382324
B cells-a	Gm15848	117.499	-0.974115	0.285289	-3.41448	0.000639034	0.039178
B cells-a	Cd72	2252.31	-0.488558	0.143186	-3.41205	0.000644771	0.039331
B cells-a	Cd40	614.539	-0.72075	0.211494	-3.40789	0.000654666	0.0396917
B cells-a	Prrg1	18.1652	3.18953	0.936863	3.40448	0.000662913	0.0396917
B cells-a	Ncapd3	148.289	1.15895	0.340452	3.40414	0.000663715	0.0396917
B cells-a	Akap8l	815.04	0.494998	0.145411	3.40413	0.000663763	0.0396917
B cells-a	Prdx6	1209.48	0.674629	0.198527	3.39817	0.00067838	0.039975
B cells-a	Zfp292	2223.22	0.743157	0.218647	3.39888	0.00067662	0.039975
B cells-a	Mthfs	221.56	-0.964525	0.283734	-3.39939	0.000675355	0.039975
B cells-a	AC168090.1	43.866	-1.21749	0.358436	-3.39668	0.000682077	0.0399987
B cells-a	Nmt1	694.491	-0.884556	0.260784	-3.3919	0.000694088	0.0405074
B cells-a	Tubb2a	58.7423	1.50449	0.444089	3.3878	0.000704556	0.0409216
B cells-a	4930480K23Rik	43.6587	-1.25257	0.370332	-3.38229	0.000718831	0.0412828
B cells-a	Gm4707	269.477	0.777533	0.22992	3.38175	0.000720251	0.0412828
B cells-a	Gstp3	42.1206	6.33192	1.87253	3.38147	0.000720979	0.0412828
B cells-a	Arid5a	628.34	0.548541	0.162399	3.37774	0.000730836	0.0416508
B cells-a	Atp5k	1748.36	-0.822805	0.243904	-3.37347	0.000742259	0.0421041
B cells-a	Gm20234	39.815	-1.35666	0.40264	-3.36941	0.00075329	0.0425311
B cells-a	Nfe2l1	616.163	-0.683125	0.203017	-3.36487	0.000765804	0.0430375
B cells-a	Ckb	11.1959	5.33032	1.58534	3.36226	0.000773083	0.0432463
B cells-a	Shisa8	47.8948	-1.24657	0.370988	-3.36013	0.000779068	0.0433812
B cells-a	Selplg	328.765	2.13977	0.637854	3.35464	0.000794678	0.0440484
B cells-a	Cbx3	1328.69	-0.541406	0.161452	-3.35335	0.000798391	0.044053
B cells-a	Ppa1	772.516	0.531093	0.158485	3.35106	0.000805019	0.0442178
B cells-a	Hp1bp3	1155.18	0.557633	0.166936	3.3404	0.000836565	0.0443453
B cells-a	Tecpr1	612.782	1.00192	0.299745	3.34256	0.000830092	0.0443453
B cells-a	Cd4	170.017	6.83606	2.04449	3.34364	0.00082686	0.0443453
B cells-a	Clec12a	57.3247	-1.19875	0.358251	-3.34612	0.000819498	0.0443453
B cells-a	Il4i1	689.375	-0.879869	0.263401	-3.34042	0.000836509	0.0443453
B cells-a	Gdf11	225.384	-0.636338	0.190099	-3.3474	0.000815737	0.0443453
B cells-a	Tbrg1	1312.89	0.409392	0.122478	3.34259	0.000830006	0.0443453
B cells-a	Golga4	759.47	0.813189	0.243072	3.34546	0.000821469	0.0443453
B cells-a	Fyn	408.922	1.13019	0.338813	3.33572	0.000850797	0.0448103
B cells-a	Ppm1h	59.2573	7.75362	2.32486	3.33509	0.00085272	0.0448103
B cells-a	Anxa1	63.5104	-1.23405	0.370575	-3.33009	0.000868168	0.0454254
B cells-a	Cyp2s1	9.86629	5.14179	1.54472	3.32863	0.00087275	0.0454691
B cells-a	TaNK cells	685.007	-0.463395	0.139278	-3.32711	0.000877506	0.0455051
B cells-a	Uhrf2	870.974	0.4216	0.126758	3.32603	0.000880937	0.0455051
B cells-a	Tesc	77.6055	5.21124	1.56802	3.32346	0.000889066	0.0457107
B cells-a	Lfng	140.468	0.910609	0.274178	3.32123	0.000896215	0.0457107
B cells-a	Stac2	56.9353	-1.10856	0.333758	-3.32145	0.000895523	0.0457107
B cells-a	Zfp281	379.546	0.953205	0.287378	3.3169	0.000910228	0.0462312
B cells-a	Bzw2	481.054	1.07122	0.323082	3.31562	0.000914406	0.0462499
B cells-a	Lta	221.794	-0.689586	0.208511	-3.3072	0.000942343	0.0474652
B cells-a	Cd52	29404.4	-0.552542	0.167262	-3.30346	0.000954986	0.0477061
B cells-a	Ppargc1b	108.059	0.892342	0.270097	3.30378	0.000953916	0.0477061
B cells-a	Gimap9	1633.99	0.396066	0.120051	3.29913	0.000969843	0.048133
B cells-a	Ube2s	1468.57	0.514604	0.156004	3.29866	0.000971462	0.048133
B cells-a	Dgka	582.908	1.02615	0.311323	3.2961	0.000980361	0.0483764
B cells-a	Lrig1	6.3611	5.5087	1.67464	3.28948	0.00100374	0.0493295
B cells-a	Anp32a	3173.64	0.439106	0.13364	3.28572	0.00101721	0.0497901
B cells-a	Spr	81.9529	1.49408	0.455913	3.27712	0.00104872	0.051126
B cells-a	Ypel3	1684.16	0.505614	0.154346	3.27585	0.00105346	0.0511518
B cells-a	Dnajc3	789.405	0.660753	0.202014	3.27083	0.00107234	0.0518612
B cells-a	Trim34a	976.518	-0.490367	0.15017	-3.26542	0.00109302	0.0524358
B cells-a	Trim12a	2219.89	0.390319	0.11957	3.26434	0.00109718	0.0524358
B cells-a	Atp2a3	607.066	-0.549548	0.168302	-3.26524	0.00109371	0.0524358
B cells-a	Os9	603.447	0.546991	0.167634	3.263	0.0011024	0.0524787
B cells-a	Ciart	90.873	-0.888264	0.272756	-3.25663	0.00112745	0.0533023
B cells-a	Pet100	736.247	-0.813223	0.249733	-3.25637	0.00112849	0.0533023
B cells-a	Rgs10	213.365	5.03096	1.54649	3.25314	0.00114138	0.0537023
B cells-a	Rps28	48671.3	-0.651317	0.20033	-3.25122	0.00114911	0.0538572
B cells-a	Gm26917	1212.29	0.745851	0.229494	3.24997	0.00115416	0.0538859
B cells-a	Sf3b2	3124.06	0.372492	0.114735	3.24656	0.0011681	0.0543277
B cells-a	Ikzf4	5.28709	5.24405	1.61607	3.24495	0.00117472	0.054427
B cells-a	Upf2	811.702	-0.623347	0.192194	-3.24332	0.00118146	0.0544691
B cells-a	Gm3227	7.51884	-3.17105	0.977945	-3.24256	0.0011846	0.0544691
B cells-a	Cox20	632.568	-0.58358	0.180149	-3.23943	0.00119768	0.0544913
B cells-a	Tlr12	15.9816	2.40015	0.742801	3.23121	0.00123266	0.0544913
B cells-a	Tigd2	1057.22	0.43338	0.133812	3.23872	0.00120069	0.0544913
B cells-a	Cd27	247.035	4.16894	1.28918	3.2338	0.00122155	0.0544913
B cells-a	Gm28809	28.2739	2.25538	0.695921	3.24086	0.00119171	0.0544913
B cells-a	Rps15	26221.6	0.42373	0.131174	3.2303	0.0012366	0.0544913
B cells-a	Tmtc4	46.6168	1.29742	0.401662	3.23014	0.00123731	0.0544913
B cells-a	Rapgef6	2292.11	0.63555	0.196313	3.23743	0.00120611	0.0544913
B cells-a	Grap	1561.84	-0.489569	0.151581	-3.22976	0.00123895	0.0544913
B cells-a	Dlg4	28.4054	3.04314	0.941457	3.23238	0.00122765	0.0544913
B cells-a	Mast4	799.304	-0.549827	0.170193	-3.23062	0.00123524	0.0544913
B cells-a	Itgb7	840.123	0.673341	0.208404	3.23093	0.00123386	0.0544913
B cells-a	Slc9a3r1	325.552	0.972345	0.30128	3.22739	0.00124927	0.0547468
B cells-a	Icosl	908.231	-0.62377	0.193443	-3.22456	0.00126168	0.0550917
B cells-a	Gm34908	40.8575	-1.45164	0.45089	-3.21951	0.00128409	0.0558694
B cells-a	Gon4l	691.464	0.487734	0.151646	3.21628	0.00129866	0.0563013
B cells-a	Smim27	421.232	-0.734078	0.228444	-3.21339	0.00131179	0.0566686
B cells-a	Galnt11	758.893	-0.72372	0.225329	-3.21183	0.00131891	0.0567739
B cells-a	Sarnp	1165.01	-0.521502	0.162543	-3.2084	0.00133477	0.0572538
B cells-a	Fam102a	438.077	0.701223	0.219169	3.19947	0.00137681	0.0588489
B cells-a	Rhoq	327.742	-0.649741	0.203434	-3.19387	0.00140378	0.0597913
B cells-a	Rcbtb2	147.049	1.40967	0.44201	3.18922	0.00142656	0.0605489
B cells-a	Eif3j1	922.491	-0.659022	0.207059	-3.18277	0.00145875	0.0616994
B cells-a	Gpr146	179.809	0.68615	0.215791	3.17969	0.00147431	0.0621411
B cells-a	Fbxo17	10.2604	4.25515	1.33917	3.17745	0.00148574	0.0624063
B cells-a	Pglyrp2	115.257	1.3367	0.42088	3.17595	0.00149344	0.0625135
B cells-a	Rab3ip	246.963	0.588756	0.185667	3.17104	0.00151893	0.0633617
B cells-a	Ctla4	24.9133	2.55192	0.805551	3.16792	0.00153531	0.0636081
B cells-a	Ddx23	799.171	0.428493	0.135237	3.16847	0.00153243	0.0636081
B cells-a	Npc2	1484.03	1.37753	0.435049	3.16639	0.00154346	0.063728
B cells-a	Gadd45g	326.399	-0.700665	0.221498	-3.1633	0.00155989	0.0641881
B cells-a	Pdcd4	1998.51	-0.739753	0.23395	-3.16201	0.00156685	0.0642567
B cells-a	Lck	529.282	3.52495	1.11565	3.15956	0.00158006	0.0645802
B cells-a	Cers6	56.9331	1.74357	0.552489	3.15585	0.00160032	0.0647542
B cells-a	Tmx4	288.776	0.503371	0.159489	3.15614	0.0015987	0.0647542
B cells-a	Itk	240.756	5.62055	1.77989	3.1578	0.00158967	0.0647542
B cells-a	Rasgrp1	611.411	0.560863	0.178016	3.15064	0.00162914	0.0657016
B cells-a	Rps27	83499.2	-0.673168	0.214055	-3.14483	0.00166185	0.0667144
B cells-a	Smg6	872.954	0.434415	0.138163	3.14423	0.00166525	0.0667144
B cells-a	Plekha5	47.2113	1.7454	0.555585	3.14155	0.00168055	0.0669876
B cells-a	Pik3cg	357.314	-0.628873	0.200207	-3.14111	0.0016831	0.0669876
B cells-a	Nfkbid	547.742	-0.440941	0.1405	-3.13837	0.00169889	0.0671751
B cells-a	Fto	357.335	0.530575	0.16904	3.13876	0.00169667	0.0671751
B cells-a	Prpsap1	396.843	0.451826	0.144246	3.13234	0.00173419	0.0683484
B cells-a	Pvr	109.822	1.63292	0.521504	3.13118	0.00174104	0.0683509
B cells-a	Zbtb20	1459.53	0.546444	0.174559	3.13043	0.00174551	0.0683509
B cells-a	Suv39h1	169.674	0.633985	0.202691	3.12785	0.00176092	0.0685121
B cells-a	Rpl38	39897.2	-0.63695	0.203623	-3.12809	0.00175947	0.0685121
B cells-a	Crisp3	109.426	-1.13026	0.361592	-3.12578	0.00177333	0.0687748
B cells-a	Sqor	5.02565	5.17008	1.65497	3.12398	0.00178421	0.0689763
B cells-a	Tor3a	562.54	-0.759498	0.243269	-3.12205	0.00179594	0.0689902
B cells-a	Nlrc5	570.708	0.577371	0.184914	3.12238	0.00179397	0.0689902
B cells-a	Mthfsl	331.631	-0.893768	0.286725	-3.11716	0.001826	0.0697036
B cells-a	Cd200	670.576	-0.750503	0.240695	-3.11807	0.00182039	0.0697036
B cells-a	Rab11fip4	13.5762	4.69787	1.5077	3.11591	0.00183376	0.0697806
B cells-a	Exoc6	355.903	-0.676389	0.217142	-3.11496	0.00183968	0.0697872
B cells-a	Mycbp	198.036	-0.679272	0.21821	-3.11293	0.00185237	0.0699815
B cells-a	Trbc2	15596.1	3.24288	1.04307	3.10898	0.00187736	0.0699815
B cells-a	Slc41a2	33.7257	-1.23641	0.397632	-3.10944	0.00187442	0.0699815
B cells-a	Spcs3	336.419	-0.511971	0.164501	-3.11227	0.00185658	0.0699815
B cells-a	Serpinb9	64.3555	1.39166	0.447672	3.10866	0.00187939	0.0699815
B cells-a	Mx1	106.299	-1.41551	0.455012	-3.11094	0.00186496	0.0699815
B cells-a	Phkg2	303.751	0.53032	0.170805	3.10484	0.00190383	0.0704592
B cells-a	Tgtp1	194.928	1.19233	0.384006	3.10498	0.00190291	0.0704592
B cells-a	Dennd2d	321.816	0.602603	0.194262	3.10201	0.00192214	0.0707055
B cells-a	Gramd1a	529.572	0.704911	0.22724	3.10206	0.0019218	0.0707055
B cells-a	Rmi2	118.613	1.0548	0.340321	3.09942	0.00193902	0.0711109
B cells-a	Ext1	74.6693	1.44359	0.465971	3.09803	0.00194814	0.0712303
B cells-a	Rpl41	39969.1	-0.507961	0.16422	-3.09317	0.00198032	0.0721896
B cells-a	Spry2	5.06487	-5.41882	1.75325	-3.09073	0.00199665	0.0725669
B cells-a	Cyth1	949.98	-0.519337	0.168181	-3.08797	0.00201531	0.0730263
B cells-a	Tec	1033.27	-0.628896	0.203809	-3.08571	0.00203067	0.0733639
B cells-a	Inpp1	282.127	0.85284	0.276695	3.08223	0.00205454	0.0737872
B cells-a	Pml	1864.57	0.429836	0.139427	3.08287	0.00205016	0.0737872
B cells-a	Nacc2	6.34776	4.48337	1.45626	3.07868	0.00207917	0.0740894
B cells-a	Usp50	78.5907	-1.01833	0.331024	-3.07629	0.00209593	0.0740894
B cells-a	Bod1l	1731.29	0.475951	0.154789	3.07484	0.00210617	0.0740894
B cells-a	Clip1	293.22	1.11217	0.361096	3.07997	0.0020702	0.0740894
B cells-a	Cacna2d4	24.987	1.97003	0.640628	3.07515	0.00210394	0.0740894
B cells-a	N4bp1	514.046	0.512386	0.166728	3.07318	0.00211789	0.0740894
B cells-a	2010111I01Rik	137.723	0.954167	0.310437	3.07363	0.00211472	0.0740894
B cells-a	Cbr1	123.349	1.1463	0.372406	3.0781	0.00208325	0.0740894
B cells-a	Nrm	560.322	-0.632155	0.205557	-3.07533	0.0021027	0.0740894
B cells-a	Cd83	1531.27	-0.51955	0.169233	-3.07002	0.00214041	0.0746622
B cells-a	Utp14b	240.356	0.936052	0.305611	3.06288	0.00219216	0.0751712
B cells-a	Fam189b	115.562	6.22265	2.03141	3.06322	0.00218969	0.0751712
B cells-a	Gm26541	82.1152	-0.986463	0.321757	-3.06586	0.00217043	0.0751712
B cells-a	Il9r	107.4	-1.21692	0.39718	-3.06389	0.00218476	0.0751712
B cells-a	Crip1	3296.74	-0.645126	0.210406	-3.06611	0.00216866	0.0751712
B cells-a	Svil	145.393	0.990441	0.323305	3.06349	0.00218772	0.0751712
B cells-a	Gm11808	1023.53	-0.7896	0.258196	-3.05814	0.00222718	0.0761569
B cells-a	Pik3ip1	802.867	0.843109	0.275794	3.05702	0.00223548	0.0762261
B cells-a	Ubac2	527.73	0.515751	0.168855	3.0544	0.00225513	0.0766809
B cells-a	B3gnt8	350.508	-0.738224	0.241817	-3.05282	0.00226699	0.0768687
B cells-a	Ryr2	34.0135	-1.76566	0.579032	-3.04933	0.00229353	0.077552
B cells-a	Uck2	51.0373	1.51994	0.499152	3.04505	0.00232642	0.0781072
B cells-a	Ndufa4	3654.85	-0.412236	0.135493	-3.04248	0.00234636	0.0781072
B cells-a	Ipcef1	286.09	1.97537	0.648754	3.04486	0.00232786	0.0781072
B cells-a	Themis	116.168	7.79888	2.56413	3.04153	0.00235377	0.0781072
B cells-a	Rrp1	1404.88	0.416362	0.136785	3.04391	0.00233527	0.0781072
B cells-a	Sox4	128.344	1.21341	0.39894	3.04158	0.00235338	0.0781072
B cells-a	Scfd1	814.882	0.367757	0.120918	3.04138	0.00235499	0.0781072
B cells-a	Pik3c2b	380.725	-0.639643	0.210621	-3.03693	0.00238998	0.0790515
B cells-a	Tctn1	99.2601	-1.06763	0.351792	-3.03483	0.00240672	0.0791488
B cells-a	Fam60a	575.48	-0.518215	0.170934	-3.03167	0.00243204	0.0791488
B cells-a	Rnf41	245.74	-0.526647	0.173502	-3.0354	0.00240215	0.0791488
B cells-a	Rpl23a	18372.9	0.370711	0.122276	3.03175	0.00243138	0.0791488
B cells-a	Iigp1	851.505	2.74371	0.904956	3.03187	0.00243045	0.0791488
B cells-a	Capn1	269.202	0.632213	0.208395	3.03373	0.0024155	0.0791488
B cells-a	Unc119	424.015	-0.553999	0.182846	-3.02987	0.00244659	0.0794095
B cells-a	Tmem9b	215.2	0.793459	0.261987	3.02862	0.00245675	0.0795265
B cells-a	Kbtbd11	302.913	2.57285	0.849895	3.02725	0.00246787	0.0796741
B cells-a	Smchd1	4458.8	0.505626	0.167117	3.02558	0.00248156	0.0799035
B cells-a	Gm26825	26.965	-1.60604	0.531319	-3.02274	0.002505	0.0799503
B cells-a	Lrrc25	9.72618	-2.39989	0.793825	-3.02319	0.00250122	0.0799503
B cells-a	Smad1	110.588	0.879411	0.290804	3.02406	0.00249405	0.0799503
B cells-a	Hspa1a	391.531	-2.19209	0.725327	-3.02221	0.00250936	0.0799503
B cells-a	Nxpe2	179.013	-0.667554	0.220954	-3.02123	0.00251749	0.0799997
B cells-a	Zbtb45	31.2783	1.58291	0.524515	3.01786	0.00254564	0.0804728
B cells-a	Kmt2a	3196.75	0.563003	0.186531	3.01829	0.00254205	0.0804728
B cells-a	Ifngr2	752.673	-0.395004	0.13106	-3.01391	0.00257904	0.0813168
B cells-a	Icos	35.5372	7.98423	2.65097	3.01182	0.00259687	0.0816669
B cells-a	Dstn	182.505	-0.891615	0.296474	-3.0074	0.00263491	0.0822789
B cells-a	Rexo1	777.89	0.425172	0.141385	3.0072	0.00263667	0.0822789
B cells-a	Rara	324.604	-0.502598	0.167096	-3.00784	0.00263113	0.0822789
B cells-a	Kcnq1ot1	1819.51	0.605255	0.201595	3.00233	0.00267925	0.0833933
B cells-a	Slc14a1	91.103	-0.863562	0.287791	-3.00065	0.00269402	0.0836386
B cells-a	Pla2g16	883.554	0.726025	0.242111	2.99873	0.00271106	0.0839529
B cells-a	Zscan2	38.0274	1.4884	0.496567	2.99737	0.00272317	0.0841135
B cells-a	Irf2bp1	269.944	-0.637663	0.212813	-2.99635	0.00273235	0.0841828
B cells-a	Gm2682	241.493	7.83883	2.61861	2.99351	0.00275791	0.0847551
B cells-a	Sdc4	1494.32	-0.609947	0.203952	-2.99065	0.00278389	0.0848036
B cells-a	Igkv16-104	20.579	-1.73895	0.581429	-2.99083	0.00278224	0.0848036
B cells-a	Gm26733	36.9817	-1.67219	0.559214	-2.99026	0.00278743	0.0848036
B cells-a	Exoc3	755.968	0.451157	0.150874	2.99029	0.00278715	0.0848036
B cells-a	Wdr12	465.998	0.539762	0.180592	2.98884	0.00280037	0.0849844
B cells-a	Plac8	11647.7	0.494795	0.165606	2.98779	0.00281002	0.0850644
B cells-a	Fxyd5	876.676	2.49384	0.835688	2.98417	0.00284345	0.0856493
B cells-a	Syvn1	513.391	-0.450875	0.151056	-2.98482	0.00283744	0.0856493
B cells-a	Dhrs13	9.33966	4.1157	1.37995	2.98249	0.0028591	0.0859073
B cells-a	Tnfrsf13b	1773.86	-0.406114	0.136293	-2.97973	0.00288506	0.0862511
B cells-a	Dusp5	261.045	1.87076	0.627981	2.97901	0.00289185	0.0862511
B cells-a	mt-Nd6	515.887	-0.756892	0.254011	-2.97975	0.00288479	0.0862511
B cells-a	Ift140	216.437	-0.551288	0.185203	-2.97667	0.00291394	0.0866968
B cells-a	Tmem258	1581.23	-0.621018	0.208766	-2.97471	0.00293264	0.08704
B cells-a	Il18bp	43.3323	1.6476	0.554079	2.97359	0.0029434	0.0871143
B cells-a	Gm20069	23.689	6.422	2.16014	2.97295	0.0029495	0.0871143
B cells-a	Xlr	20.3688	-1.60738	0.540892	-2.97172	0.0029614	0.0872535
B cells-a	Impact	323.504	-0.57461	0.193441	-2.97047	0.00297345	0.0873964
B cells-a	Camkk2	257.215	-0.598558	0.201595	-2.96911	0.0029866	0.087545
B cells-a	Sdhaf1	783.622	-0.420108	0.141524	-2.96846	0.00299293	0.087545
B cells-a	Pxylp1	9.05317	4.10577	1.38392	2.96676	0.00300953	0.087819
B cells-a	Adam9	67.9226	-1.01152	0.341283	-2.96387	0.00303796	0.0884359
B cells-a	Tmem123	1415.67	-0.447019	0.150903	-2.96229	0.00305363	0.0886795
B cells-a	Lipa	210.296	1.03796	0.350598	2.96053	0.00307108	0.0889734
B cells-a	Rictor	787.621	0.49825	0.168431	2.95819	0.00309454	0.0894395
B cells-a	Igf1r	20.8369	2.6826	0.908489	2.95281	0.00314892	0.090795
B cells-a	Ndufa1	1246.31	-0.584469	0.198216	-2.94866	0.00319159	0.0918072
B cells-a	Hist1h2bf	23.6852	-1.43508	0.486817	-2.94789	0.00319948	0.0918167
B cells-a	Arid5b	1154.08	0.350219	0.11898	2.94352	0.00324507	0.0929054
B cells-a	Dennd6a	420.988	-0.605356	0.205729	-2.94249	0.00325586	0.0929853
B cells-a	Pdlim4	38.6892	5.60997	1.90699	2.94179	0.00326318	0.0929853
B cells-a	N4bp3	104.616	-0.791738	0.269233	-2.94072	0.00327453	0.0930903
B cells-a	Romo1	1146.39	-0.629275	0.214235	-2.93731	0.00331074	0.0938997
B cells-a	Zcchc9	557.969	-0.634356	0.216046	-2.9362	0.00332258	0.094016
B cells-a	Dgcr6	123.981	0.902017	0.307381	2.93452	0.00334061	0.0943063
B cells-a	Ldha	1661.86	0.670887	0.22871	2.93336	0.00335318	0.0944413
B cells-a	Tespa1	1138.37	0.457677	0.156114	2.93169	0.00337119	0.0945311
B cells-a	Ms4a6b	820.545	3.13995	1.07106	2.93162	0.00337194	0.0945311
B cells-a	Hdgfl3	18.0381	1.89414	0.646839	2.9283	0.00340821	0.0951087
B cells-a	Gm37387	26.2438	7.54703	2.57708	2.92852	0.00340584	0.0951087
B cells-a	Mfsd10	251.507	-0.553296	0.18925	-2.92363	0.00345978	0.0963263
B cells-a	Suco	678.909	0.386528	0.132372	2.92001	0.00350025	0.096567
B cells-a	Mllt3	486.88	1.53726	0.526321	2.92075	0.00349186	0.096567
B cells-a	9430038I01Rik	311.645	-0.505959	0.173232	-2.9207	0.00349243	0.096567
B cells-a	Actr2	2609.18	-0.487769	0.166945	-2.92174	0.00348085	0.096567
B cells-a	Tceal9	419.418	-0.523081	0.179325	-2.91694	0.00353484	0.0970802
B cells-a	Tlr7	382.588	-0.648561	0.222328	-2.91713	0.00353264	0.0970802
B cells-a	Tomm7	2559.68	-0.508953	0.174564	-2.91557	0.00355041	0.0971673
B cells-a	Phykpl	234.584	-0.774131	0.265545	-2.91525	0.00355402	0.0971673
B cells-a	Irf5	837.947	-0.567265	0.194946	-2.90986	0.00361589	0.0986365
B cells-a	Phgdh	709.547	0.476089	0.163726	2.90784	0.00363937	0.0988329
B cells-a	Irf4	646.852	-0.652563	0.224394	-2.90811	0.00363616	0.0988329
B cells-a	Gm47283	267.597	-0.931989	0.320813	-2.90508	0.00367158	0.0994852
B cells-a	St6galnac3	147.103	-0.615533	0.212075	-2.90243	0.00370279	0.0998848
B cells-a	Cd69	4766.6	0.46675	0.160807	2.90255	0.00370137	0.0998848
B cells-a	Gm14029	9.09058	4.07471	1.40449	2.90121	0.00371726	0.100053
B cells-a	Pkp4	23.39	5.46905	1.88581	2.90011	0.00373036	0.100183
B cells-a	Gm20513	80.3215	-1.05024	0.36339	-2.89013	0.00385085	0.103191
B cells-a	Apbb1ip	1533.09	0.371495	0.12861	2.88854	0.00387037	0.103486
B cells-a	9330175E14Rik	152.455	0.880296	0.305666	2.87993	0.00397766	0.10612
B cells-a	Serpinb6b	45.4189	1.80476	0.627381	2.87665	0.00401919	0.106993
B cells-a	Secisbp2l	434.479	0.473219	0.164604	2.87489	0.00404163	0.107355
B cells-a	Dexi	267.204	-0.466646	0.162371	-2.87394	0.00405382	0.107444
B cells-a	Sla2	22.3824	7.31756	2.54815	2.87171	0.00408251	0.107659
B cells-a	Fgr	103.788	-0.85411	0.297541	-2.87056	0.00409741	0.107659
B cells-a	C1galt1	831.809	-0.512306	0.178423	-2.8713	0.00408784	0.107659
B cells-a	Hist1h2ac	68.7739	-0.790759	0.275414	-2.87116	0.00408963	0.107659
B cells-a	Bcl10	1472.82	-0.48963	0.170651	-2.86919	0.00411522	0.107695
B cells-a	Mphosph10	929.457	0.366194	0.127634	2.86909	0.00411654	0.107695
B cells-a	Bmp2k	1058.11	-0.487204	0.16991	-2.86743	0.00413822	0.107798
B cells-a	Ehd3	98.2165	1.21048	0.422143	2.86746	0.00413778	0.107798
B cells-a	Cct3	1709.44	0.441519	0.154249	2.86237	0.00420483	0.109299
B cells-a	Parp11	337.44	0.569342	0.199033	2.86054	0.00422926	0.109699
B cells-a	Sirpa	12.4857	-2.73977	0.958683	-2.85784	0.00426532	0.109929
B cells-a	Mxd1	165.22	0.737861	0.25814	2.85838	0.00425812	0.109929
B cells-a	Usmg5	1118.06	-0.621128	0.217306	-2.85831	0.00425906	0.109929
B cells-a	Zbp1	1861.46	0.654196	0.229057	2.85604	0.00428964	0.110322
B cells-a	Hypk	726.725	-0.539794	0.189216	-2.85279	0.00433376	0.111221
B cells-a	Lmo2	2164.45	-0.579186	0.203186	-2.85052	0.00436479	0.111463
B cells-a	Myef2	184.554	-0.663464	0.232697	-2.85119	0.00435553	0.111463
B cells-a	Hist1h4m	3.13509	-5.71519	2.00527	-2.85009	0.00437075	0.111463
B cells-a	Map4k1	1118.52	-0.40737	0.14303	-2.84813	0.00439765	0.111818
B cells-a	Cox6c	4225.08	-0.477283	0.1676	-2.84774	0.00440307	0.111818
B cells-a	Creb3	183.287	0.586468	0.20602	2.84665	0.00441816	0.111967
B cells-a	Snrnp25	517.016	-0.750646	0.263869	-2.84477	0.00444441	0.112397
B cells-a	Pdcd5	1398.27	-0.419112	0.147417	-2.84303	0.00446865	0.112775
B cells-a	Kdm5b	330.156	0.66171	0.232947	2.8406	0.00450292	0.112842
B cells-a	Gm26778	103.919	-1.1409	0.401696	-2.8402	0.00450848	0.112842
B cells-a	Bcl2a1b	722.391	-0.51614	0.18164	-2.84156	0.00448934	0.112842
B cells-a	Sptbn1	2088.55	0.504129	0.177495	2.84025	0.00450779	0.112842
B cells-a	Afap1	36.009	1.26058	0.444162	2.8381	0.00453829	0.113355
B cells-a	Il15ra	63.3944	0.922837	0.325346	2.83648	0.00456144	0.113466
B cells-a	Ehmt1	511.236	0.470911	0.166016	2.83654	0.00456057	0.113466
B cells-a	Crtc2	266.888	-0.548448	0.193487	-2.83454	0.00458913	0.113921
B cells-a	Gm32036	69.5749	-1.18887	0.419697	-2.83268	0.00461597	0.114353
B cells-a	Kif2a	473.772	0.543523	0.191949	2.8316	0.00463151	0.114505
B cells-a	Sytl2	13.5694	3.24526	1.14769	2.82764	0.00468925	0.115547
B cells-a	Smpdl3a	263.707	0.605884	0.21429	2.8274	0.0046927	0.115547
B cells-a	Cr1l	1264.63	0.384133	0.135915	2.82627	0.00470932	0.115722
B cells-a	Zxdb	214.631	-0.541854	0.19208	-2.82098	0.00478769	0.117204
B cells-a	1700097N02Rik	18.0761	7.00943	2.48482	2.8209	0.00478897	0.117204
B cells-a	Ccr6	571.476	-0.436201	0.154723	-2.81925	0.00481366	0.117415
B cells-a	Gm19261	8.06512	4.84046	1.71707	2.81903	0.00481691	0.117415
B cells-a	Gm37876	32.3127	1.22898	0.436309	2.81676	0.00485113	0.117541
B cells-a	Pnisr	3108.2	0.341785	0.1213	2.81768	0.00483726	0.117541
B cells-a	Ier3ip1	898.621	-0.392859	0.139448	-2.81724	0.00484378	0.117541
B cells-a	Mycbp2	4522.28	0.459759	0.163451	2.81283	0.00491081	0.118514
B cells-a	Brd1	1408.78	0.437274	0.155451	2.81293	0.00490924	0.118514
B cells-a	Polr2k	871.821	-0.567208	0.20184	-2.81019	0.00495125	0.119252
B cells-a	Jakmip1	735.466	0.530906	0.189006	2.80894	0.00497045	0.119478
B cells-a	Slc15a4	550.252	-0.466818	0.16626	-2.80775	0.00498883	0.119683
B cells-a	Rpl35	23602.1	-0.48491	0.17284	-2.80554	0.00502326	0.120271
B cells-a	Nfix	39.0734	2.15516	0.768857	2.80307	0.00506183	0.120284
B cells-a	Wapl	1238.98	0.434409	0.15498	2.803	0.005063	0.120284
B cells-a	Atm	682.503	0.376803	0.13443	2.80297	0.00506344	0.120284
B cells-a	Fam111a	2167.93	-0.403576	0.143888	-2.80479	0.00503499	0.120284
B cells-a	Bend5	911.88	-0.479858	0.171259	-2.80195	0.00507954	0.120431
B cells-a	Dusp10	302.502	1.79774	0.642165	2.79949	0.00511831	0.120878
B cells-a	Mrps34	846.997	0.461461	0.164825	2.7997	0.00511502	0.120878
B cells-a	Ubxn4	1127.5	0.43238	0.154496	2.79865	0.00513172	0.120959
B cells-a	H13	619.575	0.498238	0.17826	2.795	0.0051899	0.122093
B cells-a	Gm15232	57.7063	-0.935859	0.334935	-2.79415	0.00520358	0.122178
B cells-a	Uba6	353.283	-0.536069	0.192002	-2.792	0.00523837	0.122521
B cells-a	Utrn	733.314	1.88473	0.675003	2.79218	0.00523535	0.122521
B cells-a	Cep97	163.551	0.824204	0.29536	2.79051	0.00526253	0.12285
B cells-a	Emid1	98.697	-0.722691	0.259152	-2.78868	0.00529235	0.123309
B cells-a	Gbp6	289.086	1.78978	0.642285	2.78658	0.00532672	0.123872
B cells-a	Psip1	1254.27	0.514139	0.184651	2.78439	0.0053629	0.124237
B cells-a	Gm20696	913.564	0.543914	0.195305	2.78495	0.00535368	0.124237
B cells-a	Il1r2	18.8025	-2.17422	0.781133	-2.78342	0.00537895	0.124248
B cells-a	Nr4a3	29.3246	2.12801	0.764715	2.78275	0.00539	0.124248
B cells-a	Bola2	1407.22	-0.536906	0.192977	-2.78223	0.00539867	0.124248
B cells-a	Esyt2	450.88	0.675553	0.242839	2.78189	0.0054043	0.124248
B cells-a	2900093K20Rik	90.3481	-0.795377	0.286029	-2.78076	0.00542319	0.124446
B cells-a	Pirb	149.287	-0.79472	0.285924	-2.77948	0.00544455	0.124701
B cells-a	0610040B10Rik	173.34	-0.706052	0.25415	-2.77809	0.00546787	0.124764
B cells-a	Mob1a	1049.83	-0.466616	0.167936	-2.77854	0.00546034	0.124764
B cells-a	Slc16a7	64.9965	-0.859486	0.30954	-2.77665	0.00549216	0.125083
B cells-a	Tax1bp1	3989.04	0.292975	0.105655	2.77295	0.00555506	0.126279
B cells-a	Rpl37a	57914.6	-0.482722	0.174195	-2.77116	0.00558564	0.126439
B cells-a	Dnajc1	421.864	0.529267	0.190975	2.77139	0.00558171	0.126439
B cells-a	Tmem260	226.542	0.588966	0.212568	2.77071	0.00559334	0.126439
B cells-a	Llph	2038.29	-0.421976	0.152669	-2.764	0.00570979	0.128592
B cells-a	Rack1	29546.2	0.306055	0.110724	2.76414	0.00570733	0.128592
B cells-a	Chst11	28.9488	-1.16737	0.422813	-2.76096	0.00576321	0.129315
B cells-a	Tbc1d30	4.92314	4.10216	1.48574	2.76102	0.00576212	0.129315
B cells-a	Ints11	174.646	0.530559	0.192273	2.75941	0.00579066	0.129663
B cells-a	Bicdl1	46.5226	1.82874	0.663001	2.75827	0.00581074	0.129663
B cells-a	Psme2	4020.74	0.419662	0.152145	2.7583	0.00581029	0.129663
B cells-a	Emg1	1607.07	0.344258	0.124859	2.75717	0.00583049	0.129865
B cells-a	Coq10b	778.703	0.344907	0.125151	2.75593	0.00585251	0.129879
B cells-a	Igkv17-121	29.4697	-1.30344	0.472875	-2.75643	0.00584369	0.129879
B cells-a	Clec2d	1373.77	-0.500655	0.181882	-2.75264	0.00591172	0.130953
B cells-a	Rasgrp3	1127.93	-0.467166	0.169755	-2.752	0.00592329	0.130971
B cells-a	Snrpg	3159.76	-0.603026	0.219201	-2.75102	0.00594108	0.131119
B cells-a	Peak1	186.003	0.64538	0.234646	2.75044	0.0059516	0.131119
B cells-a	Wdr44	554.729	0.377834	0.137404	2.7498	0.00596323	0.131137
B cells-a	Rbm15	298.07	-0.510631	0.186159	-2.74298	0.00608837	0.133406
B cells-a	Ly6a	11365.3	0.639561	0.233121	2.74347	0.00607937	0.133406
B cells-a	Cenpj	143.661	0.723401	0.263849	2.74172	0.00611175	0.13364
B cells-a	Sipa1l1	490.958	0.565553	0.206314	2.74122	0.00612106	0.13364
B cells-a	Tns1	4.05735	4.86255	1.77826	2.73445	0.00624842	0.134545
B cells-a	Nox1	13.0577	-1.80748	0.660654	-2.73589	0.00622114	0.134545
B cells-a	Ift80	78.0287	1.04495	0.382406	2.73256	0.00628446	0.134545
B cells-a	Faah	115.433	1.10521	0.403929	2.73615	0.00621624	0.134545
B cells-a	Zfp800	800.973	0.372875	0.136406	2.73358	0.00626508	0.134545
B cells-a	Gna15	83.328	-0.773606	0.282578	-2.73767	0.00618754	0.134545
B cells-a	Eno3	31.4243	1.16833	0.426983	2.73625	0.00621446	0.134545
B cells-a	B230217C12Rik	6.87756	3.64297	1.33136	2.73627	0.00621395	0.134545
B cells-a	Cdk12	1616.21	0.374404	0.136917	2.73454	0.0062467	0.134545
B cells-a	4632428C04Rik	15.1496	-1.68797	0.617455	-2.73375	0.00626169	0.134545
B cells-a	Insl6	131.995	0.911898	0.333659	2.73303	0.00627551	0.134545
B cells-a	Dnttip2	1155.24	0.336759	0.123303	2.73115	0.00631137	0.134661
B cells-a	Arhgef1	2435.21	-0.369404	0.135258	-2.73111	0.00631207	0.134661
B cells-a	Fkbp1a	726.221	0.633163	0.231942	2.72984	0.0063366	0.134947
B cells-a	Itpr2	1218.5	0.525436	0.192616	2.7279	0.00637392	0.135267
B cells-a	Uvrag	1733	0.355301	0.13023	2.72826	0.00636691	0.135267
B cells-a	Pcna	393.169	-0.484663	0.177861	-2.72495	0.00643113	0.135821
B cells-a	Eif4e3	202.103	0.676634	0.248233	2.7258	0.00641461	0.135821
B cells-a	Lrch3	425.875	0.450202	0.165223	2.72482	0.00643359	0.135821
B cells-a	Akap2	39.6357	-1.15742	0.42487	-2.72417	0.00644631	0.135854
B cells-a	Fasl	7.36113	4.7078	1.72981	2.72157	0.00649729	0.136219
B cells-a	Whrn	92.6194	-0.788001	0.289483	-2.7221	0.00648688	0.136219
B cells-a	Smim1	30.308	-1.86158	0.683889	-2.72205	0.00648776	0.136219
B cells-a	Loxl2	13.4343	-1.72435	0.633803	-2.72063	0.00651572	0.13637
B cells-a	Tnnt1	3.97882	4.83417	1.77779	2.71919	0.00654412	0.136728
B cells-a	Dcaf8	903.682	0.351079	0.129152	2.71835	0.0065609	0.136843
B cells-a	Serinc3	4534.91	-0.410075	0.150899	-2.71754	0.0065769	0.136886
B cells-a	Cox7c	5617.79	-0.469274	0.172711	-2.71711	0.00658549	0.136886
B cells-a	Dennd3	134.034	-0.67655	0.249167	-2.71525	0.00662259	0.137422
B cells-a	Cfap74	10.0998	2.50457	0.922675	2.71446	0.00663839	0.137514
B cells-a	Klf13	2090.31	0.37092	0.136762	2.71216	0.00668468	0.138002
B cells-a	Hmgn1	3460.61	-0.409725	0.151057	-2.71238	0.00668017	0.138002
B cells-a	Rpl37	48267.7	-0.47039	0.173514	-2.71097	0.00670867	0.138159
B cells-a	Arhgap31	326.938	0.589239	0.217379	2.71066	0.00671503	0.138159
B cells-a	Sept9	271.324	0.760045	0.280494	2.70966	0.00673514	0.138338
B cells-a	Cd6	31.8297	5.99798	2.21414	2.70894	0.00674991	0.138407
B cells-a	Tmco1	543.38	-0.519832	0.192255	-2.70387	0.00685368	0.139801
B cells-a	Snhg18	63.3632	-0.849751	0.31433	-2.70337	0.00686396	0.139801
B cells-a	Zfp385a	52.1317	-0.969595	0.3585	-2.70459	0.00683888	0.139801
B cells-a	Airn	12.1335	6.43488	2.38018	2.70352	0.00686085	0.139801
B cells-a	Trim13	11.7429	3.82708	1.41605	2.70264	0.00687921	0.139877
B cells-a	S100a11	1887.78	-0.462473	0.171263	-2.70036	0.00692645	0.140134
B cells-a	Tspyl4	76.7851	0.852937	0.315791	2.70095	0.00691418	0.140134
B cells-a	Tug1	624.169	-0.397552	0.147207	-2.70062	0.00692099	0.140134
B cells-a	Ssbp1	1139.43	-0.406271	0.150486	-2.69973	0.00693955	0.140165
B cells-a	Gpr174	845.965	-0.400818	0.148556	-2.69809	0.00697381	0.140623
B cells-a	Tex264	199.225	0.660344	0.244848	2.69695	0.00699771	0.140764
B cells-a	Gcnt1	208.206	-0.505391	0.187414	-2.69666	0.00700398	0.140764
B cells-a	Igbp1	858.236	0.431918	0.160332	2.6939	0.0070621	0.141697
B cells-a	Rfc3	405.224	-0.503256	0.186928	-2.69225	0.00709714	0.141767
B cells-a	Tapbpl	553.319	0.519717	0.192994	2.69291	0.00708303	0.141767
B cells-a	Peli1	1168.18	0.604045	0.224378	2.69209	0.00710062	0.141767
B cells-a	Ly9	716.383	-0.342486	0.127339	-2.68957	0.00715436	0.142139
B cells-a	Atp5e	7671.23	-0.414812	0.154205	-2.69	0.00714516	0.142139
B cells-a	Anapc11	561.248	0.430544	0.160075	2.68964	0.00715287	0.142139
B cells-a	Tox	91.8502	8.38795	3.12021	2.68826	0.00718249	0.142465
B cells-a	Ptpra	656.436	0.478845	0.178167	2.68762	0.00719626	0.142505
B cells-a	Bcl11b	521.972	5.17345	1.92603	2.68606	0.00722991	0.142938
B cells-a	Tmem108	805.867	-0.712321	0.265307	-2.68489	0.00725533	0.143207
B cells-a	Tpr	4488.67	0.302335	0.112712	2.68238	0.00731013	0.143588
B cells-a	Srrm2	6282.5	0.366849	0.136726	2.6831	0.00729426	0.143588
B cells-a	Vps13a	1200.64	0.337065	0.12564	2.68279	0.00730112	0.143588
B cells-a	Traf5	1194.3	0.324822	0.121231	2.67937	0.00737611	0.14465
B cells-a	Tma7	3807.48	-0.384359	0.143536	-2.67778	0.00741114	0.145103
B cells-a	Smpd3	19.7087	-1.7536	0.65542	-2.67554	0.00746085	0.145841
B cells-a	Plekhf2	572.103	-0.446957	0.167219	-2.67289	0.0075202	0.146501
B cells-a	Hsd17b11	254.918	-0.475736	0.177986	-2.67288	0.00752031	0.146501
B cells-a	Calm2	2850.24	-0.488947	0.182961	-2.67241	0.00753081	0.146501
B cells-a	Slc12a7	46.9154	1.85172	0.693371	2.67061	0.00757136	0.147054
B cells-a	Cetn2	921.516	-0.510432	0.191326	-2.66787	0.00763342	0.147596
B cells-a	Tgfb1	1362.47	-0.383307	0.143681	-2.66776	0.00763591	0.147596
B cells-a	Ncor1	2888.89	0.394103	0.147738	2.66759	0.00763982	0.147596
B cells-a	Fkbp2	656.72	-0.437644	0.164082	-2.66723	0.00764789	0.147596
B cells-a	Pnrc2	811.304	-0.432862	0.162374	-2.66584	0.0076796	0.147738
B cells-a	Gm26522	193.304	-0.826195	0.309889	-2.6661	0.00767364	0.147738
B cells-a	Ilf2	940.171	0.376236	0.141207	2.66443	0.00771182	0.147949
B cells-a	Irgm1	1956.47	0.567746	0.213137	2.66377	0.00772715	0.147949
B cells-a	Cacna1i	213.231	-0.703178	0.263947	-2.66408	0.00771983	0.147949
B cells-a	Prrc2c	4871.05	0.500132	0.187926	2.66133	0.00778326	0.148789
B cells-a	Sh2d2a	253.442	0.803002	0.302219	2.65702	0.00788349	0.150047
B cells-a	Patj	92.8743	1.01213	0.381047	2.65619	0.00790283	0.150047
B cells-a	Fryl	652.547	0.480197	0.180951	2.65375	0.0079603	0.150047
B cells-a	Arhgap24	277.886	-0.491981	0.185262	-2.6556	0.00791683	0.150047
B cells-a	Cxcr5	706.608	-0.428485	0.161439	-2.65415	0.00795075	0.150047
B cells-a	Pnma1	31.236	-1.30091	0.490195	-2.65386	0.00795764	0.150047
B cells-a	Otulin	1755.17	-0.525704	0.198093	-2.65382	0.00795863	0.150047
B cells-a	Eif3h	3922.09	0.354834	0.133546	2.65703	0.00788329	0.150047
B cells-a	Gm26798	46.3754	-1.42194	0.535573	-2.65498	0.00793133	0.150047
B cells-a	Masp2	7.89474	-2.40609	0.907066	-2.65261	0.00798728	0.150304
B cells-a	Lsm5	1088.12	-0.523419	0.197359	-2.65212	0.00799871	0.150304
B cells-a	St6gal1	605.56	-0.412745	0.155686	-2.65113	0.0080223	0.150514
B cells-a	Txk	340.367	3.68177	1.38972	2.6493	0.00806592	0.151051
B cells-a	Gm8186	474.97	-0.518497	0.195819	-2.64784	0.00810071	0.151051
B cells-a	Cyb5a	723.636	0.56081	0.211785	2.64801	0.0080966	0.151051
B cells-a	Fas	146.869	0.806913	0.304628	2.64885	0.00807661	0.151051
B cells-a	Rapgef4	350.648	0.459486	0.173801	2.64375	0.00819941	0.152427
B cells-a	Pycard	1131.51	0.469334	0.177526	2.64374	0.00819961	0.152427
B cells-a	Pdcd11	580.936	-0.551306	0.208646	-2.6423	0.00823439	0.15284
B cells-a	Tmem255a	6.11732	-2.75101	1.04145	-2.64151	0.00825367	0.152964
B cells-a	Klk8	71.8885	6.50619	2.46799	2.63623	0.00838331	0.15513
B cells-a	1110004E09Rik	198	0.475099	0.180543	2.6315	0.00850082	0.157065
B cells-a	Gm15448	14.298	-1.60261	0.60958	-2.62904	0.00856266	0.157474
B cells-a	Use1	1477.4	0.368785	0.140299	2.62855	0.00857488	0.157474
B cells-a	NK cellstr	2206.12	0.378202	0.143872	2.62874	0.00857009	0.157474
B cells-a	Cdk2ap2	1238.96	0.577433	0.219658	2.62879	0.00856895	0.157474
B cells-a	1700020I14Rik	888.183	-0.362303	0.137869	-2.62789	0.00859174	0.157546
B cells-a	Zfand6	988.248	0.301181	0.114678	2.62631	0.00863158	0.157848
B cells-a	Gm43388	132.986	-0.729767	0.277879	-2.62621	0.00863424	0.157848
B cells-a	Gm26890	76.1224	0.816935	0.311188	2.62521	0.00865951	0.15792
B cells-a	E130208F15Rik	49.9555	-1.04438	0.397856	-2.62503	0.00866418	0.15792
B cells-a	Gimap7	1595.6	0.473106	0.180323	2.62366	0.00869916	0.158082
B cells-a	Cited2	518.319	0.600765	0.228962	2.62386	0.00869396	0.158082
B cells-a	Ccdc117	204.642	-0.555522	0.211789	-2.623	0.00871589	0.15815
B cells-a	Gm42372	8.80966	3.44729	1.3149	2.62171	0.00874889	0.158512
B cells-a	Sept6	1430.79	0.34828	0.133027	2.61812	0.00884168	0.159242
B cells-a	Txnip	5688.77	0.349181	0.133343	2.61867	0.00882744	0.159242
B cells-a	Gm26909	48.6033	-1.48689	0.567839	-2.6185	0.0088317	0.159242
B cells-a	Lonp2	534.033	0.428867	0.163788	2.61843	0.00883355	0.159242
B cells-a	Isoc1	172.334	0.577697	0.220745	2.61703	0.00886981	0.159512
B cells-a	Itpripl1	61.1896	-0.846411	0.323773	-2.61421	0.00894339	0.159763
B cells-a	Lyn	2804.78	-0.486065	0.185897	-2.6147	0.00893049	0.159763
B cells-a	Ggt5	26.5946	2.24293	0.858067	2.61394	0.00895056	0.159763
B cells-a	Zc3h18	651.784	0.38677	0.147991	2.61347	0.00896271	0.159763
B cells-a	Nxpe4	17.5689	-1.91913	0.734203	-2.6139	0.0089516	0.159763
B cells-a	Tob2	898.178	-0.345137	0.132025	-2.61418	0.00894423	0.159763
B cells-a	Selenop	221.763	1.92822	0.738066	2.61253	0.00898751	0.15997
B cells-a	Pde4b	1156.6	0.304635	0.116651	2.61151	0.0090144	0.160213
B cells-a	2010107E04Rik	2171.69	-0.473561	0.181411	-2.61043	0.00904283	0.160484
B cells-a	Ptp4a3	2266.95	-0.321715	0.123285	-2.60952	0.00906703	0.160678
B cells-a	Baiap2	81.6762	0.694454	0.266198	2.60878	0.00908645	0.160788
B cells-a	Ccs	137.515	0.762153	0.292472	2.6059	0.00916339	0.161913
B cells-a	Ppp1r13b	461.42	0.436038	0.167384	2.60501	0.00918721	0.162098
B cells-a	R3hdm1	1290.26	0.358521	0.137949	2.59894	0.00935116	0.162162
B cells-a	Ifi207	12.9662	-1.76245	0.677023	-2.60324	0.00923478	0.162162
B cells-a	Prkcq	242.455	5.05346	1.94271	2.60124	0.00928865	0.162162
B cells-a	Pnrc1	4225.03	0.327997	0.126021	2.60272	0.00924875	0.162162
B cells-a	2900076A07Rik	75.9377	-0.936839	0.360233	-2.60065	0.00930484	0.162162
B cells-a	Cd19	1989.92	-0.355976	0.136832	-2.60155	0.00928034	0.162162
B cells-a	Chchd10	2439.73	-0.49578	0.190499	-2.60253	0.00925389	0.162162
B cells-a	Vwa5a	51.4071	1.03615	0.39792	2.60392	0.00921654	0.162162
B cells-a	Smarcc1	629.447	0.369274	0.141944	2.60155	0.00928022	0.162162
B cells-a	Tbx21	15.7565	2.53759	0.976134	2.59963	0.00933232	0.162162
B cells-a	Atp6v0a1	291.779	-0.619364	0.238261	-2.59952	0.0093354	0.162162
B cells-a	Satb1	3366.13	0.698592	0.268783	2.59909	0.00934704	0.162162
B cells-a	Hvcn1	2806.22	-0.424449	0.163392	-2.59773	0.00938413	0.162271
B cells-a	Pdss2	121.691	0.647386	0.249192	2.59794	0.00937854	0.162271
B cells-a	Hist1h3i	29.2986	-1.24321	0.478745	-2.59681	0.00940927	0.162474
B cells-a	Klf6	3843.69	0.474916	0.182919	2.59631	0.00942305	0.162481
B cells-a	Noc4l	163.388	0.577574	0.222532	2.59547	0.00944629	0.16265
B cells-a	Rbm6	904.408	0.442363	0.170601	2.59296	0.00951532	0.16338
B cells-a	Prelid1	1348.69	0.338091	0.130389	2.59295	0.00951558	0.16338
B cells-a	Igsf23	37.0715	6.18583	2.38831	2.59004	0.00959635	0.164302
B cells-a	Prr5	465.912	-0.484845	0.187174	-2.59035	0.00958792	0.164302
B cells-a	Ttll3	170.076	0.821805	0.317528	2.58814	0.00964964	0.164982
B cells-a	Rhof	684.167	-0.373322	0.144378	-2.58572	0.00971751	0.165638
B cells-a	Zfp36	3068.96	-0.506344	0.195854	-2.58532	0.00972897	0.165638
B cells-a	Gm27240	5.83998	-2.67628	1.03491	-2.58599	0.00970989	0.165638
B cells-a	Ssbp4	194.79	0.606951	0.234909	2.58377	0.00977257	0.16595
B cells-a	Uchl3	1235.32	-0.425199	0.164631	-2.58274	0.00980195	0.16595
B cells-a	Eif1b	1147.1	-0.357055	0.138242	-2.58282	0.00979961	0.16595
B cells-a	Lbh	2314.58	-0.346523	0.134136	-2.58336	0.00978418	0.16595
B cells-a	Itpkb	1084.29	0.641537	0.248903	2.57746	0.00995305	0.168039
B cells-a	Golm1	73.1386	-0.704543	0.273304	-2.57787	0.00994114	0.168039
B cells-a	Arhgap15	2332.19	0.323913	0.125781	2.57522	0.0100175	0.168498
B cells-a	Fam50a	770.303	0.319296	0.124103	2.57282	0.0100874	0.168498
B cells-a	Gm9484	50.3617	-0.967638	0.375777	-2.57503	0.0100231	0.168498
B cells-a	Cmc2	145.581	0.600617	0.23338	2.57356	0.0100658	0.168498
B cells-a	Lcp2	128.074	4.3448	1.68794	2.57402	0.0100524	0.168498
B cells-a	Edaradd	131.442	-0.555324	0.215698	-2.57455	0.0100372	0.168498
B cells-a	Hist1h4a	22.096	-1.55753	0.605522	-2.57221	0.0101051	0.168498
B cells-a	Trip11	1013.81	0.476267	0.185154	2.57227	0.0101034	0.168498
B cells-a	Fyb	666.701	4.8204	1.87302	2.57359	0.0100649	0.168498
B cells-a	Rrp1b	152.248	0.788869	0.30678	2.57144	0.0101275	0.168639
B cells-a	Pard6g	23.7494	1.52662	0.593895	2.57052	0.0101546	0.168859
B cells-a	Top2a	138.965	0.534606	0.208028	2.56987	0.0101737	0.168944
B cells-a	Trp53i11	904.987	-0.543531	0.211618	-2.56845	0.0102155	0.169407
B cells-a	Hist1h4i	147.937	-0.599428	0.233428	-2.56794	0.0102305	0.169425
B cells-a	Zc3h11a	78.9514	-0.713452	0.277909	-2.56722	0.0102518	0.169465
B cells-a	Tnfsf8	34.877	6.08767	2.37159	2.56691	0.0102609	0.169465
B cells-a	Aak1	364.277	0.72009	0.280713	2.56522	0.010311	0.170062
B cells-a	Gm26724	40.3737	-1.08412	0.422774	-2.56431	0.0103381	0.170277
B cells-a	Pdap1	1109.83	-0.52396	0.204392	-2.56351	0.010362	0.170435
B cells-a	Parvg	357.145	-0.46255	0.180469	-2.56305	0.0103758	0.170435
B cells-a	Rgs12	17.4557	2.13624	0.834033	2.56134	0.0104269	0.170783
B cells-a	Emb	692.724	5.60947	2.1904	2.56093	0.0104392	0.170783
B cells-a	Plekhg3	37.3945	-0.968262	0.377969	-2.56175	0.0104146	0.170783
B cells-a	B630019A10Rik	35.6741	5.47567	2.13971	2.55908	0.010495	0.171466
B cells-a	Daam1	38.9641	1.47059	0.575316	2.55614	0.010584	0.172687
B cells-a	Alox5ap	61.9328	0.896892	0.351042	2.55494	0.0106205	0.17305
B cells-a	Cntrl	1274.33	0.427728	0.167632	2.55159	0.0107231	0.174402
B cells-a	Rbpj	294.773	-0.539298	0.21142	-2.55083	0.0107466	0.174402
B cells-a	C87436	537.845	0.342908	0.134451	2.55042	0.0107593	0.174402
B cells-a	Snx13	135.323	-0.529839	0.20775	-2.55037	0.010761	0.174402
B cells-a	Lyl1	624.519	-0.512238	0.200976	-2.54875	0.0108109	0.174891
B cells-a	Zcchc14	3.53955	-4.00631	1.57222	-2.54819	0.0108282	0.174891
B cells-a	Evi2	81.2897	-0.674172	0.264589	-2.548	0.0108343	0.174891
B cells-a	Sfpq	3659.24	0.418723	0.164573	2.54431	0.0109494	0.175025
B cells-a	Rad9b	49.521	-0.844565	0.331785	-2.54552	0.0109115	0.175025
B cells-a	Ing4	514.839	0.373437	0.14675	2.54471	0.0109368	0.175025
B cells-a	Gm15356	23.0115	-1.4261	0.560373	-2.54492	0.0109303	0.175025
B cells-a	Clasp2	194.337	0.560071	0.219913	2.54678	0.0108721	0.175025
B cells-a	Gm19951	392.021	-0.669715	0.263249	-2.54404	0.010958	0.175025
B cells-a	Cyb561a3	61.3287	-1.13596	0.446485	-2.54422	0.0109522	0.175025
B cells-a	mt-Atp8	2331.12	-1.38598	0.544493	-2.54545	0.0109136	0.175025
B cells-a	Arl4c	219.518	4.55986	1.79381	2.54199	0.0110224	0.175224
B cells-a	Clpb	95.7566	0.691132	0.272004	2.54089	0.0110571	0.175224
B cells-a	Fam26f	380.797	0.478541	0.188203	2.54268	0.0110005	0.175224
B cells-a	Dyrk2	280.241	0.581977	0.229041	2.54093	0.0110557	0.175224
B cells-a	Tsc22d1	171.207	0.519186	0.20426	2.5418	0.0110285	0.175224
B cells-a	Tnfrsf13c	3142.56	-0.419384	0.164936	-2.5427	0.0109998	0.175224
B cells-a	Mettl14	165.28	-0.512955	0.201998	-2.53941	0.0111041	0.175719
B cells-a	Lrmp	1038.73	-0.292214	0.115091	-2.53899	0.0111172	0.175719
B cells-a	Tagap	373.759	0.360687	0.142092	2.5384	0.0111362	0.17579
B cells-a	Surf6	330.336	-0.52005	0.204996	-2.53688	0.0111847	0.175854
B cells-a	Zgpat	211.146	0.481063	0.189787	2.53476	0.0112525	0.175854
B cells-a	Arhgap29	6.90126	3.63898	1.43548	2.53502	0.0112442	0.175854
B cells-a	Trmt10a	185.876	-0.687274	0.270993	-2.53613	0.0112086	0.175854
B cells-a	Cxcl13	24.3336	-1.54004	0.606881	-2.53764	0.0111603	0.175854
B cells-a	Sept1	2607.85	0.426385	0.168232	2.5345	0.0112607	0.175854
B cells-a	Trav21-dv12	6.2354	4.46136	1.75927	2.53591	0.0112154	0.175854
B cells-a	Lpin1	55.365	0.962044	0.379625	2.53419	0.0112706	0.175854
B cells-a	Dip2b	730.105	-0.425762	0.167863	-2.53637	0.0112008	0.175854
B cells-a	Hs2st1	143.681	0.584127	0.230635	2.5327	0.0113189	0.176357
B cells-a	Ccnd3	1351.26	0.660243	0.260729	2.53229	0.0113319	0.176357
B cells-a	Denr	959.559	-0.45816	0.180986	-2.53147	0.0113587	0.176546
B cells-a	Itm2b	4870.53	0.325042	0.12853	2.52892	0.0114416	0.177154
B cells-a	Bcl2a1d	224.579	-0.667086	0.263777	-2.52898	0.0114394	0.177154
B cells-a	Bfsp2	609.43	-0.638887	0.25257	-2.52954	0.0114212	0.177154
B cells-a	Gm2000	377.039	-0.419385	0.165943	-2.52729	0.0114948	0.17756
B cells-a	Nub1	837.435	0.324289	0.128319	2.52722	0.011497	0.17756
B cells-a	Gm16170	40.564	-1.22468	0.484743	-2.52645	0.0115223	0.177725
B cells-a	Thra	59.5077	1.46909	0.581669	2.52565	0.0115484	0.177901
B cells-a	Slc4a1ap	484.936	0.380953	0.150969	2.52339	0.0116229	0.178596
B cells-a	Igfbp4	50.2359	6.04702	2.39623	2.52356	0.0116175	0.178596
B cells-a	Uchl4	47.6113	-1.35944	0.53891	-2.52257	0.0116501	0.178787
B cells-a	Ube2w	441.417	-0.473258	0.187657	-2.52193	0.0116715	0.17879
B cells-a	Strbp	1499.05	-0.424035	0.168169	-2.52149	0.0116859	0.17879
B cells-a	Sqstm1	661.727	0.352053	0.139635	2.52123	0.0116945	0.17879
B cells-a	Ddost	567.045	0.402912	0.15997	2.51867	0.0117798	0.179273
B cells-a	Pdcd2l	279.634	-0.459659	0.182501	-2.51867	0.0117799	0.179273
B cells-a	BC049352	72.7651	-1.32359	0.525542	-2.51851	0.0117851	0.179273
B cells-a	Dock2	2601.66	0.357148	0.141745	2.51965	0.0117471	0.179273
B cells-a	Hist2h2ac	230.774	-0.969144	0.384979	-2.5174	0.0118225	0.179616
B cells-a	Gpatch2	263.158	0.453632	0.180565	2.5123	0.0119947	0.181301
B cells-a	Taf3	583.467	0.448057	0.178396	2.51159	0.0120189	0.181301
B cells-a	Slc39a1	98.1344	-0.802505	0.319536	-2.51147	0.012023	0.181301
B cells-a	Hist1h2be	148.723	-0.718126	0.285917	-2.51166	0.0120163	0.181301
B cells-a	Elmsan1	805.965	-0.555525	0.221154	-2.51194	0.012007	0.181301
B cells-a	Gskip	269.524	-0.528571	0.210432	-2.51184	0.0120105	0.181301
B cells-a	Rsbn1l	1910.28	0.265411	0.105734	2.51018	0.0120669	0.181315
B cells-a	Cnot3	734.022	-0.593261	0.236333	-2.51028	0.0120636	0.181315
B cells-a	Aig1	255.164	0.624282	0.248748	2.50969	0.0120837	0.181315
B cells-a	Zfp560	321.392	-0.425793	0.169655	-2.50976	0.0120812	0.181315
B cells-a	Ly75	180.693	0.634451	0.252985	2.50786	0.0121465	0.182033
B cells-a	Nfrkb	433.151	0.347484	0.138655	2.5061	0.0122072	0.182383
B cells-a	Sec61g	3724.25	-0.497476	0.198524	-2.50587	0.012215	0.182383
B cells-a	Rab26os	50.6625	-0.991383	0.395569	-2.50622	0.012203	0.182383
B cells-a	Dab2ip	18.1747	-1.31045	0.523061	-2.50535	0.0122331	0.18243
B cells-a	Rb1cc1	1149.93	0.416038	0.166103	2.5047	0.0122554	0.182538
B cells-a	Prpf31	521.158	0.377537	0.150785	2.5038	0.0122866	0.182778
B cells-a	Nucb2	191.164	-0.675094	0.269793	-2.50227	0.01234	0.183348
B cells-a	Ssbp3	153.147	0.777626	0.310934	2.50094	0.0123865	0.183421
B cells-a	Mturn	38.1579	1.05812	0.422982	2.50158	0.012364	0.183421
B cells-a	Pira2	92.6603	-0.904465	0.361699	-2.5006	0.0123983	0.183421
B cells-a	Lrrc1	49.9517	1.10576	0.442235	2.5004	0.0124054	0.183421
B cells-a	Cdk2	116.751	-0.547348	0.218993	-2.49939	0.0124407	0.18372
B cells-a	Ubald2	889.705	0.456957	0.182871	2.49879	0.0124619	0.183809
B cells-a	Fam160b1	232.389	0.592488	0.237372	2.49603	0.0125593	0.185021
B cells-a	Crbn	433.219	0.386074	0.154737	2.49504	0.0125944	0.185089
B cells-a	Gngt2	1133.48	-0.421982	0.169118	-2.49518	0.0125892	0.185089
B cells-a	Gm11175	12.2615	-1.95982	0.785638	-2.49455	0.0126115	0.185117
B cells-a	Hspa5	6000.98	0.328595	0.131772	2.49366	0.0126434	0.185136
B cells-a	Pcm1	913.201	0.332711	0.133421	2.49369	0.0126425	0.185136
B cells-a	Plekho2	249.507	-0.446354	0.179053	-2.49286	0.0126719	0.18533
B cells-a	Slc29a1	48.6227	0.997546	0.400344	2.49172	0.0127126	0.185702
B cells-a	Ppp3r1	469.824	-0.386906	0.155411	-2.48957	0.0127899	0.186607
B cells-a	Snrpb2	532.468	-0.382337	0.153603	-2.48912	0.0128058	0.186615
B cells-a	Pabpn1	498.71	-0.388526	0.156254	-2.48651	0.0129003	0.187328
B cells-a	Parp3	442.628	0.499117	0.200698	2.48691	0.012886	0.187328
B cells-a	Atad2	549.535	0.360239	0.144879	2.48649	0.0129011	0.187328
B cells-a	Tprgl	850.595	0.37972	0.152854	2.4842	0.0129843	0.188311
B cells-a	Ceacam16	90.4371	-0.743798	0.299673	-2.48203	0.0130637	0.189236
B cells-a	Fam193a	671.81	0.614512	0.24766	2.48128	0.0130913	0.18941
B cells-a	Atg9a	52.8348	0.816472	0.329134	2.48067	0.0131136	0.189507
B cells-a	Top3b	355.202	0.379922	0.153193	2.48003	0.0131373	0.189624
B cells-a	Jchain	11.327	-3.27244	1.3208	-2.47762	0.0132264	0.190154
B cells-a	Dynll2	303.532	0.601992	0.242885	2.47851	0.0131932	0.190154
B cells-a	Zfp318	2957.72	0.379552	0.153204	2.47743	0.0132331	0.190154
B cells-a	Nfkb2	520.996	-0.460501	0.185886	-2.47734	0.0132367	0.190154
B cells-a	Hpcal1	74.6125	2.50115	1.01062	2.47486	0.0133289	0.191252
B cells-a	Cenpe	36.5928	1.05898	0.42799	2.4743	0.0133497	0.191307
B cells-a	Trim21	200.036	0.617697	0.249684	2.47391	0.0133642	0.191307
B cells-a	Zfp52	58.9008	-0.806627	0.326243	-2.47247	0.0134182	0.191854
B cells-a	Larp1	837.163	0.342311	0.138477	2.47197	0.0134372	0.191899
B cells-a	Olfr1124	13.13	-2.0973	0.849404	-2.46914	0.0135439	0.192969
B cells-a	Gm5608	7.73857	2.77335	1.1232	2.46916	0.0135431	0.192969
B cells-a	Cd96	46.0925	7.38993	2.99687	2.46588	0.0136676	0.194503
B cells-a	Ndufc1	1081.93	-0.396456	0.160908	-2.46386	0.013745	0.1946
B cells-a	Hmgb1	5570.07	-0.356973	0.144845	-2.46452	0.0137198	0.1946
B cells-a	Zc3h13	1032.32	0.382536	0.155243	2.46411	0.0137353	0.1946
B cells-a	Tex9	101.967	-0.619905	0.251554	-2.4643	0.013728	0.1946
B cells-a	Cd5	51.6559	4.76728	1.93508	2.46361	0.0137546	0.1946
B cells-a	Fam46c	87.0908	2.46434	1.00071	2.4626	0.0137933	0.194776
B cells-a	Abcb10	232.718	-0.674613	0.27396	-2.46245	0.0137991	0.194776
B cells-a	Ebf1	12555.6	-0.502562	0.204208	-2.46102	0.0138541	0.195325
B cells-a	Incenp	73.2699	0.678115	0.275588	2.46061	0.0138702	0.195325
B cells-a	Gfi1	23.8415	1.38749	0.564112	2.45961	0.0139089	0.195644
B cells-a	Tmsb15b1	88.0793	-0.684158	0.278247	-2.45882	0.0139396	0.195826
B cells-a	Hspa4l	303.788	0.546784	0.222411	2.45844	0.0139541	0.195826
B cells-a	Hspbap1	125.14	0.572207	0.232837	2.45754	0.0139892	0.19609
B cells-a	Cdk5rap2	311.347	0.396255	0.161364	2.45565	0.0140629	0.196669
B cells-a	Gm19325	37.2253	1.1864	0.483106	2.45578	0.0140579	0.196669
B cells-a	ANK cellsrd10	497.967	0.3566	0.145243	2.4552	0.0140805	0.196689
B cells-a	Farsb	571.542	-0.429506	0.175072	-2.45331	0.0141549	0.197376
B cells-a	Acot7	38.128	1.14194	0.465503	2.45312	0.0141622	0.197376
B cells-a	Nup210	615.487	0.430926	0.175763	2.45175	0.0142163	0.197904
B cells-a	Trp53inp2	210.602	-0.512512	0.209094	-2.45111	0.0142417	0.197997
B cells-a	Cxcl10	85.2218	1.34532	0.54894	2.45076	0.0142557	0.197997
B cells-a	Dapl1	106.94	9.57323	3.90703	2.45026	0.0142754	0.198045
B cells-a	Ndufaf2	235.583	-0.559051	0.228281	-2.44896	0.0143268	0.198531
B cells-a	Zfp160	138.203	-0.552505	0.225689	-2.44808	0.0143621	0.198793
B cells-a	Kdm6bos	40.9217	-1.27066	0.519376	-2.44651	0.0144248	0.199244
B cells-a	Pnn	1874.49	0.380745	0.155632	2.44644	0.0144275	0.199244
B cells-a	Gm26566	3.14111	4.49314	1.83731	2.4455	0.014465	0.199308
B cells-a	Gm26790	3.67777	-3.3388	1.36524	-2.44558	0.0144621	0.199308
B cells-a	Thrap3	2148.47	0.293959	0.120249	2.44457	0.0145023	0.199596
B cells-a	Tsc22d4	2595.2	-0.429678	0.175936	-2.44225	0.0145961	0.200659
B cells-a	Ccdc137	133.48	-0.640701	0.262395	-2.44174	0.0146165	0.200713
B cells-a	Pin4	681.909	-0.471896	0.193363	-2.44046	0.0146685	0.200752
B cells-a	Uqcr11	1297.57	-0.40274	0.165027	-2.44045	0.014669	0.200752
B cells-a	Hist1h2ai	7.88203	-1.98851	0.814685	-2.44083	0.0146535	0.200752
B cells-a	C5ar2	7.76792	-2.12507	0.870921	-2.44003	0.0146862	0.200761
B cells-a	Snrnp27	775.489	-0.538251	0.22063	-2.43961	0.014703	0.200764
B cells-a	Rasa3	1175.68	0.301551	0.123636	2.43903	0.0147268	0.200864
B cells-a	Rnf20	782	0.348091	0.142863	2.43654	0.0148286	0.201828
B cells-a	Pkm	1329.4	0.438027	0.179778	2.43649	0.0148307	0.201828
B cells-a	Sh2b3	516.374	-0.463372	0.190236	-2.43577	0.0148599	0.201832
B cells-a	Cetn3	1059.83	-0.434321	0.178317	-2.43567	0.0148643	0.201832
B cells-a	Cdca7l	68.4275	0.821809	0.33777	2.43304	0.0149725	0.203074
B cells-a	Cap1	1062.29	-0.320186	0.131623	-2.43259	0.0149911	0.203099
B cells-a	Aes	2577.03	0.439831	0.1809	2.43135	0.0150426	0.203174
B cells-a	Irf9	1052.08	0.362045	0.148898	2.4315	0.0150365	0.203174
B cells-a	Golgb1	672.28	0.423524	0.1742	2.43125	0.0150469	0.203174
B cells-a	Rnf44	383.418	-0.38593	0.158812	-2.4301	0.0150945	0.203592
B cells-a	Fam169b	573.048	0.508735	0.209383	2.42969	0.0151119	0.2036
B cells-a	Iglc2	16887.6	-0.567417	0.233612	-2.42889	0.0151453	0.203823
B cells-a	Spata7	33.6044	1.00586	0.414731	2.42533	0.0152945	0.20558
B cells-a	Cyp39a1	25.2061	-1.0611	0.437571	-2.42497	0.0153097	0.20558
B cells-a	Trp53	1158.56	0.340696	0.140525	2.42446	0.0153313	0.205642
B cells-a	Snn	1087.01	-0.461416	0.190413	-2.42324	0.0153827	0.206105
B cells-a	Zer1	314.862	0.433182	0.178911	2.42121	0.0154689	0.206162
B cells-a	Sec62	1696.1	-0.350012	0.144626	-2.42011	0.0155157	0.206162
B cells-a	Fam76a	312.484	0.419142	0.173232	2.41955	0.0155398	0.206162
B cells-a	Mitf	5.51143	3.31786	1.37115	2.41977	0.0155303	0.206162
B cells-a	Arpc4	1301.56	-0.381359	0.157573	-2.42021	0.0155114	0.206162
B cells-a	Mrps12	604.826	0.401825	0.16596	2.42122	0.0154684	0.206162
B cells-a	Dnajc15	382.921	0.471125	0.194596	2.42104	0.0154763	0.206162
B cells-a	Atp5l	4628.44	-0.362149	0.149605	-2.4207	0.0154905	0.206162
B cells-a	Gm16033	5.94278	-2.57523	1.06332	-2.42189	0.0154401	0.206162
B cells-a	Hnrnpu	4745.31	0.245093	0.101345	2.4184	0.0155891	0.206426
B cells-a	Ndufb2	703.598	-0.444141	0.183659	-2.41829	0.0155937	0.206426
B cells-a	Abtb2	47.7775	3.02786	1.25288	2.41671	0.0156614	0.207095
B cells-a	Hist1h2bn	21.0692	-1.48879	0.616186	-2.41614	0.0156859	0.207194
B cells-a	Gm45767	9.83603	2.18569	0.904799	2.41567	0.0157064	0.207195
B cells-a	Gpr183	2452.02	-0.552633	0.2288	-2.41535	0.0157201	0.207195
B cells-a	St8sia6	109.775	-0.731059	0.302793	-2.41439	0.0157617	0.207226
B cells-a	Gnb4	31.2686	1.53741	0.636887	2.41394	0.0157809	0.207226
B cells-a	Ecm1	25.0239	1.46292	0.606284	2.41293	0.0158249	0.207226
B cells-a	Chst3	1090.28	-0.46624	0.193217	-2.41303	0.0158203	0.207226
B cells-a	Irak3	272.761	-0.525916	0.21778	-2.4149	0.0157397	0.207226
B cells-a	Hsd17b4	113.564	0.559301	0.231761	2.41327	0.0158102	0.207226
B cells-a	Slc4a3	27.1438	-1.77102	0.734627	-2.41077	0.0159187	0.207323
B cells-a	Dpm3	1036.09	-0.521683	0.216342	-2.41138	0.0158921	0.207323
B cells-a	Inpp5k	365.383	0.38333	0.159031	2.41041	0.0159348	0.207323
B cells-a	Gm26669	705.906	-1.37076	0.568644	-2.41058	0.0159274	0.207323
B cells-a	H2-K1	22220.1	0.484069	0.200799	2.41071	0.0159215	0.207323
B cells-a	Enpp5	3.38977	4.60457	1.9101	2.41065	0.0159242	0.207323
B cells-a	Psmb10	2413.11	0.453188	0.188058	2.40984	0.0159596	0.207424
B cells-a	Mirt1	769.423	-0.580149	0.240793	-2.40933	0.0159818	0.207489
B cells-a	Sp140	2964.32	0.401213	0.166565	2.40875	0.0160073	0.207599
B cells-a	Gm32687	6.60584	-2.17845	0.904686	-2.40796	0.0160417	0.207823
B cells-a	Lef1	422.153	4.66634	1.94063	2.40454	0.0161927	0.209332
B cells-a	Dapp1	945.505	-0.406919	0.169208	-2.40485	0.0161791	0.209332
B cells-a	Gm43672	78.0801	-0.786871	0.327876	-2.3999	0.0163994	0.211566
B cells-a	Bclaf1	2627.27	0.36088	0.150374	2.39988	0.0164003	0.211566
B cells-a	Dst	10.8579	2.62957	1.0959	2.39945	0.0164197	0.211591
B cells-a	Jak1	4047.25	0.394627	0.164505	2.39888	0.0164453	0.211668
B cells-a	2700097O09Rik	82.8692	0.647278	0.269863	2.39854	0.0164605	0.211668
B cells-a	Necap1	232.852	-0.668081	0.278697	-2.39715	0.016523	0.212022
B cells-a	Mapk12	51.9347	-0.770445	0.321393	-2.39721	0.0165207	0.212022
B cells-a	Dus2	340.915	-0.436825	0.182321	-2.39591	0.0165792	0.212518
B cells-a	Acot9	202.754	0.435971	0.182063	2.39462	0.0166376	0.212629
B cells-a	Cox16	422.585	-0.558293	0.233151	-2.39456	0.0166403	0.212629
B cells-a	Ifit1bl1	375.966	0.82346	0.343816	2.39506	0.0166177	0.212629
B cells-a	Ppp1r15a	3187.69	0.421847	0.17624	2.3936	0.0166841	0.212964
B cells-a	Btk	1475.45	-0.481884	0.201572	-2.39063	0.0168196	0.213124
B cells-a	Lcorl	386.902	0.416862	0.174211	2.39286	0.0167176	0.213124
B cells-a	Usp47	408.278	0.475518	0.19879	2.39206	0.0167541	0.213124
B cells-a	Pde3b	409.773	1.75143	0.732557	2.39084	0.0168097	0.213124
B cells-a	Ptger4	232.392	0.536399	0.22426	2.39186	0.016763	0.213124
B cells-a	Gm26518	270.747	-0.741719	0.310259	-2.39065	0.0168187	0.213124
B cells-a	Snap29	545.052	-0.353995	0.148066	-2.3908	0.0168119	0.213124
B cells-a	Acoxl	7.91574	3.90958	1.63565	2.39023	0.0168379	0.213133
B cells-a	Acin1	2745.73	0.348374	0.145837	2.38879	0.0169039	0.213524
B cells-a	Gtf2a1	385.75	-0.359467	0.150474	-2.3889	0.016899	0.213524
B cells-a	Tnik	261.018	0.832919	0.348847	2.38764	0.0169571	0.21361
B cells-a	Zfp141	74.0305	0.716691	0.300117	2.38803	0.0169387	0.21361
B cells-a	Eef1akmt4	61.3508	0.761952	0.319143	2.3875	0.0169635	0.21361
B cells-a	Plcb2	275.106	0.446568	0.187137	2.38632	0.0170181	0.214076
B cells-a	Gm19705	36.8571	7.06479	2.96348	2.38395	0.0171281	0.215236
B cells-a	Gon7	237.787	-0.496073	0.208285	-2.3817	0.0172331	0.216332
B cells-a	Gprasp1	239.479	0.551938	0.231894	2.38013	0.0173066	0.216806
B cells-a	B3gnt9	11.757	-1.59215	0.668891	-2.38028	0.0172993	0.216806
B cells-a	Msh3	327.984	0.395929	0.166418	2.37912	0.017354	0.217176
B cells-a	Zc3h14	516.772	0.318745	0.133998	2.37872	0.0173728	0.217186
B cells-a	Nsun6	287.579	-0.509976	0.214466	-2.37789	0.017412	0.217218
B cells-a	Mpp6	484.631	0.347283	0.146069	2.37753	0.017429	0.217218
B cells-a	Socs1	800.016	1.12464	0.472974	2.3778	0.0174163	0.217218
B cells-a	Tmem68	189.091	-0.524994	0.220905	-2.37656	0.0174749	0.217567
B cells-a	Rpl35a	55442.4	-0.364427	0.153376	-2.37604	0.0174997	0.217652
B cells-a	Ccpg1	113.558	0.679237	0.285977	2.37515	0.0175419	0.217954
B cells-a	Rps21	57372.2	-0.408875	0.172384	-2.37189	0.0176973	0.219522
B cells-a	Dpy19l3	98.2773	-0.581692	0.245276	-2.37158	0.0177123	0.219522
B cells-a	Cox17	1404.43	-0.560154	0.236253	-2.37099	0.0177404	0.219522
B cells-a	Camk4	103.388	7.63644	3.22063	2.3711	0.0177353	0.219522
B cells-a	Smox	3.65195	4.70744	1.98582	2.37052	0.0177629	0.219576
B cells-a	Arhgef11	174.676	-0.513993	0.216877	-2.36997	0.0177893	0.219679
B cells-a	Slc25a40	60.0784	0.96892	0.409047	2.36873	0.0178495	0.219808
B cells-a	Sik2	264.157	0.401796	0.169611	2.36893	0.0178394	0.219808
B cells-a	Gm26964	27.9175	-1.41017	0.595353	-2.36863	0.0178541	0.219808
B cells-a	Eef2kmt	184.947	0.499552	0.210969	2.36789	0.0178901	0.220028
B cells-a	Hsp90b1	4502.11	0.366503	0.154936	2.36551	0.0180054	0.221222
B cells-a	Rinl	209.166	2.38363	1.00842	2.36372	0.0180923	0.221841
B cells-a	Arhgap10	41.865	1.16015	0.490757	2.364	0.0180788	0.221841
B cells-a	Phf3	2096.64	0.33074	0.140059	2.36143	0.0182044	0.22263
B cells-a	Golph3l	172.218	-0.606576	0.256861	-2.3615	0.0182013	0.22263
B cells-a	Egln1	297.828	0.417907	0.176983	2.36129	0.0182117	0.22263
B cells-a	Ddx21	2116.33	-0.433855	0.183807	-2.36038	0.0182563	0.222951
B cells-a	Gm5914	221.255	-0.771025	0.326774	-2.35951	0.0182992	0.22325
B cells-a	Rab30	326.103	-0.393261	0.166733	-2.35863	0.0183427	0.223556
B cells-a	AC163032.1	68.4155	0.716722	0.304124	2.35668	0.0184392	0.224507
B cells-a	Ngly1	296.815	0.400667	0.170125	2.35513	0.0185161	0.225218
B cells-a	Nebl	25.887	-1.02513	0.43568	-2.35295	0.0186251	0.22588
B cells-a	Fam46a	411.865	-0.427132	0.181532	-2.35292	0.0186264	0.22588
B cells-a	Lrrc45	98.4324	0.581273	0.247011	2.35322	0.0186114	0.22588
B cells-a	Slc7a6os	265.862	0.425032	0.180754	2.35143	0.0187013	0.226345
B cells-a	Timp2	32.346	6.8748	2.92368	2.35142	0.018702	0.226345
B cells-a	Vgll4	654.118	0.540333	0.229841	2.35089	0.0187283	0.226437
B cells-a	Pdcl	186.488	-0.430872	0.183452	-2.34869	0.0188394	0.227554
B cells-a	Rtl8b	18.725	1.87165	0.797742	2.34619	0.0189667	0.228863
B cells-a	Zdhhc15	6.26915	3.49255	1.48911	2.34539	0.0190071	0.228896
B cells-a	Ccnd2	1085.22	0.643329	0.27427	2.34561	0.0189962	0.228896
B cells-a	Il1rl2	3.57342	4.67574	1.99821	2.33996	0.0192858	0.230276
B cells-a	Rgs18	99.5787	-0.725786	0.310333	-2.33873	0.0193493	0.230276
B cells-a	Btf3l4	156.887	-0.619436	0.264633	-2.34074	0.0192455	0.230276
B cells-a	Nav2	35.7951	1.92409	0.82214	2.34034	0.019266	0.230276
B cells-a	Sbno2	464.302	0.44471	0.190099	2.33936	0.0193167	0.230276
B cells-a	Slc25a37	528.657	-0.561354	0.239918	-2.33977	0.0192955	0.230276
B cells-a	Tcf7	563.452	4.36294	1.86506	2.3393	0.0193197	0.230276
B cells-a	Gm2a	1094.87	-0.3579	0.152938	-2.34016	0.0192755	0.230276
B cells-a	Ccdc88c	1059.74	0.467478	0.199806	2.33966	0.0193012	0.230276
B cells-a	Nipbl	2175.55	0.47233	0.201827	2.34027	0.0192696	0.230276
B cells-a	Sema5a	37.4853	-0.940737	0.402045	-2.33988	0.0192899	0.230276
B cells-a	Ccdc191	175.857	0.556705	0.238024	2.33886	0.0193428	0.230276
B cells-a	2700016F22Rik	38.2825	-1.10395	0.472141	-2.33818	0.0193779	0.23039
B cells-a	Zscan25	17.0335	-1.25712	0.537965	-2.3368	0.0194497	0.231018
B cells-a	1110004F10Rik	1222.91	-0.491037	0.210251	-2.33548	0.0195184	0.231607
B cells-a	Cdc42	5503.32	-0.3245	0.138972	-2.33501	0.0195431	0.231674
B cells-a	Mastl	73.9735	-1.08057	0.463051	-2.33358	0.0196177	0.232332
B cells-a	Dntt	31.0762	6.81659	2.92179	2.33302	0.0196473	0.232455
B cells-a	Rbm10	359.567	0.507622	0.21769	2.33186	0.019708	0.232525
B cells-a	Baz1b	1277.08	0.428102	0.183555	2.33229	0.0196857	0.232525
B cells-a	Zranb1	472.929	0.415458	0.178197	2.33145	0.0197298	0.232525
B cells-a	Ccr1	23.0875	-1.11404	0.477805	-2.33159	0.0197225	0.232525
B cells-a	Zcchc24	81.2373	-0.813172	0.348987	-2.33009	0.0198013	0.233141
B cells-a	Naaa	114.239	-0.619467	0.265953	-2.32924	0.0198465	0.233322
B cells-a	Atad5	80.6657	0.679282	0.291653	2.32907	0.0198552	0.233322
B cells-a	Rnf126	214.283	0.620627	0.266627	2.3277	0.0199282	0.233728
B cells-a	Fbxw13	18.3225	1.39499	0.59923	2.32797	0.0199136	0.233728
B cells-a	Rpl12	51977	0.289239	0.124307	2.32681	0.0199755	0.233831
B cells-a	Washc2	690.12	0.37031	0.159134	2.32703	0.0199634	0.233831
B cells-a	Xkrx	133.458	-0.530534	0.228119	-2.32569	0.0200351	0.234302
B cells-a	B230219D22Rik	510.267	-0.340466	0.146439	-2.32496	0.0200741	0.234533
B cells-a	Cyth4	493.916	-0.369412	0.159114	-2.32168	0.0202504	0.236365
B cells-a	Safb2	1351	0.399656	0.172231	2.32046	0.0203158	0.2369
B cells-a	Tsix	618.62	-1.62714	0.701531	-2.31941	0.0203731	0.23734
B cells-a	Rfx1	144.164	0.512309	0.220938	2.31879	0.0204062	0.237499
B cells-a	Ap2s1	968.406	0.366788	0.158214	2.31831	0.0204325	0.237576
B cells-a	Amigo2	44.9461	0.951263	0.410781	2.31574	0.0205724	0.238924
B cells-a	Tcf4	1743.12	-0.367037	0.158516	-2.31546	0.0205877	0.238924
B cells-a	1810037I17Rik	1390.54	-0.40012	0.173087	-2.31167	0.020796	0.239055
B cells-a	Hilpda	207.269	-0.520264	0.224918	-2.31313	0.0207156	0.239055
B cells-a	Trnt1	571.735	-0.326864	0.141377	-2.312	0.0207777	0.239055
B cells-a	Fam234b	16.9784	1.45174	0.627488	2.31357	0.0206912	0.239055
B cells-a	Cabin1	569.61	0.341841	0.147723	2.31406	0.0206645	0.239055
B cells-a	Znrf1	178.151	2.25409	0.974897	2.31213	0.0207703	0.239055
B cells-a	Cdc37	1543	0.279188	0.120639	2.31424	0.0206546	0.239055
B cells-a	Anapc13	772.026	-0.593794	0.256763	-2.31262	0.0207437	0.239055
B cells-a	Cbx4	451.456	0.464539	0.200723	2.31433	0.0206495	0.239055
B cells-a	Nfam1	117.668	-0.694159	0.300248	-2.31195	0.0207803	0.239055
B cells-a	Clec4a3	3.37197	-3.23749	1.40074	-2.31127	0.0208177	0.239079
B cells-a	Ddx46	1861.28	0.31214	0.13514	2.30975	0.0209018	0.239817
B cells-a	Gm26609	111.798	-0.674413	0.292197	-2.30808	0.0209949	0.240658
B cells-a	Lars2	6541.27	-2.2657	0.982061	-2.30709	0.02105	0.240863
B cells-a	Cpt1a	232.719	-0.512341	0.222077	-2.30704	0.0210524	0.240863
B cells-a	Adat2	73.6095	-0.632393	0.274356	-2.30501	0.0211663	0.241937
B cells-a	Gtf2i	301.976	0.834339	0.362133	2.30396	0.021225	0.242152
B cells-a	Gm28875	82.8759	-0.627745	0.272463	-2.30396	0.021225	0.242152
B cells-a	Gigyf2	695.761	0.408698	0.177418	2.30358	0.0212461	0.242166
B cells-a	Ndufb3	1382.02	-0.335876	0.14584	-2.30304	0.0212765	0.242267
B cells-a	Smc4	1239.65	0.48303	0.209765	2.30271	0.0212949	0.242267
B cells-a	4933406I18Rik	21.4803	1.58821	0.68991	2.30205	0.0213325	0.242467
B cells-a	Cd8b1	71.1537	8.98547	3.90717	2.29974	0.0214629	0.243367
B cells-a	Usp15	1139.41	0.262348	0.114081	2.29967	0.0214669	0.243367
B cells-a	Snx32	47.9752	-0.840685	0.365581	-2.29958	0.0214718	0.243367
B cells-a	Rplp0	40828	0.319771	0.139093	2.29896	0.0215069	0.243538
B cells-a	Cenpv	24.5614	1.20025	0.522263	2.29817	0.0215523	0.243597
B cells-a	Hist1h1d	378.602	-0.628804	0.273581	-2.29842	0.0215377	0.243597
B cells-a	B4galt5	200.19	-0.624485	0.271964	-2.2962	0.0216642	0.244634
B cells-a	BC028528	613.877	-0.577748	0.251911	-2.29346	0.0218216	0.245881
B cells-a	Fip1l1	1256.13	0.297222	0.129649	2.29252	0.0218759	0.245881
B cells-a	B230303O12Rik	27.5105	1.07409	0.46824	2.29388	0.0217973	0.245881
B cells-a	Ndufa5	930.056	-0.412903	0.180094	-2.2927	0.0218651	0.245881
B cells-a	Vasp	1784.34	-0.236247	0.103029	-2.29301	0.0218477	0.245881
B cells-a	Cdk11b	1660.72	0.244111	0.106519	2.29172	0.0219218	0.246169
B cells-a	Gm34215	73.7676	-0.951866	0.415785	-2.28932	0.0220607	0.247499
B cells-a	Atf3	230.211	0.694937	0.303615	2.28888	0.0220866	0.247561
B cells-a	Lat2	1029.39	-0.398877	0.174328	-2.28808	0.0221328	0.24785
B cells-a	Eprs	1319.69	0.324599	0.141891	2.28766	0.0221571	0.247884
B cells-a	NK cellsg7	5.16205	4.17847	1.82679	2.28733	0.0221766	0.247884
B cells-a	Capn5	88.5519	0.681492	0.298242	2.28503	0.0223111	0.249158
B cells-a	Fam213b	46.0468	-1.0248	0.449007	-2.28238	0.0224671	0.25067
B cells-a	Ighv5-16	24.8867	-1.01956	0.446853	-2.28165	0.0225103	0.25092
B cells-a	Focad	39.3327	1.12721	0.494207	2.28084	0.0225579	0.251221
B cells-a	Nsd3	1863.64	0.361965	0.15884	2.2788	0.0226789	0.252337
B cells-a	Dctn4	520.999	-0.371023	0.162931	-2.27718	0.0227755	0.25318
B cells-a	Kdm1a	762.808	0.335329	0.147323	2.27615	0.0228369	0.253461
B cells-a	Spcs1	1021.37	0.352114	0.154727	2.27571	0.0228635	0.253461
B cells-a	9030404E10Rik	13.9707	-1.52596	0.670449	-2.27602	0.0228446	0.253461
B cells-a	Smc2	342.019	0.345982	0.152067	2.27519	0.0228945	0.253573
B cells-a	Foxp4	343.597	0.433344	0.190514	2.27461	0.0229294	0.253729
B cells-a	Adnp	181.372	-0.501979	0.221004	-2.27135	0.0231255	0.253816
B cells-a	Rps4x	57887.4	0.249752	0.109956	2.27139	0.0231234	0.253816
B cells-a	Atp6v0a2	234.494	0.529099	0.232881	2.27197	0.0230881	0.253816
B cells-a	Gng12	110.276	0.666857	0.293497	2.27211	0.02308	0.253816
B cells-a	Magohb	276.689	-0.430315	0.189334	-2.27279	0.0230389	0.253816
B cells-a	Klc3	7.69905	2.6966	1.18599	2.27371	0.0229837	0.253816
B cells-a	Rhog	729.63	0.37952	0.167089	2.27136	0.0231249	0.253816
B cells-a	Ppp1r12a	1422.01	0.340258	0.149791	2.27155	0.0231136	0.253816
B cells-a	Trav22	3.36398	4.58898	2.01911	2.27277	0.02304	0.253816
B cells-a	Helz2	1006.44	-0.434057	0.191328	-2.26866	0.0232892	0.254611
B cells-a	Igkv17-127	32.9822	-1.17124	0.516362	-2.26826	0.0233132	0.254611
B cells-a	Emc10	616.44	0.408763	0.180224	2.26809	0.0233238	0.254611
B cells-a	Fam212a	77.1204	-0.677422	0.298645	-2.26832	0.0233096	0.254611
B cells-a	Fbxo32	131.818	0.534598	0.235698	2.26815	0.0233201	0.254611
B cells-a	Map3k8	938.262	-0.548062	0.241586	-2.2686	0.0232926	0.254611
B cells-a	Hjurp	295.121	0.503878	0.222227	2.2674	0.0233659	0.254613
B cells-a	Ehd1	515.135	-0.388243	0.171208	-2.26767	0.0233493	0.254613
B cells-a	Atxn7	531.82	0.368351	0.162496	2.26684	0.0234002	0.254758
B cells-a	Dnajc5	743.781	0.356742	0.157545	2.26438	0.0235509	0.255711
B cells-a	Riok1	622.316	0.404974	0.178834	2.26453	0.0235417	0.255711
B cells-a	Parp9	787.615	0.424505	0.187439	2.26476	0.0235271	0.255711
B cells-a	Cand2	24.9924	1.12452	0.496711	2.26394	0.023578	0.255776
B cells-a	Srsf11	2994.27	0.258862	0.114477	2.26126	0.0237433	0.25711
B cells-a	Carmil1	211.244	0.445281	0.196897	2.2615	0.0237285	0.25711
B cells-a	Stk4	1571.76	0.31212	0.13824	2.25781	0.0239572	0.257672
B cells-a	Htatsf1	581.759	0.380327	0.168407	2.25838	0.0239219	0.257672
B cells-a	Cd2	1715.71	0.378342	0.167458	2.25932	0.0238634	0.257672
B cells-a	Glipr2	162.101	0.605946	0.268367	2.2579	0.0239519	0.257672
B cells-a	Mfge8	28.9085	0.99983	0.442856	2.25769	0.023965	0.257672
B cells-a	Cep95	94.5805	0.70407	0.311681	2.25894	0.023887	0.257672
B cells-a	Epas1	3.31161	4.56741	2.02176	2.25913	0.0238754	0.257672
B cells-a	Rps14	50227.7	0.240271	0.106396	2.25826	0.0239294	0.257672
B cells-a	Tctex1d2	68.827	-0.773297	0.342607	-2.25709	0.0240022	0.257843
B cells-a	Pecam1	1297.97	0.26418	0.117068	2.25663	0.024031	0.257924
B cells-a	1700037H04Rik	81.3727	0.67633	0.300169	2.25316	0.0242489	0.259825
B cells-a	Tmem94	78.2855	-0.692515	0.307357	-2.25313	0.0242509	0.259825
B cells-a	Ccdc50	1808.41	-0.319364	0.141856	-2.25133	0.0243644	0.260811
B cells-a	Ncoa2	532.506	0.464586	0.206513	2.24966	0.0244704	0.261231
B cells-a	Bnip3l	1076.7	0.247903	0.110238	2.24879	0.0245257	0.261231
B cells-a	Fbxl12	733.993	0.301473	0.134007	2.24969	0.0244687	0.261231
B cells-a	Smarca4	625.268	0.405871	0.180477	2.24888	0.0245201	0.261231
B cells-a	4930426D05Rik	100.855	-0.649295	0.288745	-2.24868	0.0245327	0.261231
B cells-a	Pmaip1	289.825	-0.584595	0.25983	-2.24992	0.0244543	0.261231
B cells-a	Slc36a3os	91.6149	-0.635002	0.282798	-2.24542	0.0247409	0.263216
B cells-a	Rnf125	57.4133	3.59611	1.60298	2.24339	0.024872	0.264379
B cells-a	Gabarapl1	49.0366	-0.73143	0.326115	-2.24286	0.0249058	0.264507
B cells-a	Mrps21	1116.8	-0.362831	0.161845	-2.24185	0.0249712	0.264868
B cells-a	Nudt16	198.147	0.441491	0.196948	2.24166	0.0249834	0.264868
B cells-a	Hist1h2bj	28.4484	-1.24486	0.555737	-2.24001	0.0250903	0.265538
B cells-a	Cox7a2l	4565.91	0.286206	0.127763	2.24013	0.0250825	0.265538
B cells-a	Sf3b1	4464.47	0.233672	0.104338	2.23956	0.0251194	0.265611
B cells-a	Igkv12-44	73.9162	-0.834912	0.372857	-2.23923	0.025141	0.265611
B cells-a	Ndrg2	3.27233	4.55092	2.03334	2.23815	0.0252114	0.266122
B cells-a	Pik3ap1	310.426	-0.453625	0.202734	-2.23753	0.0252516	0.266315
B cells-a	Dtx3l	850.108	0.470902	0.210494	2.23713	0.0252776	0.266359
B cells-a	Hist2h3b	14.4095	-1.4419	0.645019	-2.23544	0.0253886	0.267296
B cells-a	Ufm1	549.265	-0.38026	0.170242	-2.23364	0.0255068	0.267381
B cells-a	Prr33	3.73457	-2.99239	1.3396	-2.23379	0.0254969	0.267381
B cells-a	Trdc	67.4366	5.43935	2.43421	2.23454	0.0254475	0.267381
B cells-a	Gm49179	3.24617	4.53803	2.03062	2.2348	0.0254303	0.267381
B cells-a	Ap3b1	521.499	0.344742	0.154327	2.23385	0.025493	0.267381
B cells-a	Cd48	1378.49	-0.365272	0.163892	-2.22873	0.0258318	0.267852
B cells-a	Dhrs3	4.26883	-2.78848	1.24929	-2.23205	0.0256116	0.267852
B cells-a	Eif3f	7554.86	0.310711	0.13931	2.23035	0.0257241	0.267852
B cells-a	D10Wsu102e	874.83	-0.3072	0.137661	-2.23156	0.0256439	0.267852
B cells-a	Ckap4	206.83	-0.458855	0.205922	-2.2283	0.0258606	0.267852
B cells-a	Lpar2	41.5756	-0.769998	0.344901	-2.23252	0.0255806	0.267852
B cells-a	Jund	14234.9	0.305761	0.13721	2.22841	0.0258533	0.267852
B cells-a	Kbtbd7	61.8146	-0.701048	0.314215	-2.23111	0.0256737	0.267852
B cells-a	Arpp19	1684.36	-0.41772	0.187351	-2.22961	0.0257734	0.267852
B cells-a	Gm48899	3.68726	-2.87963	1.29129	-2.23003	0.0257452	0.267852
B cells-a	Id2	121.545	1.03216	0.463096	2.22883	0.0258254	0.267852
B cells-a	H2-Ab1	34383.8	-0.428493	0.192079	-2.23082	0.0256933	0.267852
B cells-a	Gm15337	12.9105	-1.41584	0.634928	-2.22992	0.0257528	0.267852
B cells-a	Wdr74	75.7514	-0.61911	0.277839	-2.2283	0.0258604	0.267852
B cells-a	Triap1	273.81	-0.370857	0.166499	-2.22738	0.025922	0.268259
B cells-a	Chml	70.1413	-0.597859	0.269029	-2.22229	0.0262638	0.269106
B cells-a	Hsd11b1	126.256	0.870522	0.391442	2.22389	0.0261561	0.269106
B cells-a	Pgm1	64.9684	-0.632479	0.284503	-2.2231	0.0262091	0.269106
B cells-a	Foxj2	296.501	-0.456618	0.205211	-2.22512	0.0260733	0.269106
B cells-a	Timm10b	692.399	-0.455137	0.204537	-2.2252	0.0260676	0.269106
B cells-a	Qprt	7.95614	2.38442	1.07142	2.22549	0.0260486	0.269106
B cells-a	Cdk4	589.024	0.381624	0.171733	2.2222	0.0262699	0.269106
B cells-a	Sema7a	28.6698	-1.03942	0.467438	-2.22365	0.026172	0.269106
B cells-a	Jarid2	1029.52	-0.325955	0.146601	-2.22341	0.0261881	0.269106
B cells-a	Chd1	1178.58	0.323318	0.145344	2.22451	0.0261145	0.269106
B cells-a	Frmd8	184.973	0.72632	0.326819	2.2224	0.0262565	0.269106
B cells-a	Sgms1	784.065	0.385221	0.173224	2.22383	0.0261596	0.269106
B cells-a	Cep350	943.749	0.461989	0.208046	2.22061	0.0263775	0.269276
B cells-a	Acss2	74.7623	0.814588	0.367042	2.21933	0.026464	0.269276
B cells-a	Hcst	424.161	1.73761	0.782486	2.22062	0.0263765	0.269276
B cells-a	Sigirr	130.666	0.684477	0.308329	2.21996	0.0264215	0.269276
B cells-a	Psmd7	747.09	0.329006	0.148189	2.22018	0.0264062	0.269276
B cells-a	Tbc1d22b	80.4997	0.789903	0.35583	2.21989	0.0264265	0.269276
B cells-a	Cep192	351.497	0.337642	0.152088	2.22005	0.0264154	0.269276
B cells-a	Doc2g	17.7976	-1.27042	0.572374	-2.21956	0.026449	0.269276
B cells-a	Gm11579	4.71425	4.03279	1.81843	2.21774	0.0265727	0.270156
B cells-a	March7	1052.19	0.336565	0.151964	2.21478	0.0267754	0.270311
B cells-a	Rp2	227.058	-0.421774	0.190368	-2.21557	0.0267208	0.270311
B cells-a	Skil	922.349	-0.345086	0.155862	-2.21405	0.0268256	0.270311
B cells-a	Dcbld1	48.1145	0.803404	0.36248	2.21641	0.0266637	0.270311
B cells-a	Dctn6	300.475	0.463311	0.209113	2.2156	0.0267192	0.270311
B cells-a	Sept7	2547.72	0.247116	0.11157	2.21491	0.0267665	0.270311
B cells-a	Pias1	544.474	0.297124	0.13419	2.21421	0.0268143	0.270311
B cells-a	Camk2b	21.9088	1.21143	0.546966	2.21482	0.0267726	0.270311
B cells-a	1700037C18Rik	138.067	-0.665559	0.300666	-2.21362	0.0268552	0.270311
B cells-a	Nars	847.024	-0.431698	0.19493	-2.21463	0.0267853	0.270311
B cells-a	Neat1	939.751	-0.416044	0.187747	-2.21598	0.0266926	0.270311
B cells-a	Gm16541	3.84652	-3.03235	1.36981	-2.21371	0.0268489	0.270311
B cells-a	Utp11	639.035	-0.362199	0.163652	-2.21322	0.0268823	0.27036
B cells-a	Tango2	171.747	0.494275	0.223362	2.21289	0.0269052	0.270366
B cells-a	Dbi	1114.1	-0.310229	0.140251	-2.21196	0.0269695	0.270726
B cells-a	Nusap1	39.1815	-0.850122	0.384454	-2.21124	0.027019	0.270726
B cells-a	Fmc1	605.636	-0.490596	0.221903	-2.21086	0.0270457	0.270726
B cells-a	Tcf3	658.047	-0.267916	0.121179	-2.21092	0.0270416	0.270726
B cells-a	Arf6	1238.55	-0.401617	0.181665	-2.21076	0.0270525	0.270726
B cells-a	Igkv2-109	14.5746	-1.61447	0.730524	-2.21001	0.0271043	0.271021
B cells-a	Mthfd2	172.221	0.733752	0.332201	2.20876	0.0271916	0.271669
B cells-a	Rmdn3	137.686	0.478395	0.216668	2.20797	0.0272466	0.271995
B cells-a	Cspg5	17.2438	1.36817	0.619748	2.20763	0.0272703	0.272009
B cells-a	Slc15a2	132.58	0.935894	0.42401	2.20725	0.0272968	0.272049
B cells-a	Idi1	262.466	-0.554651	0.251427	-2.20601	0.0273831	0.272506
B cells-a	Ifi27l2a	14433.9	-0.506336	0.229532	-2.20595	0.0273876	0.272506
B cells-a	Tuba1a	555.558	0.453071	0.205541	2.20428	0.0275044	0.273445
B cells-a	Plekhm3	664.846	-0.356755	0.162052	-2.20149	0.0277016	0.273612
B cells-a	Pepd	148.531	0.591688	0.268721	2.20186	0.0276749	0.273612
B cells-a	A430078G23Rik	441.386	0.315801	0.143405	2.20217	0.0276534	0.273612
B cells-a	Cyp4f18	573.266	-0.407232	0.184823	-2.20336	0.0275691	0.273612
B cells-a	Zmym5	767.691	0.310335	0.140939	2.2019	0.0276723	0.273612
B cells-a	Ighv1-84	5.31241	-2.14074	0.972375	-2.20156	0.0276961	0.273612
B cells-a	Gm42418	309582	-2.1751	0.987388	-2.20288	0.0276031	0.273612
B cells-a	Washc1	200.069	0.405845	0.184344	2.20157	0.0276959	0.273612
B cells-a	Trdv1	10.5213	2.54595	1.15714	2.20021	0.0277917	0.274279
B cells-a	Tbc1d22a	97.228	-0.528538	0.24027	-2.19976	0.0278238	0.274373
B cells-a	5830468F06Rik	20.7311	6.22691	2.83311	2.19791	0.0279558	0.275451
B cells-a	Ccdc73	32.3059	-1.06341	0.484184	-2.19628	0.0280716	0.275952
B cells-a	Gm10073	733.738	0.387081	0.176222	2.19656	0.0280522	0.275952
B cells-a	Rnaseh2b	145.939	0.485893	0.221239	2.19624	0.0280749	0.275952
B cells-a	Sbf1	254.453	0.433145	0.197287	2.1955	0.0281276	0.276246
B cells-a	Raly	1093.11	0.332026	0.151395	2.19312	0.0282988	0.277703
B cells-a	Gm26742	8.88892	-1.77023	0.80737	-2.19259	0.0283368	0.277852
B cells-a	Asb1	52.296	-0.730273	0.333394	-2.19042	0.0284939	0.278317
B cells-a	Snrpe	3995.02	-0.279963	0.127817	-2.19035	0.0284989	0.278317
B cells-a	Gm43703	3.90518	3.7538	1.71342	2.19082	0.0284649	0.278317
B cells-a	Tnfrsf1a	20.3719	6.20274	2.83162	2.19053	0.028486	0.278317
B cells-a	Slc39a11	15.7172	1.40971	0.643357	2.19118	0.0284385	0.278317
B cells-a	Rnf2	304.455	-0.374284	0.170984	-2.189	0.0285968	0.278379
B cells-a	Rbm41	122.987	0.488746	0.223274	2.189	0.028597	0.278379
B cells-a	Hes5	31.7434	-1.0398	0.474864	-2.18968	0.0285474	0.278379
B cells-a	Spint2	280.336	0.480543	0.219495	2.18932	0.0285738	0.278379
B cells-a	Phtf2	377.576	-0.390477	0.17844	-2.18828	0.0286494	0.278531
B cells-a	Srrt	927.715	0.35947	0.16428	2.18815	0.0286585	0.278531
B cells-a	Prpf40a	1275.31	0.256355	0.117182	2.18767	0.0286939	0.278652
B cells-a	Dnajb2	326.857	-0.402877	0.184194	-2.18724	0.028725	0.278731
B cells-a	Rhoh	3328.19	0.296243	0.135553	2.18544	0.0288567	0.279117
B cells-a	Fkbp4	1086.54	0.390476	0.178625	2.18601	0.0288151	0.279117
B cells-a	Gm15396	12.704	-1.36781	0.625648	-2.18623	0.0287989	0.279117
B cells-a	Mrpl28	403.125	0.342897	0.156901	2.18544	0.0288566	0.279117
B cells-a	Zfp1	326.845	0.478641	0.2191	2.18458	0.0289195	0.279483
B cells-a	Rnf130	753.336	-0.428723	0.196275	-2.18429	0.0289406	0.279483
B cells-a	Ulk4	10.4306	-1.59326	0.729683	-2.18349	0.0289998	0.279626
B cells-a	Fam43a	1418.7	-0.450225	0.206197	-2.18347	0.0290015	0.279626
B cells-a	Gm29994	45.905	0.817436	0.374569	2.18234	0.0290845	0.280204
B cells-a	Zfp157	194.841	0.422683	0.193751	2.18158	0.0291408	0.280417
B cells-a	Dhx38	324.444	0.401416	0.184016	2.18141	0.0291528	0.280417
B cells-a	Stk39	19.9268	6.17052	2.83029	2.18017	0.0292448	0.280983
B cells-a	Uqcrfs1	1528.67	0.254701	0.116836	2.17999	0.029258	0.280983
B cells-a	Lifr	17.2602	-1.58731	0.728407	-2.17915	0.0293207	0.281363
B cells-a	Cmas	303.382	0.471756	0.216747	2.17653	0.0295159	0.283012
B cells-a	Lsm6	1497.65	-0.289232	0.132917	-2.17603	0.029553	0.283144
B cells-a	Luc7l2	4863.24	0.234895	0.107967	2.17561	0.0295841	0.283178
B cells-a	Trav3-3	3.14143	4.49269	2.06526	2.17536	0.0296032	0.283178
B cells-a	Ssrp1	1149.6	0.292244	0.134413	2.17422	0.0296885	0.283771
B cells-a	Art2b	50.5901	8.49344	3.90733	2.17372	0.0297263	0.283909
B cells-a	Golga1	187.617	0.422425	0.194536	2.17145	0.0298975	0.283979
B cells-a	Igkv8-24	13.2913	-1.60513	0.739177	-2.17151	0.0298923	0.283979
B cells-a	Ampd3	51.053	-0.681946	0.313963	-2.17206	0.0298515	0.283979
B cells-a	Marcks	628.575	-0.447694	0.206056	-2.17268	0.0298048	0.283979
B cells-a	Fam196b	51.8621	-1.423	0.655134	-2.17208	0.0298499	0.283979
B cells-a	Npepps	368.822	0.493899	0.227393	2.172	0.0298555	0.283979
B cells-a	Thada	120.756	0.636541	0.293104	2.17172	0.0298767	0.283979
B cells-a	Rapgef2	116.182	0.675867	0.311507	2.16967	0.0300319	0.285033
B cells-a	Gm17552	23.3371	-1.24762	0.575453	-2.16807	0.0301532	0.285961
B cells-a	Susd1	189.441	-0.493584	0.227726	-2.16744	0.030201	0.28619
B cells-a	Klhl14	93.3276	-0.591885	0.273124	-2.16709	0.0302276	0.286219
B cells-a	Oas1a	92.0596	-0.748422	0.345482	-2.16631	0.0302874	0.286339
B cells-a	Tspan3	76.8542	0.861731	0.39773	2.16662	0.0302639	0.286339
B cells-a	Rlf	895.056	0.303375	0.140113	2.16522	0.030371	0.286456
B cells-a	Slc44a2	808.511	0.308686	0.142572	2.16513	0.030378	0.286456
B cells-a	E2f3	83.2299	-0.640102	0.295671	-2.16492	0.0303942	0.286456
B cells-a	Tmem242	238.51	-0.389886	0.180026	-2.16573	0.0303322	0.286456
B cells-a	Sdc3	64.8832	-0.883929	0.408374	-2.16451	0.0304251	0.286524
B cells-a	Gfm2	216.042	-0.41644	0.192485	-2.16349	0.0305033	0.287039
B cells-a	Gm26804	6.47579	-1.85421	0.857313	-2.16282	0.0305552	0.287082
B cells-a	Iglv3	121.487	-0.91476	0.422921	-2.16296	0.0305442	0.287082
B cells-a	Ifi214	1191.25	-0.456425	0.211198	-2.16113	0.0306857	0.287862
B cells-a	Mical1	304.328	-0.349427	0.161686	-2.16115	0.0306834	0.287862
B cells-a	Mettl27	4.46557	3.94944	1.82876	2.15963	0.0308016	0.288727
B cells-a	Slco5a1	18.3218	-1.1415	0.528708	-2.15904	0.0308468	0.28883
B cells-a	Ptprc	10245	0.275186	0.127486	2.15856	0.0308841	0.28883
B cells-a	Timm8b	756.58	-0.368106	0.170523	-2.15869	0.0308745	0.28883
B cells-a	Tax1bp3	48.8973	0.766894	0.35537	2.15802	0.0309265	0.289004
B cells-a	Dennd1a	252.917	0.366086	0.16985	2.15534	0.031135	0.290729
B cells-a	Mrgpre	85.2654	-0.60005	0.278638	-2.15351	0.0312784	0.291843
B cells-a	Rpl39	58412.7	-0.390297	0.181361	-2.15204	0.0313941	0.292497
B cells-a	Atp8a1	881.201	0.323743	0.150437	2.15201	0.0313966	0.292497
B cells-a	Tle4	968.324	-0.445464	0.207133	-2.15062	0.0315061	0.293291
B cells-a	A530040E14Rik	444.354	-0.535801	0.249755	-2.14531	0.0319282	0.293841
B cells-a	Fbxw5	120.503	0.484968	0.225744	2.14831	0.0316894	0.293841
B cells-a	Ldlrap1	149.463	0.640349	0.298148	2.14776	0.0317332	0.293841
B cells-a	Rpl5	27625	0.226958	0.105756	2.14605	0.0318687	0.293841
B cells-a	Vsig10	4.82189	-2.43505	1.13475	-2.14589	0.0318816	0.293841
B cells-a	Mdh2	1303.78	0.285295	0.132848	2.14753	0.0317508	0.293841
B cells-a	Adap1	54.0276	-0.76875	0.357649	-2.14945	0.0315987	0.293841
B cells-a	Gsr	24.0675	1.88497	0.878043	2.14679	0.0318099	0.293841
B cells-a	Il27ra	322.303	0.545401	0.25419	2.14564	0.0319019	0.293841
B cells-a	Timm23	51.0914	-0.851186	0.396639	-2.146	0.0318733	0.293841
B cells-a	Sf3a1	431.679	0.337353	0.157234	2.14555	0.031909	0.293841
B cells-a	9430098F02Rik	9.4019	-1.67815	0.7813	-2.1479	0.0317218	0.293841
B cells-a	Hist1h4d	434.565	-1.55466	0.724514	-2.14579	0.0318897	0.293841
B cells-a	Hivep1	582.962	-0.338039	0.157337	-2.1485	0.0316744	0.293841
B cells-a	Wdr70	273.342	-0.489529	0.228134	-2.14579	0.0318897	0.293841
B cells-a	Babam2	435.511	0.319006	0.148723	2.14497	0.0319551	0.293866
B cells-a	Gm42722	134.477	0.54742	0.255278	2.14441	0.0320003	0.294059
B cells-a	Raver2	4.44801	3.94343	1.84072	2.14233	0.0321673	0.294787
B cells-a	N4bp2l1	539.909	0.287735	0.134317	2.14221	0.0321767	0.294787
B cells-a	Ighg2c	9.19728	2.04312	0.953652	2.14241	0.0321603	0.294787
B cells-a	Iglc3	10977.8	-0.481216	0.224545	-2.14307	0.0321075	0.294787
B cells-a	Ccdc88a	122.936	-0.48881	0.228271	-2.14136	0.0322453	0.295193
B cells-a	Cln6	21.654	1.20169	0.561279	2.14099	0.0322749	0.295241
B cells-a	Ebp	445.581	0.35496	0.165853	2.14021	0.0323381	0.295596
B cells-a	Lncpint	725.706	0.302755	0.141496	2.13967	0.0323813	0.295769
B cells-a	Atad2b	781.226	0.335342	0.156788	2.13883	0.0324493	0.296167
B cells-a	Ncf4	1298.46	-0.381761	0.178607	-2.13743	0.0325628	0.296756
B cells-a	Gemin6	150.643	-0.504661	0.236077	-2.1377	0.0325412	0.296756
B cells-a	Gm12758	14.7277	-1.46321	0.684718	-2.13696	0.0326016	0.296887
B cells-a	Ptprj	566.661	-0.533698	0.249826	-2.13628	0.0326566	0.297165
B cells-a	Bcar3	677.974	-0.364213	0.170648	-2.13429	0.0328193	0.298392
B cells-a	Rpgrip1	407.885	-0.409357	0.191824	-2.13403	0.0328405	0.298392
B cells-a	Xpr1	657.21	0.448141	0.210139	2.13259	0.0329581	0.298611
B cells-a	Ldhb	34.9985	5.06071	2.37235	2.1332	0.032908	0.298611
B cells-a	Nutf2	24.4806	-1.05312	0.49376	-2.13287	0.0329358	0.298611
B cells-a	Ighv1-76	29.2184	-0.924085	0.433327	-2.13253	0.0329631	0.298611
B cells-a	Smim3	19.0182	-1.09407	0.513191	-2.13189	0.0330156	0.298864
B cells-a	Gcat	7.44891	-1.81026	0.849279	-2.13153	0.0330457	0.298914
B cells-a	Gm17275	26.092	-1.11332	0.522626	-2.13024	0.0331518	0.299546
B cells-a	Nin	608.128	0.417961	0.196219	2.13008	0.033165	0.299546
B cells-a	Acad8	11.9711	2.05488	0.964929	2.12956	0.0332078	0.29971
B cells-a	Eloc	1002.17	-0.339316	0.1594	-2.12871	0.0332783	0.299788
B cells-a	Tk2	320.093	-0.363891	0.170956	-2.12856	0.0332906	0.299788
B cells-a	Zfp949	67.4028	0.6443	0.302661	2.12879	0.033272	0.299788
B cells-a	Gm26582	13.6939	-1.56503	0.735364	-2.12824	0.0333168	0.299802
B cells-a	Rangap1	449.898	0.439274	0.206493	2.12731	0.0333946	0.300279
B cells-a	Fan1	70.0545	0.644431	0.303065	2.12638	0.0334717	0.30075
B cells-a	Abhd8	117.888	1.82368	0.858292	2.12478	0.0336048	0.3015
B cells-a	Plek	1099.21	-0.42203	0.198599	-2.12504	0.0335836	0.3015
B cells-a	Kctd14	313.254	-0.484783	0.228268	-2.12375	0.0336915	0.302054
B cells-a	Arap2	1554.62	0.378296	0.178276	2.12197	0.0338404	0.302942
B cells-a	Sem1	3635.38	-0.323296	0.152352	-2.12203	0.0338352	0.302942
B cells-a	P4ha1	211.726	0.671051	0.31639	2.12096	0.0339249	0.303474
B cells-a	Plekhm2	105.699	0.534759	0.252326	2.11931	0.0340641	0.304495
B cells-a	Sh2d1a	100.684	5.58508	2.63655	2.11833	0.0341468	0.30501
B cells-a	Dalrd3	288.622	-0.425698	0.200988	-2.11803	0.0341728	0.305018
B cells-a	Rab8b	300.693	-0.43345	0.204687	-2.11763	0.0342066	0.305095
B cells-a	Chmp1b	396.358	-0.29756	0.140559	-2.11698	0.0342616	0.305361
B cells-a	Cd59a	5.6802	-2.19142	1.03623	-2.11481	0.0344459	0.305815
B cells-a	Hk1	221.855	0.529212	0.250253	2.11471	0.034455	0.305815
B cells-a	2410089E03Rik	159.998	0.46787	0.221236	2.1148	0.0344472	0.305815
B cells-a	Fam105a	104.194	2.14778	1.01507	2.11589	0.0343545	0.305815
B cells-a	Ubn1	690.889	0.39841	0.188409	2.1146	0.0344637	0.305815
B cells-a	Rbfa	364.47	0.345039	0.163081	2.11575	0.0343658	0.305815
B cells-a	Ppic	3.44393	3.55046	1.67949	2.11401	0.0345141	0.306038
B cells-a	Klf3	923.832	0.389257	0.184277	2.11234	0.0346569	0.30708
B cells-a	Gm16214	10.9564	-1.68795	0.799376	-2.11158	0.0347224	0.307437
B cells-a	Nek6	5.44345	-2.23889	1.06114	-2.1099	0.0348674	0.308495
B cells-a	Cnbd2	36.6215	-0.824066	0.390875	-2.10826	0.0350084	0.308734
B cells-a	Kif1b	152.206	0.800521	0.379639	2.10863	0.0349762	0.308734
B cells-a	Dbf4	233.401	0.429908	0.203869	2.10875	0.0349663	0.308734
B cells-a	Prorsd1	751.931	-0.424769	0.201493	-2.10811	0.0350215	0.308734
B cells-a	Entpd7	87.4188	-0.554419	0.262873	-2.10907	0.0349385	0.308734
B cells-a	St8sia1	57.8915	4.40544	2.09026	2.1076	0.0350654	0.308896
B cells-a	Bud31	563.287	0.300843	0.142762	2.1073	0.0350919	0.308905
B cells-a	Lpcat1	454.562	-0.305962	0.145221	-2.10688	0.0351284	0.309002
B cells-a	Srsf9	1154.65	-0.379617	0.180321	-2.10523	0.0352717	0.309694
B cells-a	Gm26526	106.113	-0.693661	0.329539	-2.10494	0.0352961	0.309694
B cells-a	Nr4a1	589.585	-0.658315	0.312769	-2.1048	0.0353091	0.309694
B cells-a	Fam122a	686.885	0.315373	0.14982	2.10501	0.0352903	0.309694
B cells-a	Tbl1x	580.663	0.430398	0.204666	2.10293	0.0354721	0.309982
B cells-a	Stat5a	152.331	0.631637	0.300429	2.10245	0.0355138	0.309982
B cells-a	Ripor2	2575.05	0.271453	0.129117	2.10237	0.0355206	0.309982
B cells-a	Ppwd1	801.627	-0.325206	0.154676	-2.1025	0.0355095	0.309982
B cells-a	Smim15	424.688	-0.347274	0.165103	-2.10338	0.0354324	0.309982
B cells-a	Ttc38	83.7043	0.663633	0.315419	2.10397	0.0353809	0.309982
B cells-a	H2-Eb1	32305	-0.40332	0.191738	-2.1035	0.0354225	0.309982
B cells-a	Igkv3-10	12.6963	-1.57879	0.751296	-2.10142	0.0356045	0.31049
B cells-a	Trpc1	4.31929	2.92209	1.39073	2.10112	0.0356305	0.310494
B cells-a	Prkch	64.7076	4.28693	2.04122	2.10018	0.0357134	0.310994
B cells-a	Gng10	30.715	-1.20297	0.572987	-2.09947	0.0357757	0.311312
B cells-a	Mfsd4a	430.185	-1.21609	0.580999	-2.0931	0.0363406	0.311538
B cells-a	4930523C07Rik	4409.11	0.198559	0.0947905	2.09472	0.0361961	0.311538
B cells-a	Arhgap1	217.414	0.473189	0.225528	2.09814	0.035893	0.311538
B cells-a	Trpm7	627.272	0.322508	0.153913	2.0954	0.0361357	0.311538
B cells-a	Cst3	1888.83	-0.354859	0.169447	-2.09422	0.0362406	0.311538
B cells-a	Dlgap4	319.722	0.336963	0.160587	2.09832	0.0358767	0.311538
B cells-a	Chd7	1042.58	0.437673	0.2091	2.09312	0.0363383	0.311538
B cells-a	Cpne3	391.903	0.322733	0.154139	2.09378	0.0362799	0.311538
B cells-a	2810454H06Rik	86.4948	-0.590932	0.282286	-2.09338	0.0363154	0.311538
B cells-a	Spcs2	2052.92	0.232758	0.111003	2.09687	0.0360051	0.311538
B cells-a	Adm	21.8762	-0.990206	0.472056	-2.09765	0.0359364	0.311538
B cells-a	Adgrl1	29.4553	1.62068	0.773459	2.09536	0.0361388	0.311538
B cells-a	Ubl5	2999.8	-0.370315	0.176684	-2.09591	0.0360902	0.311538
B cells-a	Ddx25	175.048	-0.613329	0.292986	-2.09337	0.0363163	0.311538
B cells-a	Ovca2	24.1249	-0.969045	0.462277	-2.09624	0.0360608	0.311538
B cells-a	Gm47792	12.1076	-1.43358	0.684642	-2.09391	0.0362682	0.311538
B cells-a	Cd180	1679.48	-0.360415	0.172046	-2.09488	0.0361817	0.311538
B cells-a	Pmm2	300.762	0.335051	0.159937	2.09489	0.0361808	0.311538
B cells-a	Zdhhc23	61.2778	-0.674113	0.322002	-2.09351	0.0363038	0.311538
B cells-a	Dynlt1c	50.7259	0.728281	0.347526	2.09561	0.0361164	0.311538
B cells-a	Ccdc78	3.36672	-3.38103	1.61173	-2.09776	0.0359259	0.311538
B cells-a	Cd55	4245.47	-0.436711	0.208685	-2.09268	0.0363777	0.311637
B cells-a	Man1a2	790.176	0.32468	0.155187	2.09219	0.0364216	0.311793
B cells-a	Samd9l	3331.36	-0.364027	0.174105	-2.09085	0.0365417	0.3125
B cells-a	Immt	772.456	0.284811	0.136233	2.09062	0.036562	0.3125
B cells-a	Erc1	109.11	0.587208	0.280906	2.09041	0.0365814	0.3125
B cells-a	Sh3bp5	1653.25	-0.25493	0.122015	-2.08933	0.0366776	0.312929
B cells-a	Axin2	15.1596	5.76835	2.76094	2.08927	0.0366832	0.312929
B cells-a	Junb	9165.31	0.284388	0.136175	2.0884	0.0367614	0.313186
B cells-a	Supt16	1184.53	0.246903	0.118244	2.08808	0.0367907	0.313186
B cells-a	Ngfr	14.1138	-1.24713	0.597252	-2.08811	0.0367879	0.313186
B cells-a	Elovl5	178.085	0.644813	0.308989	2.08685	0.0369015	0.313908
B cells-a	Wasl	307.35	0.353884	0.169808	2.08402	0.037158	0.315869
B cells-a	Soat1	464.001	-0.426063	0.204496	-2.08347	0.0372081	0.316066
B cells-a	Sh3bgrl	740.793	-0.364725	0.175143	-2.08244	0.0373024	0.316066
B cells-a	AI504432	294.242	0.399406	0.191911	2.0812	0.0374155	0.316066
B cells-a	Prkrip1	206.12	-0.37537	0.180299	-2.08193	0.0373491	0.316066
B cells-a	Arhgef18	727.262	0.422729	0.202967	2.08275	0.0372744	0.316066
B cells-a	Pou2af1	1281.24	-0.322305	0.154836	-2.08159	0.0373799	0.316066
B cells-a	Ccl8	4.1029	-2.97681	1.42977	-2.08202	0.0373403	0.316066
B cells-a	Zbtb1	476.403	0.350993	0.168616	2.08161	0.0373778	0.316066
B cells-a	Ubash3a	15.0184	5.75698	2.76594	2.08138	0.037399	0.316066
B cells-a	Klf9	236.27	0.486253	0.233713	2.08055	0.0374749	0.316347
B cells-a	Gm32235	5.99384	-2.00806	0.965363	-2.08011	0.0375157	0.316472
B cells-a	Hpse	82.7536	-0.561158	0.269853	-2.07949	0.037572	0.316726
B cells-a	Stmn1	224.085	0.653419	0.31428	2.0791	0.0376083	0.316813
B cells-a	Gm128	4.37894	-2.63519	1.26818	-2.07793	0.0377161	0.316842
B cells-a	Rab1a	503.118	-0.296151	0.142512	-2.07808	0.0377016	0.316842
B cells-a	H2-Q7	5197.46	0.839552	0.403918	2.07852	0.0376613	0.316842
B cells-a	Gbf1	426.759	0.290968	0.139994	2.07844	0.037669	0.316842
B cells-a	Cks2	281.344	-0.397044	0.191116	-2.0775	0.0377555	0.316953
B cells-a	Gm26580	10.8651	-1.502	0.723485	-2.07606	0.0378886	0.31785
B cells-a	Ints9	188.087	0.438467	0.211277	2.07531	0.0379576	0.31821
B cells-a	Trbv16	294.523	1.37296	0.662301	2.07302	0.0381708	0.319556
B cells-a	Mau2	742.133	0.396964	0.191476	2.07318	0.0381555	0.319556
B cells-a	Spn	84.5939	2.51077	1.21166	2.07217	0.0382497	0.319995
B cells-a	4932438A13Rik	1327.93	0.496597	0.239818	2.07073	0.0383842	0.320899
B cells-a	Usp34	1585.13	0.3842	0.185583	2.07023	0.0384307	0.321067
B cells-a	Uck1	140.085	-0.429297	0.20745	-2.0694	0.0385083	0.321273
B cells-a	Hif1a	1003.88	0.306011	0.147874	2.06941	0.0385079	0.321273
B cells-a	Gm15675	174.258	-0.509708	0.2465	-2.06778	0.0386605	0.321879
B cells-a	Ppp3ca	2606.41	-0.2933	0.141827	-2.06802	0.0386385	0.321879
B cells-a	Ikbip	44.6373	-0.971073	0.469497	-2.06833	0.0386091	0.321879
B cells-a	Tmem29	175.888	-0.474338	0.229429	-2.06747	0.0386895	0.3219
B cells-a	Igkv1-135	60.1219	-0.808577	0.391155	-2.06716	0.0387195	0.321929
B cells-a	Inpp5b	88.7651	0.638429	0.308918	2.06666	0.0387658	0.322093
B cells-a	Adam30	38.9352	0.830063	0.401839	2.06566	0.0388606	0.322262
B cells-a	Spata13	159.009	0.599324	0.290075	2.0661	0.0388193	0.322262
B cells-a	Tmlhe	5.20764	2.55582	1.23732	2.06561	0.0388657	0.322262
B cells-a	Zfp384	184.547	-0.47873	0.231802	-2.06525	0.0388991	0.322318
B cells-a	Zbtb38	489.91	0.387587	0.187711	2.06481	0.0389413	0.322448
B cells-a	Bcat2	142.891	0.546801	0.264872	2.0644	0.0389802	0.32255
B cells-a	Galnt7	162.432	0.7363	0.356897	2.06306	0.0391071	0.32338
B cells-a	Ppp2r2a	844.36	0.302912	0.146898	2.06206	0.0392021	0.323944
B cells-a	3110062M04Rik	137.268	-0.488241	0.236939	-2.06062	0.0393391	0.324635
B cells-a	Bcl11a	3055.27	-0.296538	0.143907	-2.06062	0.0393389	0.324635
B cells-a	Aplp2	382.035	0.35046	0.170199	2.05912	0.0394825	0.325265
B cells-a	Ccr9	62.1556	4.12093	2.00144	2.05898	0.0394959	0.325265
B cells-a	Susd6	724.046	-0.391309	0.19004	-2.05909	0.039486	0.325265
B cells-a	Gm20707	127.421	-0.599564	0.291247	-2.05861	0.0395316	0.325339
B cells-a	Eif2s2	3334.69	-0.374648	0.182035	-2.05811	0.0395796	0.325513
B cells-a	Tmem39b	100.814	-0.502511	0.244252	-2.05734	0.0396534	0.325889
B cells-a	Fndc3a	538.509	0.275431	0.133895	2.05707	0.0396791	0.325889
B cells-a	Mfsd6	78.5673	0.952086	0.463145	2.0557	0.0398115	0.326463
B cells-a	Gm34006	42.6788	1.36474	0.663941	2.05551	0.0398296	0.326463
B cells-a	Filip1l	3984.53	-0.370002	0.179978	-2.05581	0.0398004	0.326463
B cells-a	Polr3k	368.296	-0.364695	0.177472	-2.05494	0.0398843	0.326691
B cells-a	Slc35b3	234.598	0.392089	0.190858	2.05435	0.0399419	0.326942
B cells-a	Gm38394	32.8595	-0.87522	0.426267	-2.05322	0.040051	0.32722
B cells-a	Slamf1	399.037	-0.339636	0.165394	-2.05349	0.0400248	0.32722
B cells-a	Tmem234	1904.7	0.259593	0.12647	2.05261	0.0401107	0.32722
B cells-a	Clec2g	12.6137	-1.53903	0.749777	-2.05265	0.0401066	0.32722
B cells-a	Gpr22	14.9902	-1.49844	0.730015	-2.05262	0.0401096	0.32722
B cells-a	Tor4a	59.8994	-0.672446	0.327767	-2.0516	0.0402089	0.327362
B cells-a	Cmtm6	428.912	-0.296122	0.144334	-2.05164	0.0402048	0.327362
B cells-a	Gtpbp4	1103.91	0.246522	0.12016	2.05161	0.0402079	0.327362
B cells-a	Eci2	201.471	0.449499	0.219239	2.05027	0.0403382	0.328194
B cells-a	H2-Q6	1839.49	0.425834	0.207766	2.04959	0.0404049	0.328516
B cells-a	F730311O21Rik	24.8997	-0.982788	0.479733	-2.04862	0.0404996	0.328846
B cells-a	Hnrnpll	13.5131	5.60204	2.73438	2.04874	0.0404873	0.328846
B cells-a	Xlr4c	14.0334	2.14853	1.04955	2.0471	0.0406482	0.329177
B cells-a	Snx12	202.157	-0.44451	0.217171	-2.04682	0.040676	0.329177
B cells-a	Cpsf6	904.059	-0.247443	0.120886	-2.0469	0.0406679	0.329177
B cells-a	Upf3a	565.911	0.295761	0.144469	2.04723	0.0406353	0.329177
B cells-a	Usp7	1066.76	0.377146	0.184233	2.04711	0.0406471	0.329177
B cells-a	Msl3	319.385	-0.39497	0.193	-2.04647	0.0407097	0.32923
B cells-a	Il6st	107.994	1.90758	0.932433	2.04581	0.0407754	0.329542
B cells-a	Eef2	8875.05	0.290849	0.142215	2.04514	0.0408414	0.329856
B cells-a	Fgd6	95.3971	-0.501691	0.245581	-2.04287	0.0410655	0.331445
B cells-a	Txndc17	1041.75	-0.298322	0.146122	-2.0416	0.0411913	0.33202
B cells-a	Coa3	903.067	0.259695	0.127198	2.04167	0.0411847	0.33202
B cells-a	Tagln2	737.703	0.433103	0.212301	2.04004	0.0413464	0.333048
B cells-a	Csrp1	205.336	0.547319	0.268514	2.03833	0.0415174	0.3331
B cells-a	Anp32b	4057.17	0.19133	0.0938585	2.03849	0.0415007	0.3331
B cells-a	Ost4	2139.63	-0.380616	0.186684	-2.03882	0.0414681	0.3331
B cells-a	Whamm	294.75	0.335282	0.164453	2.03877	0.0414732	0.3331
B cells-a	Cd200r4	4.01022	3.7941	1.86086	2.0389	0.0414601	0.3331
B cells-a	Cabp4	12.3789	-1.3186	0.646584	-2.03934	0.041416	0.3331
B cells-a	Zbtb18	355.461	-0.366665	0.180035	-2.03663	0.0416868	0.333161
B cells-a	Bex3	204.807	0.519673	0.255081	2.03729	0.0416214	0.333161
B cells-a	BC005561	408.901	0.421301	0.206948	2.03578	0.0417721	0.333161
B cells-a	Ttc28	120.232	-0.466326	0.229017	-2.03621	0.0417293	0.333161
B cells-a	Bhlhe41	82.2284	-0.56706	0.27851	-2.03605	0.0417458	0.333161
B cells-a	Man1a	2631.95	-0.274144	0.134629	-2.0363	0.0417203	0.333161
B cells-a	Polr3h	136.523	-0.427922	0.210042	-2.03732	0.0416181	0.333161
B cells-a	Nsun3	118.122	-0.456597	0.224262	-2.036	0.0417508	0.333161
B cells-a	Rasal3	757.542	0.40656	0.199544	2.03744	0.0416056	0.333161
B cells-a	Ash1l	2023.4	0.410024	0.201463	2.03523	0.0418278	0.333387
B cells-a	Mgat4a	486.171	-0.371899	0.182943	-2.03287	0.0420658	0.333447
B cells-a	Sema4a	23.9728	3.20856	1.57889	2.03216	0.0421376	0.333447
B cells-a	Fam214b	65.3273	-0.650254	0.319971	-2.03223	0.0421305	0.333447
B cells-a	2810474O19Rik	1543.29	0.385125	0.189428	2.0331	0.0420429	0.333447
B cells-a	Trim30d	499.109	-0.554777	0.27285	-2.03327	0.0420255	0.333447
B cells-a	Mbd3	741.602	0.263026	0.129383	2.03293	0.0420594	0.333447
B cells-a	Traf3	393.382	-0.309053	0.151892	-2.03469	0.041882	0.333447
B cells-a	Ighv5-17	40.8961	-0.716037	0.352291	-2.03252	0.0421012	0.333447
B cells-a	Tmem184b	115.289	-0.642766	0.316235	-2.03256	0.0420972	0.333447
B cells-a	Ap3s1	112.312	0.551165	0.271047	2.03346	0.042006	0.333447
B cells-a	Ric1	188.335	-0.381363	0.187461	-2.03436	0.041915	0.333447
B cells-a	1700026D11Rik	5.50448	3.31201	1.63121	2.03041	0.042315	0.333852
B cells-a	Piga	78.6116	0.546385	0.269033	2.03092	0.0422629	0.333852
B cells-a	Mkrn2	173.701	0.415857	0.204833	2.03022	0.0423339	0.333852
B cells-a	Arap1	447.644	-0.356582	0.175654	-2.03003	0.0423538	0.333852
B cells-a	Gm36445	49.9019	0.920962	0.453599	2.03035	0.0423215	0.333852
B cells-a	Pip5k1b	79.029	-0.605834	0.298375	-2.03045	0.0423112	0.333852
B cells-a	Agap3	94.5605	0.594762	0.293074	2.02939	0.0424182	0.333926
B cells-a	Helz	633.647	0.342657	0.168828	2.02962	0.0423954	0.333926
B cells-a	Sdf4	950.772	0.327617	0.161653	2.02667	0.0426961	0.334811
B cells-a	ShaNK cells1	81.4145	-0.576218	0.284283	-2.02692	0.0426708	0.334811
B cells-a	Gm26827	3.55887	-2.7728	1.3676	-2.02749	0.0426119	0.334811
B cells-a	Irf2	3311.28	0.225365	0.111181	2.027	0.0426622	0.334811
B cells-a	Cd200r1	10.0789	2.77637	1.36956	2.0272	0.0426419	0.334811
B cells-a	Slc25a27	6.77428	2.09425	1.03308	2.02718	0.0426437	0.334811
B cells-a	Map4k4	1120.73	0.327905	0.161946	2.02478	0.0428898	0.334862
B cells-a	Ncf2	1108.98	-0.278138	0.137314	-2.02557	0.0428092	0.334862
B cells-a	Arpc5l	3854.27	-0.359543	0.177587	-2.0246	0.0429085	0.334862
B cells-a	Zdhhc18	794.017	-0.235227	0.116221	-2.02397	0.0429734	0.334862
B cells-a	Gm43604	6.06203	-1.9496	0.962852	-2.02482	0.0428863	0.334862
B cells-a	Bbc3	44.4352	1.13173	0.559208	2.0238	0.0429907	0.334862
B cells-a	Zfp280b	61.6568	-0.710848	0.351019	-2.0251	0.0428572	0.334862
B cells-a	Gm26759	56.5373	-0.612736	0.302808	-2.02352	0.0430199	0.334862
B cells-a	Rhbdf1	16.5285	-1.06812	0.527787	-2.02376	0.0429944	0.334862
B cells-a	Gm48960	89.9621	-0.566017	0.279733	-2.02342	0.0430301	0.334862
B cells-a	Eaf2	61.115	-0.656057	0.324238	-2.02338	0.0430336	0.334862
B cells-a	Gm26561	10.4925	-1.64151	0.810494	-2.02532	0.0428347	0.334862
B cells-a	Shf	10.7826	1.67163	0.826688	2.02208	0.043168	0.335171
B cells-a	Xlr4b	137.685	0.547193	0.270665	2.02166	0.0432114	0.335171
B cells-a	Nckipsd	64.0189	0.607579	0.300521	2.02175	0.0432017	0.335171
B cells-a	Cct8	1935.65	0.21858	0.108098	2.02205	0.0431714	0.335171
B cells-a	Minpp1	221.593	0.418843	0.207069	2.02272	0.0431022	0.335171
B cells-a	Lpp	608.383	0.311135	0.153965	2.02082	0.0432988	0.335635
B cells-a	Abcg3	125.716	0.49488	0.244945	2.02037	0.0433445	0.335775
B cells-a	Dap3	493.199	0.284656	0.140916	2.02004	0.0433792	0.335828
B cells-a	Psmg2	263.727	-0.386084	0.191152	-2.01978	0.0434067	0.335828
B cells-a	Gm13012	175.331	-0.434777	0.215299	-2.01941	0.0434444	0.335905
B cells-a	Ly96	75.3751	-0.603234	0.298814	-2.01876	0.0435122	0.336216
B cells-a	Tmcc3	172.704	-0.405799	0.20105	-2.0184	0.0435496	0.33629
B cells-a	L3mbtl3	449.923	0.349473	0.173188	2.01788	0.043604	0.336497
B cells-a	4732440D04Rik	267.574	0.367997	0.182505	2.01636	0.0437619	0.337227
B cells-a	Zfp280c	113.902	-0.483414	0.2398	-2.01591	0.0438098	0.337227
B cells-a	Gch1	273.148	-0.437532	0.21704	-2.01591	0.0438097	0.337227
B cells-a	Dennd4a	1733.95	0.243151	0.120602	2.01613	0.0437859	0.337227
B cells-a	Rabgap1	398.918	0.289575	0.143709	2.01501	0.0439036	0.337735
B cells-a	Gm15408	3.55588	-2.72083	1.35072	-2.01435	0.043973	0.33786
B cells-a	Plekhj1	981.327	0.33342	0.165525	2.01432	0.0439755	0.33786
B cells-a	Gga2	1357.71	-0.318286	0.158115	-2.01301	0.0441138	0.33861
B cells-a	Rtcb	1196.74	0.329233	0.163576	2.01272	0.0441439	0.33861
B cells-a	Gm340	111.547	0.661569	0.328714	2.0126	0.0441569	0.33861
B cells-a	Gm14085	29.193	4.75118	2.36221	2.01132	0.0442912	0.339041
B cells-a	Eif5a2	26.6537	-0.968758	0.481616	-2.01147	0.0442755	0.339041
B cells-a	Gm10638	4.2202	2.89831	1.44103	2.01127	0.0442968	0.339041
B cells-a	Lcp1	6143.92	-0.287115	0.14283	-2.01019	0.0444111	0.339702
B cells-a	Tstd2	125.361	-0.440773	0.219413	-2.00887	0.044551	0.339729
B cells-a	Exoc4	416.698	0.33999	0.16924	2.00892	0.0445458	0.339729
B cells-a	Ap3d1	417.945	0.440073	0.219046	2.00904	0.0445326	0.339729
B cells-a	Ublcp1	751.328	-0.447631	0.222831	-2.00883	0.0445547	0.339729
B cells-a	Cdkl1	75.6041	-0.763805	0.380048	-2.00976	0.0444566	0.339729
B cells-a	Akr1a1	963.367	0.31946	0.159055	2.00849	0.0445912	0.339794
B cells-a	Aftph	729.987	0.327267	0.163065	2.00698	0.0447522	0.340489
B cells-a	Hist1h1c	1448.41	-0.425373	0.211961	-2.00684	0.0447665	0.340489
B cells-a	Hectd1	1475.52	0.284105	0.14155	2.00709	0.0447397	0.340489
B cells-a	Dmwd	16.4992	-1.23754	0.616937	-2.00594	0.0448631	0.340584
B cells-a	Izumo1r	44.4198	4.77929	2.38208	2.00636	0.0448183	0.340584
B cells-a	Nemf	832.406	0.253207	0.126229	2.00594	0.0448632	0.340584
B cells-a	5031439G07Rik	285.474	-0.40847	0.203695	-2.0053	0.0449309	0.340885
B cells-a	Zdhhc3	268.743	0.365678	0.182406	2.00475	0.0449897	0.341118
B cells-a	Eif2b2	289.67	0.376984	0.188109	2.00407	0.0450629	0.34146
B cells-a	Arf5	1734.96	0.320992	0.16025	2.00308	0.0451691	0.342051
B cells-a	Zfp882	45.7607	-0.726136	0.362938	-2.00072	0.045423	0.342941
B cells-a	Bean1	4.64383	-2.14359	1.07133	-2.00087	0.0454069	0.342941
B cells-a	Wdr61	434.275	-0.36182	0.180816	-2.00103	0.0453888	0.342941
B cells-a	Tifab	3.45987	-2.73634	1.36732	-2.00124	0.0453661	0.342941
B cells-a	Hhex	1163.74	-0.43942	0.219637	-2.00067	0.0454278	0.342941
B cells-a	F2r	3.96365	3.76988	1.88506	1.99988	0.0455135	0.343374
B cells-a	Phf21a	549.196	0.412401	0.206381	1.99825	0.04569	0.343637
B cells-a	Art4	7.96675	2.38893	1.19537	1.99849	0.0456633	0.343637
B cells-a	Mapk1ip1l	840.9	0.289508	0.144832	1.99892	0.0456169	0.343637
B cells-a	Fam118a	80.9975	0.626018	0.313124	1.99927	0.0455796	0.343637
B cells-a	Crebrf	1021.46	0.285731	0.142963	1.99864	0.0456472	0.343637
B cells-a	Setd7	284.857	0.53315	0.266946	1.99722	0.0458013	0.343826
B cells-a	Gpr132	230.716	0.710395	0.355723	1.99705	0.0458202	0.343826
B cells-a	Psmb8	6870.04	0.363863	0.182207	1.99697	0.0458284	0.343826
B cells-a	Ddx39b	1394.71	0.26159	0.130962	1.99745	0.0457768	0.343826
B cells-a	Ugp2	355.831	-0.374964	0.188236	-1.99199	0.0463719	0.347689
B cells-a	Uqcr10	1612.97	-0.325864	0.16364	-1.99134	0.0464432	0.348009
B cells-a	Amn1	375.458	0.34488	0.173299	1.99009	0.046581	0.348611
B cells-a	Slco3a1	79.5626	4.37249	2.19691	1.99029	0.0465589	0.348611
B cells-a	Dync1i2	1127.76	-0.42333	0.212794	-1.98939	0.0466584	0.34876
B cells-a	Dicer1	680.765	0.298384	0.149975	1.98956	0.0466395	0.34876
B cells-a	Aldh1l2	4.71643	-2.11137	1.06147	-1.9891	0.0466902	0.348783
B cells-a	Crat	88.2435	-0.561175	0.28235	-1.98751	0.0468655	0.349877
B cells-a	Tln1	2990.32	0.244415	0.123027	1.98668	0.0469575	0.350348
B cells-a	Rpl36a	20239.8	-0.316294	0.159236	-1.98631	0.0469984	0.350438
B cells-a	Slain1	190.682	0.440113	0.221648	1.98564	0.0470736	0.350784
B cells-a	Klhl12	229.565	0.374268	0.188529	1.9852	0.0471227	0.350789
B cells-a	Gm20632	10.6503	-1.3251	0.667608	-1.98485	0.0471611	0.350789
B cells-a	Nr2f6	46.5276	-0.662278	0.333664	-1.98487	0.0471592	0.350789
B cells-a	Psmb9	4798.33	0.451987	0.227794	1.98419	0.0472349	0.351123
B cells-a	Itga6	145.1	0.738373	0.372237	1.98361	0.047299	0.351384
B cells-a	Arpc5	3093.4	-0.200988	0.101499	-1.98019	0.0476822	0.353151
B cells-a	Gvin1	315.79	0.333619	0.168391	1.98121	0.0475676	0.353151
B cells-a	Amd2	22.2678	-1.23396	0.622966	-1.98077	0.0476166	0.353151
B cells-a	Gm28424	6.23795	-1.80648	0.912197	-1.98037	0.0476624	0.353151
B cells-a	Sec22a	139.658	0.412385	0.208223	1.9805	0.0476475	0.353151
B cells-a	Wdr59	61.0105	0.641691	0.324142	1.97966	0.0477419	0.353378
B cells-a	Pak1ip1	762.791	0.246193	0.124422	1.9787	0.04785	0.353962
B cells-a	Egln3	3.82417	3.71222	1.87697	1.97777	0.0479548	0.354521
B cells-a	Cpm	247.052	-0.358925	0.181576	-1.97672	0.0480729	0.354997
B cells-a	Wdr43	1006.56	-0.356856	0.180533	-1.97668	0.0480777	0.354997
B cells-a	Gm10561	19.1006	-1.03209	0.522676	-1.97463	0.0483104	0.355857
B cells-a	Ftx	216.374	-0.410643	0.207882	-1.97536	0.0482273	0.355857
B cells-a	Gm31243	3029.32	-0.990062	0.501357	-1.97476	0.0482949	0.355857
B cells-a	Snw1	1452.3	0.230101	0.116529	1.97462	0.0483115	0.355857
B cells-a	Nol7	3076.93	-0.272518	0.138103	-1.9733	0.0484614	0.356745
B cells-a	Atxn7l1	322.307	0.436498	0.2213	1.97243	0.0485611	0.357262
B cells-a	Mzt1	310.625	-0.377591	0.19146	-1.97217	0.0485906	0.357263
B cells-a	Wdr66	13.1169	1.29649	0.657545	1.97172	0.0486415	0.357291
B cells-a	Mis12	183.239	-0.437312	0.221804	-1.97162	0.0486533	0.357291
B cells-a	Mapk8ip3	346.684	0.290976	0.14775	1.96938	0.0489096	0.358956
B cells-a	1810022K09Rik	1145.14	-0.421523	0.214117	-1.96866	0.0489923	0.358974
B cells-a	Tnfrsf12a	35.955	0.985603	0.500652	1.96864	0.0489946	0.358974
B cells-a	Btbd9	275.575	0.366515	0.186182	1.96859	0.0490008	0.358974
B cells-a	Tm7sf3	62.7466	-0.56705	0.288407	-1.96614	0.049282	0.360382
B cells-a	Elmo3	11.365	1.59883	0.813051	1.96646	0.0492454	0.360382
B cells-a	Hist1h2an	12.7832	-1.49142	0.758537	-1.96617	0.0492786	0.360382
B cells-a	Gm26836	12.9443	-1.33168	0.677869	-1.9645	0.0494717	0.361551
B cells-a	Dtymk	507.753	-0.296056	0.150845	-1.96265	0.0496868	0.361992
B cells-a	Tmem164	81.2978	0.609202	0.31034	1.96302	0.0496444	0.361992
B cells-a	Fbxl4	54.3705	-0.665136	0.338878	-1.96276	0.0496741	0.361992
B cells-a	Nprl2	89.4993	0.501992	0.255799	1.96244	0.0497108	0.361992
B cells-a	Dnajc21	797.503	0.282369	0.143811	1.96348	0.0495908	0.361992
B cells-a	Gm47242	113.025	-0.67015	0.34138	-1.96307	0.0496386	0.361992
B cells-a	Fgf13	22.3595	1.01272	0.516451	1.96093	0.0498875	0.362409
B cells-a	Baz2a	731.162	0.320816	0.163593	1.96106	0.0498715	0.362409
B cells-a	4933433G15Rik	53.3244	-0.667579	0.34043	-1.96099	0.0498802	0.362409
B cells-a	Mrpl58	440.801	0.408966	0.208495	1.96152	0.0498183	0.362409
B cells-a	Bcl3	374.027	0.317314	0.161882	1.96016	0.0499773	0.362843
B cells-a	Inip	339.51	-0.34085	0.173966	-1.9593	0.0500781	0.362917
B cells-a	Wdhd1	177.216	-0.385437	0.196747	-1.95905	0.050107	0.362917
B cells-a	Map2k1	587.367	-0.303785	0.155024	-1.95961	0.0500416	0.362917
B cells-a	Gm26764	20.9892	-1.3961	0.712543	-1.95932	0.0500748	0.362917
B cells-a	Rmi1	322.497	-0.331172	0.169102	-1.95841	0.0501814	0.363239
B cells-a	Rubcnl	322.78	-0.383757	0.196052	-1.95742	0.0502978	0.363865
B cells-a	Igkv10-96	44.3543	-0.817804	0.418251	-1.95529	0.0505484	0.364832
B cells-a	Tmcc1	467.315	0.379596	0.194071	1.95596	0.0504696	0.364832
B cells-a	Mgat1	560.185	-0.334512	0.171083	-1.95527	0.0505517	0.364832
B cells-a	Zfp945	220.543	0.4749	0.24284	1.95561	0.0505109	0.364832
B cells-a	Got1	376.306	0.385387	0.197153	1.95476	0.050611	0.365043
B cells-a	Hist2h3c1	6.00499	2.29708	1.17589	1.95349	0.0507614	0.365227
B cells-a	4930579G18Rik	8.0756	-1.6835	0.861884	-1.95328	0.0507869	0.365227
B cells-a	Xrn1	784.394	0.264941	0.135638	1.9533	0.0507842	0.365227
B cells-a	Akr1c13	10.5345	5.2331	2.67838	1.95383	0.0507209	0.365227
B cells-a	Olfr164	43.2878	-1.2389	0.634034	-1.95399	0.0507024	0.365227
B cells-a	Fam98b	330.612	-0.344671	0.176526	-1.95253	0.0508757	0.365649
B cells-a	Numa1	970.57	0.39848	0.204189	1.95152	0.0509949	0.366072
B cells-a	1700048O20Rik	41.8378	-0.764731	0.391856	-1.95156	0.0509901	0.366072
B cells-a	Avpr2	6.25682	-2.01645	1.0345	-1.94921	0.0512707	0.367157
B cells-a	Acsl4	194.434	-0.365332	0.187607	-1.94732	0.0514961	0.367157
B cells-a	S100a4	5.7414	3.35422	1.72217	1.94767	0.0514545	0.367157
B cells-a	Gng5	4028.43	-0.248731	0.127669	-1.94826	0.0513843	0.367157
B cells-a	Stk40	241.799	-0.348558	0.178788	-1.94956	0.0512291	0.367157
B cells-a	Rpa3	375.263	-0.43861	0.225147	-1.9481	0.0514028	0.367157
B cells-a	Ahcyl2	307.264	0.411391	0.211271	1.94721	0.051509	0.367157
B cells-a	Tmem5	215.019	-0.351159	0.180117	-1.94962	0.0512216	0.367157
B cells-a	Atp11a	6.55956	2.90295	1.48929	1.94922	0.0512689	0.367157
B cells-a	Mcm4	285.794	0.417683	0.214422	1.94795	0.051421	0.367157
B cells-a	Heatr5b	123.268	-0.538226	0.276375	-1.94745	0.0514813	0.367157
B cells-a	Zdhhc6	217.491	0.361928	0.185823	1.9477	0.0514508	0.367157
B cells-a	Casp3	177.677	0.433069	0.222482	1.94653	0.0515905	0.367461
B cells-a	Tbc1d9b	135.17	0.429756	0.220829	1.9461	0.0516426	0.367461
B cells-a	Rtn1	6.38231	-1.68588	0.866249	-1.94618	0.0516329	0.367461
B cells-a	Fam219b	136.501	-0.468258	0.24081	-1.94451	0.0518336	0.368389
B cells-a	Jpt1	2370.41	0.206038	0.10595	1.94467	0.0518147	0.368389
B cells-a	Dtl	78.8208	0.615598	0.316747	1.9435	0.0519557	0.368952
B cells-a	Flna	871.508	-0.358961	0.184804	-1.94238	0.0520905	0.368952
B cells-a	Tlr4	72.0211	-0.621309	0.320019	-1.94148	0.0522004	0.368952
B cells-a	Chsy1	278.025	-0.451666	0.232652	-1.94138	0.0522124	0.368952
B cells-a	Tvp23b	149.033	-0.452076	0.232844	-1.94154	0.0521926	0.368952
B cells-a	Tmem106a	26.2546	0.904206	0.465763	1.94134	0.0522168	0.368952
B cells-a	Zfp654	204.896	0.476021	0.24515	1.94175	0.0521668	0.368952
B cells-a	Prrt1	3.6802	3.65187	1.88086	1.94159	0.0521862	0.368952
B cells-a	Galm	5.46179	2.6135	1.34506	1.94303	0.0520121	0.368952
B cells-a	Gm17018	177.427	0.45871	0.236256	1.94158	0.0521875	0.368952
B cells-a	Rpl22	27065.8	-0.262878	0.135499	-1.94007	0.052371	0.369611
B cells-a	Ppp1r3b	5.89587	2.26442	1.16708	1.94024	0.0523502	0.369611
B cells-a	Dopey1	366.324	0.4221	0.217612	1.93969	0.0524176	0.369626
B cells-a	Ino80c	199.141	-0.398899	0.205666	-1.93955	0.0524339	0.369626
B cells-a	Slc3a2	1299.32	0.232266	0.119778	1.93914	0.0524849	0.36977
B cells-a	Inafm1	53.6453	-0.640851	0.330618	-1.93834	0.0525812	0.369879
B cells-a	Ttll12	30.0785	1.38742	0.715902	1.93801	0.0526223	0.369879
B cells-a	Smim11	711.574	-0.26288	0.135642	-1.93805	0.0526174	0.369879
B cells-a	E430024P14Rik	14.4429	-1.24754	0.64366	-1.9382	0.0525988	0.369879
B cells-a	Lbp	10.0024	5.15575	2.6622	1.93665	0.0527884	0.369951
B cells-a	Actr5	168.442	0.408569	0.210991	1.93643	0.0528153	0.369951
B cells-a	Ogt	1619.1	0.282067	0.145607	1.93718	0.0527235	0.369951
B cells-a	Add1	1052.7	0.233578	0.120623	1.93644	0.0528137	0.369951
B cells-a	Apobr	3.66262	3.64663	1.88311	1.93649	0.0528072	0.369951
B cells-a	Vill	20.5709	-0.962425	0.496768	-1.93737	0.0526995	0.369951
B cells-a	Rcor1	471.568	0.303632	0.156882	1.93542	0.0529391	0.370604
B cells-a	Ssr3	619.075	-0.259294	0.134114	-1.93339	0.0531885	0.370969
B cells-a	Prcc	193.913	0.372924	0.192906	1.93319	0.0532131	0.370969
B cells-a	Cyld	1407.25	0.234506	0.121275	1.93367	0.0531541	0.370969
B cells-a	Tmem170	25.7394	-0.854926	0.44217	-1.93348	0.0531771	0.370969
B cells-a	Rasd1	71.9709	-0.561838	0.290655	-1.933	0.0532358	0.370969
B cells-a	Rab12	168.781	0.396428	0.205055	1.93328	0.0532021	0.370969
B cells-a	Sh3pxd2a	254.721	-0.408197	0.211109	-1.93358	0.0531644	0.370969
B cells-a	Slc18a2	15.3295	-1.25416	0.648325	-1.93447	0.0530558	0.370969
B cells-a	Pmepa1	116.11	1.49689	0.774953	1.93158	0.0534108	0.37155
B cells-a	AC151836.1	28.7105	-1.20787	0.625218	-1.93191	0.0533706	0.37155
B cells-a	Sugt1	1151.94	0.245437	0.127057	1.9317	0.0533961	0.37155
B cells-a	Gm13383	110	-0.471147	0.244076	-1.93033	0.0535663	0.372394
B cells-a	Nceh1	182.133	0.469173	0.243154	1.92953	0.0536647	0.372394
B cells-a	Plpp3	52.5857	-0.686974	0.356062	-1.92937	0.0536856	0.372394
B cells-a	Suds3	510.173	0.301813	0.15639	1.92988	0.053622	0.372394
B cells-a	Sgk1	220.509	0.361874	0.18755	1.92948	0.0536709	0.372394
B cells-a	Ppfia1	408.811	0.375973	0.1949	1.92905	0.0537241	0.372448
B cells-a	Trmt1	587.712	0.255061	0.132254	1.92857	0.0537848	0.372656
B cells-a	Ldlrad4	9.89079	1.52145	0.789047	1.92822	0.053828	0.372743
B cells-a	Midn	404.293	-0.301828	0.156575	-1.9277	0.0538927	0.372766
B cells-a	Atxn1l	101.584	-0.468428	0.242975	-1.92789	0.0538692	0.372766
B cells-a	Zfp524	120.589	0.553478	0.287279	1.92662	0.0540271	0.373482
B cells-a	Nckap5l	7.69968	2.70171	1.40318	1.92542	0.0541763	0.3743
B cells-a	Cmip	459.833	0.315425	0.163887	1.92465	0.0542733	0.374513
B cells-a	Gm29675	16.1118	-1.11226	0.577963	-1.92444	0.0542995	0.374513
B cells-a	Dlst	689.433	0.280409	0.145709	1.92444	0.0542993	0.374513
B cells-a	Tmem126b	151.942	-0.379698	0.197394	-1.92355	0.0544109	0.375068
B cells-a	Ap2b1	850.154	-0.466691	0.242665	-1.92319	0.0544564	0.375168
B cells-a	Asxl1	259.08	0.348531	0.181249	1.92293	0.0544883	0.375175
B cells-a	Ciz1	341.988	0.298219	0.155127	1.92242	0.0545535	0.375198
B cells-a	Nbn	177.417	0.38559	0.200566	1.92251	0.054542	0.375198
B cells-a	Armcx5	214.97	0.380152	0.197778	1.92211	0.0545915	0.375247
B cells-a	Tmem126a	492.271	-0.312472	0.162676	-1.92082	0.0547544	0.376025
B cells-a	Fbxo33	277.869	0.462751	0.240925	1.92072	0.0547667	0.376025
B cells-a	Pja1	208.853	0.515467	0.268457	1.92011	0.0548437	0.376087
B cells-a	Angptl7	10.3731	-1.47515	0.768292	-1.92004	0.0548528	0.376087
B cells-a	Gm11131	141.473	0.453313	0.236125	1.9198	0.0548831	0.376087
B cells-a	Slk	392.03	0.392949	0.204696	1.91967	0.0548996	0.376087
B cells-a	Krtcap2	2119.69	-0.267499	0.139385	-1.91914	0.0549663	0.376332
B cells-a	6530409C15Rik	5.39242	-1.96792	1.02592	-1.91819	0.0550865	0.376942
B cells-a	Capn2	49.9788	0.955469	0.498342	1.9173	0.0552004	0.377205
B cells-a	Ndufa3	1747.26	-0.463272	0.241645	-1.91716	0.0552182	0.377205
B cells-a	B3gnt2	89.8807	-0.591716	0.308566	-1.91763	0.055158	0.377205
B cells-a	Rpgrip1l	44.5422	0.73281	0.382408	1.9163	0.0553266	0.377619
B cells-a	Cebpzos	347.148	-0.385993	0.201438	-1.91619	0.055341	0.377619
B cells-a	Marveld1	5.50581	3.28755	1.71639	1.91538	0.0554439	0.378109
B cells-a	BC017643	715.144	-0.294048	0.153582	-1.9146	0.0555433	0.378511
B cells-a	Uhrf1	34.3499	-0.866462	0.452595	-1.91443	0.0555652	0.378511
B cells-a	Nufip1	409.912	0.320845	0.167621	1.91411	0.0556064	0.378579
B cells-a	Rabl6	262.278	0.382047	0.199806	1.91209	0.0558649	0.379119
B cells-a	Slc2a6	16.8361	-1.11891	0.585043	-1.91252	0.0558094	0.379119
B cells-a	Lypd6b	14.109	4.15799	2.17461	1.91206	0.0558679	0.379119
B cells-a	Ids	115.629	-0.44532	0.232839	-1.91257	0.0558036	0.379119
B cells-a	Coro2a	426.156	-0.346864	0.181412	-1.91202	0.0558731	0.379119
B cells-a	Ccl5	7.49607	3.14232	1.64283	1.91274	0.0557809	0.379119
B cells-a	ANK cellszf1	131.969	0.489209	0.255954	1.91131	0.0559645	0.379527
B cells-a	Shc1	212.521	-0.339979	0.177913	-1.91093	0.0560139	0.37965
B cells-a	Tdrd7	134.279	-0.610012	0.31934	-1.91023	0.0561036	0.379851
B cells-a	Pcnt	402.794	0.346361	0.181321	1.91021	0.0561062	0.379851
B cells-a	Ift22	113.377	-0.51116	0.267634	-1.90992	0.0561433	0.379891
B cells-a	Acbd3	951.756	0.260756	0.13658	1.90918	0.0562384	0.380271
B cells-a	Nrd1	1315.51	0.213228	0.111711	1.90876	0.0562936	0.380271
B cells-a	Wdfy4	1172.94	-0.294841	0.154451	-1.90896	0.0562666	0.380271
B cells-a	Pgk1	896.178	0.319715	0.167761	1.90578	0.0566793	0.381635
B cells-a	Flt3l	147.975	0.503851	0.264297	1.90638	0.0566006	0.381635
B cells-a	Ate1	565.433	0.254652	0.133673	1.90504	0.0567747	0.381635
B cells-a	Zwint	232.47	0.360097	0.189105	1.90421	0.0568824	0.381635
B cells-a	Palm	8.84542	-1.36942	0.718843	-1.90503	0.0567764	0.381635
B cells-a	Wrn	403.808	0.287651	0.150942	1.90571	0.0566884	0.381635
B cells-a	Dok2	27.1032	5.68534	2.98622	1.90386	0.0569285	0.381635
B cells-a	Rbm26	1233.24	0.214787	0.112814	1.90391	0.0569225	0.381635
B cells-a	Dpy19l1	92.7347	0.481292	0.25262	1.9052	0.0567543	0.381635
B cells-a	Rnf187	980.665	0.263589	0.138243	1.90671	0.056558	0.381635
B cells-a	Ptrh2	224.994	-0.332252	0.17453	-1.9037	0.0569499	0.381635
B cells-a	Tspan17	48.1549	-0.777325	0.408313	-1.90375	0.0569431	0.381635
B cells-a	H2afy	2027.05	0.240618	0.126391	1.90377	0.0569407	0.381635
B cells-a	Fcf1	602.087	-0.320691	0.16827	-1.90581	0.0566749	0.381635
B cells-a	Smc5	416.381	0.335496	0.176246	1.90356	0.0569671	0.381635
B cells-a	Prss12	9.83774	-1.36456	0.717082	-1.90293	0.0570494	0.381765
B cells-a	Spen	506.758	0.430217	0.226081	1.90293	0.0570491	0.381765
B cells-a	Mphosph6	214.314	-0.365565	0.192162	-1.90238	0.0571214	0.382037
B cells-a	Impdh1	118.074	0.625622	0.329025	1.90145	0.0572437	0.382433
B cells-a	Bace1	62.9782	-0.646656	0.340083	-1.90146	0.0572413	0.382433
B cells-a	Kpna4	988.617	-0.226678	0.11928	-1.90038	0.0573836	0.382526
B cells-a	Ccdc167	95.6529	-0.477511	0.251215	-1.90081	0.0573273	0.382526
B cells-a	Camkmt	19.2135	-1.23377	0.64907	-1.90082	0.057325	0.382526
B cells-a	Borcs7	281.421	-0.364285	0.191677	-1.90051	0.0573662	0.382526
B cells-a	Lin7c	451.302	-0.299942	0.157967	-1.89876	0.0575964	0.383316
B cells-a	Arhgap17	2210.79	-0.246313	0.129694	-1.89919	0.0575394	0.383316
B cells-a	Fkbp3	2296.09	-0.240352	0.126584	-1.89875	0.0575969	0.383316
B cells-a	Knop1	584.141	-0.294285	0.155037	-1.89816	0.0576748	0.383414
B cells-a	Snx11	149.977	-0.42463	0.223701	-1.8982	0.0576696	0.383414
B cells-a	Gpr68	13.8086	1.77579	0.935717	1.89778	0.0577248	0.383536
B cells-a	Cobll1	322.913	-0.355626	0.187449	-1.89719	0.0578035	0.38364
B cells-a	Tlr9	30.8205	-1.04169	0.549025	-1.89734	0.0577826	0.38364
B cells-a	Arhgap4	753.174	-0.225203	0.118735	-1.89669	0.0578688	0.383863
B cells-a	Asnsd1	532.237	-0.275754	0.145433	-1.89609	0.0579484	0.384181
B cells-a	Plcg1	87.0105	2.05083	1.08244	1.89464	0.0581408	0.384826
B cells-a	U2af2	1052.45	-0.268928	0.141937	-1.8947	0.0581325	0.384826
B cells-a	Nat2	94.6351	-0.526511	0.277871	-1.8948	0.0581183	0.384826
B cells-a	Gm48876	5.01289	3.13348	1.65432	1.89412	0.0582091	0.385068
B cells-a	Eif3k	4033.48	0.222181	0.11733	1.89364	0.0582723	0.385171
B cells-a	Bsg	904.671	0.275208	0.145342	1.89352	0.0582884	0.385171
B cells-a	Serpina3g	2554.59	0.987396	0.521525	1.89329	0.0583198	0.385171
B cells-a	Rab37	43.8098	2.26368	1.1962	1.8924	0.0584384	0.385744
B cells-a	Tcea1	1590.44	-0.339364	0.179392	-1.89175	0.0585245	0.385946
B cells-a	Batf	164.185	0.557134	0.294517	1.89169	0.0585326	0.385946
B cells-a	Zadh2	149.776	-0.440577	0.232987	-1.891	0.0586248	0.386345
B cells-a	Thrb	3.53621	3.59094	1.89948	1.89048	0.0586933	0.386586
B cells-a	Plekha7	11.8964	1.37606	0.728157	1.88978	0.0587874	0.386786
B cells-a	Itpr3	597.53	-0.294826	0.155995	-1.88997	0.0587622	0.386786
B cells-a	Ebi3	61.7923	-0.597692	0.316363	-1.88926	0.0588573	0.387036
B cells-a	Ptbp2	333.4	0.315538	0.167151	1.88774	0.0590611	0.388066
B cells-a	Tmem72	3.82127	-2.36851	1.25476	-1.88761	0.0590779	0.388066
B cells-a	Nab1	415.469	0.34218	0.181367	1.88667	0.0592042	0.388584
B cells-a	Srsf4	346.717	0.346956	0.18391	1.88655	0.0592207	0.388584
B cells-a	Tra2b	3849.09	-0.263721	0.139821	-1.88613	0.0592775	0.388746
B cells-a	Ccdc30	4.84553	3.1157	1.6525	1.88545	0.0593697	0.389141
B cells-a	Cct5	2244.32	0.194126	0.102987	1.88496	0.0594354	0.389361
B cells-a	Gm26809	10.7667	1.49251	0.792051	1.88435	0.0595171	0.389686
B cells-a	Ndnf	5.71489	-1.86406	0.989454	-1.88393	0.0595748	0.389854
B cells-a	Eef1a1	62324.7	0.22401	0.118944	1.88331	0.0596577	0.390186
B cells-a	Gm10138	141.049	-0.483489	0.256839	-1.88246	0.0597736	0.390544
B cells-a	Gpbp1l1	631.09	-0.311214	0.165325	-1.88244	0.0597768	0.390544
B cells-a	Spata6	141.846	0.484873	0.257648	1.88192	0.0598463	0.390578
B cells-a	Gpx4	1524.99	0.288331	0.153207	1.88197	0.0598396	0.390578
B cells-a	Glg1	670.549	0.3811	0.202568	1.88135	0.0599247	0.390879
B cells-a	Hist2h2bb	29.1298	-0.963785	0.512668	-1.87994	0.060116	0.391916
B cells-a	Trim30c	92.4418	-0.954533	0.508465	-1.87728	0.0604794	0.393019
B cells-a	MkNK cells2	1193.42	-0.275424	0.146699	-1.87747	0.0604538	0.393019
B cells-a	Zfp961	154.334	-0.377789	0.201213	-1.87756	0.0604411	0.393019
B cells-a	Cotl1	2515.12	-0.245543	0.130787	-1.87742	0.0604606	0.393019
B cells-a	Eef1d	4865.71	0.23972	0.127691	1.87735	0.0604705	0.393019
B cells-a	Patl1	211.477	-0.354062	0.188507	-1.87825	0.0603472	0.393019
B cells-a	Eif4g1	1191.41	0.329793	0.175728	1.87672	0.0605567	0.393311
B cells-a	Tex30	240.068	-0.35615	0.189834	-1.87611	0.0606396	0.39356
B cells-a	Safb	1030.29	0.314073	0.167419	1.87597	0.06066	0.39356
B cells-a	Rpl18	41682	0.203449	0.108512	1.8749	0.0608067	0.394115
B cells-a	Dclre1a	19.6601	1.09638	0.584775	1.87487	0.0608103	0.394115
B cells-a	Sytl1	5.3977	2.59448	1.38457	1.87385	0.0609508	0.394604
B cells-a	Serinc1	787.662	0.344814	0.183994	1.87405	0.0609237	0.394604
B cells-a	Gpatch4	433.803	0.288385	0.153954	1.87318	0.0610432	0.394809
B cells-a	Ube3c	367.708	0.338788	0.180934	1.87244	0.0611452	0.394809
B cells-a	Mrps18c	717.392	-0.347325	0.185447	-1.87291	0.0610809	0.394809
B cells-a	Tmc8	131.962	-0.482611	0.257665	-1.87301	0.0610666	0.394809
B cells-a	Mboat1	22.3959	7.31795	3.90805	1.87253	0.0611334	0.394809
B cells-a	Wtap	677.015	-0.323475	0.172778	-1.87221	0.061178	0.394811
B cells-a	Tead2	52.1511	-1.04335	0.557469	-1.87157	0.0612654	0.395165
B cells-a	Hspa8	16441.8	0.32753	0.175093	1.8706	0.0614002	0.395824
B cells-a	Gm45188	7.44204	-1.55602	0.832169	-1.86983	0.0615073	0.396304
B cells-a	Myo1c	699.857	-0.274186	0.146714	-1.86884	0.0616444	0.396977
B cells-a	Atg16l1	423.644	0.31165	0.166784	1.86858	0.061681	0.397002
B cells-a	Rtf2	724.739	0.257385	0.13779	1.86796	0.0617683	0.397353
B cells-a	Parp8	326.518	0.341281	0.182766	1.86732	0.0618572	0.397714
B cells-a	Ddah2	29.1871	-0.905955	0.485294	-1.86682	0.0619272	0.397954
B cells-a	Pkn2	1187.91	0.232877	0.124786	1.8662	0.0620133	0.398296
B cells-a	Numb	134.853	0.421326	0.225865	1.86539	0.0621264	0.39839
B cells-a	Atp6v0c	35.1827	-0.874117	0.468546	-1.86559	0.0620984	0.39839
B cells-a	Bin1	1717.6	-0.260345	0.139546	-1.86565	0.06209	0.39839
B cells-a	Zfp974	56.379	-0.581841	0.312043	-1.86462	0.0622352	0.398667
B cells-a	Pik3r1	757.435	0.286016	0.153391	1.86462	0.062234	0.398667
B cells-a	Gm26551	47.8478	5.90017	3.16607	1.86356	0.0623828	0.399402
B cells-a	Gm16028	16.1102	-1.07557	0.577315	-1.86305	0.0624546	0.399422
B cells-a	Marcksl1	661.126	-0.308576	0.165646	-1.86287	0.0624809	0.399422
B cells-a	Gpi1	1911.73	0.304638	0.163534	1.86284	0.0624847	0.399422
B cells-a	Ndrg3	247.865	1.12814	0.606136	1.86119	0.0627167	0.399852
B cells-a	Clk2	302.413	0.298246	0.160177	1.86198	0.0626058	0.399852
B cells-a	Tdrp	48.7942	4.67585	2.51174	1.8616	0.0626595	0.399852
B cells-a	Rnf135	45.928	-0.669836	0.359854	-1.86141	0.0626864	0.399852
B cells-a	Tha1	18.1465	1.1834	0.635696	1.86158	0.062663	0.399852
B cells-a	Cct7	1452.45	0.209831	0.112857	1.85926	0.0629904	0.400953
B cells-a	Blm	82.5407	0.475454	0.255828	1.85849	0.0630997	0.400953
B cells-a	Prep	175.309	-0.352759	0.189715	-1.85942	0.0629679	0.400953
B cells-a	Tmco3	81.1067	0.495754	0.266656	1.85915	0.0630054	0.400953
B cells-a	Pck2	308.832	-0.293479	0.157892	-1.85873	0.0630656	0.400953
B cells-a	Degs2	17.0219	-1.42132	0.76483	-1.85834	0.0631206	0.400953
B cells-a	Hsp90ab1	25697.1	0.330797	0.177988	1.85853	0.0630935	0.400953
B cells-a	Snx8	359.316	-0.368805	0.198528	-1.8577	0.063212	0.401323
B cells-a	Arid4b	2436.2	0.239438	0.128934	1.85707	0.0633018	0.401474
B cells-a	Atf4	1498.57	-0.200281	0.107846	-1.85709	0.0632979	0.401474
B cells-a	Lpgat1	725.742	-0.354636	0.191	-1.85674	0.0633482	0.401558
B cells-a	Ncbp2	275.765	-0.360019	0.193943	-1.85631	0.0634093	0.401736
B cells-a	Rcn1	68.0173	0.641249	0.345504	1.85598	0.0634561	0.401822
B cells-a	Zfp638	1415.83	0.255629	0.137756	1.85567	0.0635002	0.40183
B cells-a	Mzb1	3247.45	-0.319197	0.172027	-1.85551	0.0635236	0.40183
B cells-a	Pcca	140.723	0.419466	0.226197	1.85443	0.0636779	0.402597
B cells-a	Igf2r	72.1728	0.857572	0.462541	1.85405	0.0637324	0.402731
B cells-a	mt-Nd3	4613.55	-0.38843	0.209668	-1.8526	0.0639401	0.403834
B cells-a	Bak1	258.029	0.369663	0.199611	1.85191	0.0640385	0.404245
B cells-a	Gm20721	20.3241	-1.17273	0.633835	-1.85021	0.0642833	0.404605
B cells-a	Med13l	571.013	0.466598	0.252146	1.85051	0.0642405	0.404605
B cells-a	Ryr1	213.932	-0.350589	0.189504	-1.85004	0.0643083	0.404605
B cells-a	Gm26610	20.9458	-0.988577	0.534212	-1.85053	0.0642368	0.404605
B cells-a	Kif13b	262.207	0.304277	0.164409	1.85073	0.0642084	0.404605
B cells-a	Ndufaf8	855.276	-0.293729	0.158725	-1.85055	0.0642344	0.404605
B cells-a	Fut8	134.184	0.515274	0.278542	1.84989	0.0643288	0.404605
B cells-a	1810041H14Rik	43.4504	1.11704	0.604218	1.84873	0.0644965	0.405449
B cells-a	Cuta	675.126	0.396095	0.214292	1.84839	0.0645458	0.40555
B cells-a	Zfp644	1520.14	0.224023	0.121234	1.84786	0.0646227	0.405822
B cells-a	Gm48882	13.3035	-1.11722	0.604756	-1.84739	0.0646907	0.405875
B cells-a	Mms19	219.019	0.381348	0.206431	1.84734	0.0646979	0.405875
B cells-a	Rbl1	213.772	0.380317	0.206006	1.84615	0.0648708	0.406749
B cells-a	Ubl4a	287.528	0.361384	0.195873	1.84499	0.0650394	0.407378
B cells-a	Zxdc	98.1576	0.53574	0.290375	1.84499	0.0650386	0.407378
B cells-a	Yeats4	1476.53	-0.269856	0.146282	-1.84477	0.0650717	0.407378
B cells-a	Mob2	249.084	0.370631	0.200954	1.84436	0.0651302	0.407534
B cells-a	Calcrl	102.12	-0.430253	0.233389	-1.8435	0.0652564	0.407693
B cells-a	Dusp7	231.866	-0.359343	0.194917	-1.84357	0.0652456	0.407693
B cells-a	Hist1h2bb	24.9023	-0.897582	0.486881	-1.84353	0.065251	0.407693
B cells-a	Urod	172.152	0.401225	0.21783	1.84192	0.0654863	0.408708
B cells-a	Tmie	20.6289	7.19938	3.90817	1.84214	0.065455	0.408708
B cells-a	Tmem176b	29.5854	-1.1701	0.635357	-1.84165	0.0655271	0.408753
B cells-a	Ptms	264.563	0.419684	0.22796	1.84104	0.0656159	0.409097
B cells-a	Stap1	3444.18	-0.290769	0.157963	-1.84074	0.0656595	0.409158
B cells-a	Il18r1	20.5241	7.19204	3.90817	1.84026	0.0657306	0.409181
B cells-a	Phf14	1173.48	0.250154	0.135931	1.84031	0.0657234	0.409181
B cells-a	Plscr3	66.2304	0.765164	0.416102	1.83889	0.065932	0.409805
B cells-a	Pitpnc1	258.03	1.21157	0.658841	1.83893	0.0659248	0.409805
B cells-a	Plcxd2	200.746	0.416078	0.226219	1.83927	0.0658756	0.409805
B cells-a	Khsrp	453.015	-0.271504	0.147726	-1.83789	0.0660793	0.41051
B cells-a	Phf6	695.696	0.272438	0.148278	1.83734	0.0661595	0.410798
B cells-a	Nap1l4	879.877	0.267561	0.145646	1.83707	0.0662002	0.410841
B cells-a	Slc24a5	84.9813	-0.775356	0.422238	-1.8363	0.0663134	0.410913
B cells-a	Top2b	1964.96	0.254908	0.138815	1.83631	0.0663112	0.410913
B cells-a	Dcp2	340.31	-0.276108	0.150343	-1.83653	0.0662795	0.410913
B cells-a	Gm28551	3.23662	-2.59432	1.41377	-1.83504	0.0665004	0.411442
B cells-a	Htatip2	131.793	0.458607	0.249889	1.83524	0.0664696	0.411442
B cells-a	Sart1	538.78	0.293146	0.159729	1.83527	0.0664651	0.411442
B cells-a	Rnf19a	164.592	0.491874	0.268114	1.83457	0.0665687	0.411584
B cells-a	Mpc1	1316.14	-0.270712	0.147573	-1.83442	0.0665912	0.411584
B cells-a	Tmem9	65.961	0.742534	0.404886	1.83393	0.066664	0.411824
B cells-a	Abcb4	20.6847	-0.972195	0.530547	-1.83244	0.066886	0.412592
B cells-a	Aup1	651.259	0.274785	0.149964	1.83234	0.0669009	0.412592
B cells-a	Rpsa	63924	0.198307	0.108249	1.83195	0.0669583	0.412592
B cells-a	Sypl	1198.32	-0.317754	0.173434	-1.83213	0.0669321	0.412592
B cells-a	Ccdc186	372.456	0.272494	0.148696	1.83256	0.0668678	0.412592
B cells-a	Nr1h2	585.551	0.252228	0.137738	1.83122	0.0670682	0.412754
B cells-a	Ints4	259.013	-0.318835	0.174145	-1.83087	0.0671205	0.412754
B cells-a	Chst15	422.726	-0.368694	0.20133	-1.83129	0.0670566	0.412754
B cells-a	Uqcrb	1917.95	-0.282352	0.154209	-1.83097	0.0671047	0.412754
B cells-a	Ppp2r5a	1166.58	0.320978	0.175532	1.82861	0.0674587	0.413622
B cells-a	Trim44	1029.03	0.251343	0.137456	1.82854	0.067469	0.413622
B cells-a	Tnfrsf10b	7.12023	1.91718	1.0486	1.82833	0.0675002	0.413622
B cells-a	Chac2	52.2648	-0.666461	0.364253	-1.82966	0.0673005	0.413622
B cells-a	Hspa2	53.7101	-0.602184	0.329173	-1.82939	0.0673417	0.413622
B cells-a	Zc3h7a	989.735	0.251656	0.137582	1.82913	0.0673806	0.413622
B cells-a	Mbp	277.598	0.478926	0.261875	1.82883	0.0674246	0.413622
B cells-a	Shprh	307.755	0.298138	0.163185	1.82699	0.0677006	0.414014
B cells-a	Ghitm	943.458	-0.25496	0.139547	-1.82705	0.0676926	0.414014
B cells-a	Gm9968	5.4514	-2.26939	1.24196	-1.82726	0.06766	0.414014
B cells-a	Dusp1	1568.58	0.362444	0.198312	1.82764	0.0676032	0.414014
B cells-a	Dbt	145.99	-0.364541	0.19957	-1.82663	0.0677559	0.414143
B cells-a	Il17rb	3.86798	2.71725	1.48793	1.8262	0.0678206	0.41433
B cells-a	Smagp	635.084	0.413139	0.226328	1.8254	0.0679405	0.414854
B cells-a	Scaf11	3054.46	0.247122	0.135425	1.82479	0.0680324	0.415206
B cells-a	Gphn	150.16	0.386069	0.211883	1.82209	0.068442	0.417063
B cells-a	Puf60	1305.19	0.202295	0.111065	1.82142	0.0685427	0.417063
B cells-a	Zc3h7b	127.068	-0.404401	0.221994	-1.82168	0.0685037	0.417063
B cells-a	Pigx	283.638	0.374869	0.205739	1.82206	0.0684462	0.417063
B cells-a	Nfkbiz	528.876	0.293674	0.161147	1.8224	0.0683937	0.417063
B cells-a	Scd1	2758.27	-0.299542	0.164446	-1.82152	0.0685278	0.417063
B cells-a	Anapc5	701.144	0.240003	0.131799	1.82097	0.0686116	0.41712
B cells-a	Ccdc25	404.95	-0.271693	0.149226	-1.82068	0.0686552	0.41712
B cells-a	Ighm	24461.3	-0.220417	0.121055	-1.82081	0.0686355	0.41712
B cells-a	Lrch4	109.226	-0.510447	0.280479	-1.81991	0.0687723	0.417452
[truncated: 11,162 more rows]

## Sheet: B cells-b
cell_type	gene	baseMean	log2FoldChange	lfcSE	stat	pvalue	padj
B cells-b	Lyz2	23.6944	-6.10135	0.85543	-7.1325	9.85634e-13	7.69386e-09
B cells-b	Gm47283	72.3008	-2.05213	0.36294	-5.65418	1.5659e-08	6.11171e-05
B cells-b	Jun	929.895	1.54558	0.288609	5.35528	8.5423e-08	0.000222271
B cells-b	Gbp7	403.713	1.69307	0.321248	5.2703	1.36202e-07	0.000265798
B cells-b	Gbp2	341.441	2.68236	0.527017	5.0897	3.58622e-07	0.000446549
B cells-b	Tgtp1	44.3075	2.0619	0.403746	5.10692	3.27453e-07	0.000446549
B cells-b	Phykpl	73.7506	-1.77959	0.351091	-5.06875	4.00441e-07	0.000446549
B cells-b	Klf2	2041.5	1.34893	0.277219	4.86592	1.13923e-06	0.000988253
B cells-b	Fos	819.339	1.39131	0.28593	4.86589	1.13942e-06	0.000988253
B cells-b	Bag1	106.91	1.30853	0.274736	4.76284	1.90888e-06	0.00140346
B cells-b	Nudc	142.743	1.36986	0.288048	4.75569	1.97772e-06	0.00140346
B cells-b	Cox14	131.284	1.50533	0.318051	4.73299	2.21236e-06	0.00143914
B cells-b	Tprgl	101.072	2.06028	0.438106	4.70268	2.56765e-06	0.00146638
B cells-b	Rala	71.7229	1.55439	0.331595	4.68762	2.76406e-06	0.00146638
B cells-b	Gm32036	27.4816	-2.21806	0.473573	-4.68367	2.81779e-06	0.00146638
B cells-b	Hsd17b10	56.6066	1.79241	0.384423	4.66261	3.12232e-06	0.00151691
B cells-b	Cfl2	102.092	-1.16298	0.250051	-4.65098	3.30354e-06	0.00151691
B cells-b	2700016F22Rik	16.2048	-2.58851	0.561448	-4.61041	4.01871e-06	0.00174278
B cells-b	Aprt	87.0677	1.38639	0.302357	4.58529	4.53357e-06	0.00186258
B cells-b	Pkm	155.368	1.33595	0.293064	4.55856	5.1505e-06	0.00201024
B cells-b	Cacybp	297.541	1.11048	0.248276	4.47276	7.72181e-06	0.00224541
B cells-b	Phgdh	65.1796	1.55784	0.346811	4.49191	7.05884e-06	0.00224541
B cells-b	Gbp3	92.2833	1.39736	0.310094	4.50623	6.59899e-06	0.00224541
B cells-b	Gimap4	737.859	1.43981	0.321997	4.47152	7.7666e-06	0.00224541
B cells-b	Sema4b	67.7474	-1.82932	0.405405	-4.51233	6.41195e-06	0.00224541
B cells-b	Igtp	306.673	1.98312	0.442949	4.47709	7.56667e-06	0.00224541
B cells-b	Ssbp2	116.181	1.71252	0.380347	4.50252	6.71526e-06	0.00224541
B cells-b	Ubxn1	179.625	1.48893	0.334564	4.45038	8.57194e-06	0.00238973
B cells-b	Nmi	106.436	1.29195	0.295763	4.36819	1.25278e-05	0.00279406
B cells-b	Pira2	20.3198	-2.15508	0.493301	-4.36868	1.24998e-05	0.00279406
B cells-b	Atp2a3	147.066	-1.37882	0.312854	-4.40722	1.04705e-05	0.00279406
B cells-b	Slc38a2	533.141	-1.41551	0.322839	-4.38456	1.16219e-05	0.00279406
B cells-b	Myl12a	177.071	1.2513	0.285245	4.38675	1.15055e-05	0.00279406
B cells-b	Syvn1	108.158	-1.38993	0.316589	-4.39034	1.13175e-05	0.00279406
B cells-b	Uqcc3	86.4503	1.54497	0.353155	4.37476	1.21569e-05	0.00279406
B cells-b	Gm10138	30.2618	-1.69193	0.389456	-4.34435	1.39688e-05	0.00291977
B cells-b	Gimap9	220.888	1.58132	0.364794	4.33482	1.45877e-05	0.00291977
B cells-b	Emg1	197.619	1.25262	0.288893	4.33593	1.45145e-05	0.00291977
B cells-b	Hspa8	1718.46	1.26283	0.29072	4.3438	1.40038e-05	0.00291977
B cells-b	Use1	198.142	1.42561	0.330427	4.31446	1.59996e-05	0.00302444
B cells-b	0610012G03Rik	67.1906	1.8572	0.429794	4.32115	1.55222e-05	0.00302444
B cells-b	AC149090.1	447.291	-1.35429	0.314168	-4.31071	1.62729e-05	0.00302444
B cells-b	Irf4	159.798	-1.73153	0.403296	-4.29343	1.75933e-05	0.00319379
B cells-b	Il4i1	105.601	-1.71248	0.405637	-4.22169	2.42472e-05	0.00420609
B cells-b	Gm12185	20.4015	3.11899	0.738201	4.22513	2.38807e-05	0.00420609
B cells-b	Rbm43	57.8836	1.33795	0.31752	4.21375	2.51162e-05	0.00426211
B cells-b	Gimap3	479.654	1.22221	0.290851	4.20217	2.64366e-05	0.00439073
B cells-b	Mfsd14a	97.5474	-1.0641	0.253858	-4.19171	2.76858e-05	0.0045024
B cells-b	Gbp4	503.397	1.31381	0.317428	4.13891	3.48961e-05	0.00555916
B cells-b	Mrpl30	174.851	1.33791	0.325104	4.11532	3.8664e-05	0.00579536
B cells-b	Rbm42	80.9798	1.15483	0.280894	4.11127	3.93485e-05	0.00579536
B cells-b	Gm10073	85.1497	1.85282	0.449687	4.12024	3.78484e-05	0.00579536
B cells-b	Slc14a1	24.8936	-1.73795	0.422574	-4.11276	3.90957e-05	0.00579536
B cells-b	Smap1	101.974	1.05091	0.256674	4.09435	4.23359e-05	0.00611989
B cells-b	Gm26733	15.9553	-2.56679	0.629021	-4.0806	4.49188e-05	0.0063752
B cells-b	Dusp1	265.64	0.959712	0.235634	4.07289	4.64325e-05	0.00647235
B cells-b	mt-Atp8	626.952	-2.088	0.514152	-4.06106	4.885e-05	0.00668988
B cells-b	Mir142hg	92.753	-1.10057	0.271373	-4.05556	5.00153e-05	0.00673136
B cells-b	Tead2	14.256	-2.67826	0.662183	-4.04459	5.24137e-05	0.00673894
B cells-b	Junb	1465.93	1.18317	0.29261	4.04349	5.26615e-05	0.00673894
B cells-b	Acvr1b	23.0123	-1.72012	0.424761	-4.04963	5.1299e-05	0.00673894
B cells-b	Cdk2	31.2516	-1.52863	0.379387	-4.02921	5.59636e-05	0.007046
B cells-b	Psma7	319.34	0.871755	0.216607	4.0246	5.70729e-05	0.0070716
B cells-b	Stub1	69.6444	1.5943	0.396598	4.01995	5.82099e-05	0.00709978
B cells-b	Fcer2a	592.327	-1.50159	0.3744	-4.01067	6.0547e-05	0.00716106
B cells-b	Clcf1	46.4054	-1.39368	0.347324	-4.01263	6.00454e-05	0.00716106
B cells-b	Dnaja2	227.769	0.90707	0.227574	3.98582	6.72467e-05	0.00783475
B cells-b	Eif3e	397.551	1.19146	0.299771	3.97456	7.05081e-05	0.00809392
B cells-b	Arhgap24	58.0994	-1.59399	0.401847	-3.96665	7.28889e-05	0.00812815
B cells-b	Slc1a5	116.432	-1.15614	0.291235	-3.96976	7.19437e-05	0.00812815
B cells-b	Mrps12	62.8371	1.73808	0.438731	3.9616	7.44502e-05	0.00818533
B cells-b	Galnt11	201.274	-1.34984	0.341821	-3.94896	7.84919e-05	0.00827983
B cells-b	Cox6a1	184.434	1.39303	0.352569	3.95109	7.77976e-05	0.00827983
B cells-b	Fam104a	145.437	1.01077	0.255644	3.95383	7.69098e-05	0.00827983
B cells-b	2010007H06Rik	33.2997	-1.75335	0.445601	-3.93481	8.32631e-05	0.00866602
B cells-b	Atf7ip	458.806	-0.653047	0.166719	-3.91705	8.96382e-05	0.00907819
B cells-b	Irf1	610.467	0.962314	0.245791	3.91517	9.03391e-05	0.00907819
B cells-b	Gfer	36.1689	1.65964	0.424007	3.91418	9.07121e-05	0.00907819
B cells-b	Hsp90ab1	2829	1.12802	0.289787	3.89259	9.91816e-05	0.00980015
B cells-b	Stip1	153.507	1.088	0.280256	3.88216	0.000103533	0.0101023
B cells-b	Rad21	121.075	1.01415	0.261765	3.87427	0.000106946	0.0103064
B cells-b	Rrp1	174.873	0.968345	0.2505	3.86566	0.000110791	0.0105468
B cells-b	Gid8	45.472	1.34374	0.349934	3.83999	0.000123041	0.0115718
B cells-b	Icosl	202.984	-1.36767	0.356612	-3.83518	0.000125472	0.0116599
B cells-b	1110008P14Rik	65.5443	1.37123	0.35786	3.83175	0.000127236	0.0116847
B cells-b	Serinc3	891.082	-1.11936	0.292658	-3.82481	0.000130871	0.0117886
B cells-b	Fam50a	94.4545	1.18702	0.310582	3.82191	0.000132422	0.0117886
B cells-b	Ier2	265.581	0.882219	0.230885	3.82103	0.000132897	0.0117886
B cells-b	Nfe2l1	114.183	-0.904037	0.236813	-3.81751	0.000134806	0.0118235
B cells-b	Gm26882	17.8747	-2.41	0.631827	-3.81434	0.000136549	0.0118433
B cells-b	Skp1a	119.292	1.14007	0.299362	3.80834	0.000139903	0.0120009
B cells-b	Jak1	680.037	1.08239	0.285084	3.79674	0.000146612	0.0123793
B cells-b	Socs1	119.572	1.95783	0.516493	3.79062	0.000150269	0.0123793
B cells-b	Ppp1ca	262.709	1.33364	0.351886	3.78998	0.000150658	0.0123793
B cells-b	Prdx5	130.661	1.09162	0.287667	3.79475	0.000147791	0.0123793
B cells-b	Trim7	225.826	-1.21005	0.320546	-3.77497	0.000160028	0.0130123
B cells-b	Gm26778	53.2054	-2.40178	0.638001	-3.76453	0.00016686	0.0134279
B cells-b	Whrn	23.4665	-1.5421	0.410678	-3.75501	0.000173336	0.0138068
B cells-b	Slc28a2	97.9079	-1.03532	0.276744	-3.74109	0.000183225	0.0138645
B cells-b	Camkk2	54.3209	-1.2076	0.322988	-3.73884	0.000184871	0.0138645
B cells-b	Gm26699	163.648	-1.83032	0.490277	-3.73324	0.000189036	0.0138645
B cells-b	Cnn2	207.325	0.951639	0.254297	3.74224	0.000182391	0.0138645
B cells-b	Sept7	333.221	0.796669	0.212641	3.74655	0.000179285	0.0138645
B cells-b	Ubald2	114.053	1.28267	0.343476	3.73438	0.000188175	0.0138645
B cells-b	Gm48960	23.4157	-1.57454	0.421259	-3.7377	0.000185715	0.0138645
B cells-b	Mea1	37.9443	2.49042	0.665665	3.74125	0.000183104	0.0138645
B cells-b	Sf3b2	413.06	1.06885	0.286589	3.72955	0.000191823	0.0138645
B cells-b	Map4k2	132.105	-1.06833	0.286377	-3.73052	0.000191083	0.0138645
B cells-b	Idh2	24.7112	3.12665	0.840153	3.72153	0.000198021	0.0139257
B cells-b	Srcap	88.6065	-1.01795	0.273468	-3.72238	0.000197356	0.0139257
B cells-b	Tubb5	254.342	1.10675	0.297108	3.72509	0.000195246	0.0139257
B cells-b	Ptges3	264.318	0.892616	0.240198	3.71617	0.000202266	0.0140858
B cells-b	Snx29	192.527	-1.12623	0.303229	-3.71413	0.000203907	0.0140858
B cells-b	Clcn4	93.3092	-0.912921	0.245975	-3.71143	0.000206088	0.0141116
B cells-b	Mbtps2	46.6994	-1.14643	0.309754	-3.70108	0.00021468	0.0145721
B cells-b	Lsm2	52.6026	1.57087	0.425738	3.68977	0.00022446	0.0151046
B cells-b	E530011L22Rik	18.4024	-1.88909	0.51341	-3.6795	0.00023369	0.0152433
B cells-b	Gm26518	92.5871	-1.81853	0.494302	-3.67898	0.000234169	0.0152433
B cells-b	Cd86	218.559	-1.25016	0.339828	-3.6788	0.000234331	0.0152433
B cells-b	Iqcb1	60.1034	-1.30214	0.353389	-3.68472	0.000228958	0.0152433
B cells-b	Hmgcr	127.385	-0.948848	0.258206	-3.67477	0.000238065	0.0153582
B cells-b	Snx3	162.144	1.11948	0.305389	3.66575	0.000246611	0.0157791
B cells-b	Cr2	411.455	-1.36605	0.373008	-3.66227	0.000249992	0.0158654
B cells-b	Irgm1	305.779	1.07982	0.295219	3.65768	0.000254504	0.0160214
B cells-b	Mdh2	135.7	1.32442	0.362516	3.65341	0.000258785	0.0161606
B cells-b	Chst3	230.097	-1.17635	0.322638	-3.64604	0.000266309	0.0164985
B cells-b	Gbp8	105.884	2.73935	0.75194	3.64304	0.000269434	0.0165606
B cells-b	Jpt1	252.009	1.161	0.319161	3.63767	0.00027511	0.0167257
B cells-b	Klf10	20.4328	-2.0307	0.558426	-3.63646	0.000276405	0.0167257
B cells-b	Psmb10	259.079	1.47416	0.405939	3.63149	0.000281791	0.0168818
B cells-b	Ahr	41.3251	-1.42723	0.393361	-3.62829	0.000285305	0.0168818
B cells-b	Gpsm3	154.386	1.27235	0.350878	3.62619	0.000287635	0.0168818
B cells-b	A930007I19Rik	35.9067	-1.7414	0.479984	-3.62805	0.000285573	0.0168818
B cells-b	Gm15675	58.9948	-1.5939	0.439804	-3.6241	0.000289966	0.0168916
B cells-b	Iigp1	182.769	2.00984	0.555587	3.61751	0.000297456	0.0171996
B cells-b	Arl2bp	54.1156	1.33205	0.368836	3.61149	0.000304445	0.0174742
B cells-b	Cnpy2	28.7231	1.80781	0.500969	3.60862	0.000307826	0.0175004
B cells-b	Gfm2	53.2675	-1.15335	0.319859	-3.60582	0.000311169	0.0175004
B cells-b	Rab11fip2	119.423	-0.849547	0.235629	-3.60544	0.000311626	0.0175004
B cells-b	Rhog	80.8854	1.5768	0.438783	3.59359	0.000326154	0.0175583
B cells-b	Enpp1	37.3687	-1.25698	0.349302	-3.59856	0.00031999	0.0175583
B cells-b	Pcsk7	119.678	-0.790005	0.21971	-3.59567	0.000323553	0.0175583
B cells-b	2300009A05Rik	46.2779	1.29323	0.359217	3.60013	0.000318061	0.0175583
B cells-b	Uchl4	14.491	-2.69155	0.748691	-3.59501	0.000324378	0.0175583
B cells-b	Dynll2	44.3109	1.54235	0.428467	3.59969	0.000318595	0.0175583
B cells-b	Cct3	197.586	1.00213	0.279429	3.58634	0.000335349	0.0179297
B cells-b	Cdc5l	165.021	0.778469	0.217255	3.5832	0.000339413	0.0180235
B cells-b	Hpgds	40.8116	-1.62467	0.453865	-3.57964	0.000344072	0.0181475
B cells-b	Chmp4b	184.664	1.12806	0.316399	3.56533	0.000363402	0.0183014
B cells-b	Tln1	436.513	0.978352	0.273887	3.5721	0.000354125	0.0183014
B cells-b	Plin2	19.6537	2.46696	0.691337	3.56839	0.000359179	0.0183014
B cells-b	Ifi47	419.059	1.77852	0.498484	3.56785	0.000359918	0.0183014
B cells-b	Tuba1b	150.408	0.898781	0.251639	3.57171	0.00035466	0.0183014
B cells-b	Tcirg1	28.5858	-1.74591	0.489624	-3.56581	0.000362732	0.0183014
B cells-b	Snx32	15.814	-1.92042	0.537696	-3.57157	0.000354846	0.0183014
B cells-b	Gnai2	578.265	1.17744	0.33052	3.56239	0.000367492	0.0183887
B cells-b	Gm26909	14.7871	-2.5243	0.709523	-3.55774	0.000374065	0.0185984
B cells-b	S100a13	54.5804	1.59892	0.449661	3.55584	0.000376775	0.0186146
B cells-b	Zbp1	250.758	1.31298	0.370583	3.54302	0.000395565	0.01942
B cells-b	Tspo	229.437	1.19194	0.336741	3.53965	0.000400664	0.0195474
B cells-b	Mrpl15	75.8773	1.0852	0.3081	3.52223	0.000427927	0.0196243
B cells-b	Eya1	18.3373	-1.80672	0.513663	-3.51733	0.000435913	0.0196243
B cells-b	Stat1	1515.57	1.11238	0.315287	3.52814	0.000418489	0.0196243
B cells-b	Ttll4	24.2699	-1.55207	0.440651	-3.52223	0.000427926	0.0196243
B cells-b	Rhbdd1	17.3863	-1.70974	0.488311	-3.50133	0.000462942	0.0196243
B cells-b	Tor3a	98.7454	-1.19808	0.341082	-3.51257	0.000443795	0.0196243
B cells-b	Eid1	56.0924	1.40048	0.399732	3.50355	0.000459103	0.0196243
B cells-b	Raly	135.518	1.31587	0.372707	3.53058	0.000414652	0.0196243
B cells-b	Eif6	75.2749	1.24378	0.355236	3.50127	0.000463039	0.0196243
B cells-b	Dynll1	371.472	0.984314	0.281082	3.50188	0.000461991	0.0196243
B cells-b	Akr1b3	120.333	1.05857	0.301724	3.50841	0.000450786	0.0196243
B cells-b	Ndufa9	56.877	1.10499	0.313025	3.53005	0.000415488	0.0196243
B cells-b	Psmc4	76.1939	1.4646	0.417499	3.50804	0.000451422	0.0196243
B cells-b	Gm26522	49.8473	-1.93256	0.551968	-3.50123	0.000463121	0.0196243
B cells-b	Cyp4f18	96.0088	-1.36012	0.385976	-3.52385	0.00042532	0.0196243
B cells-b	Dnajb1	154.637	1.13629	0.322341	3.52512	0.000423292	0.0196243
B cells-b	Psme2	441.209	1.09057	0.311423	3.5019	0.000461954	0.0196243
B cells-b	Tm9sf2	137.008	-0.96278	0.274009	-3.51368	0.000441951	0.0196243
B cells-b	Ldlr	45.6052	-1.26294	0.357953	-3.52823	0.000418354	0.0196243
B cells-b	Adamts6	39.2738	-1.16755	0.331415	-3.52293	0.000426811	0.0196243
B cells-b	Ciita	640.956	-1.14863	0.326212	-3.5211	0.000429753	0.0196243
B cells-b	Sft2d1	104.587	-0.935898	0.267392	-3.5001	0.000465089	0.0196243
B cells-b	D17Wsu92e	80.9685	1.08266	0.308304	3.51166	0.000445324	0.0196243
B cells-b	Scd2	57.5401	-1.02282	0.292202	-3.50038	0.00046459	0.0196243
B cells-b	Rps12-ps3	19.9622	2.1539	0.615155	3.50139	0.000462843	0.0196243
B cells-b	Acvr2a	14.073	-1.97698	0.565631	-3.49517	0.000473765	0.0198066
B cells-b	Sp2	28.5847	1.62715	0.465598	3.49476	0.000474485	0.0198066
B cells-b	Rtcb	137.227	1.04844	0.30048	3.48922	0.000484433	0.0201143
B cells-b	mt-Atp6	17240.8	-1.07541	0.308549	-3.48538	0.000491436	0.0202971
B cells-b	Ybx1	600.134	0.95562	0.274364	3.48304	0.000495746	0.0203673
B cells-b	B4galt5	32.8797	-1.42372	0.409359	-3.47792	0.000505323	0.0204304
B cells-b	Bloc1s4	34.279	1.54259	0.444156	3.47308	0.000514514	0.0204304
B cells-b	Gm26740	397.719	-0.813081	0.233774	-3.47806	0.000505061	0.0204304
B cells-b	Elmsan1	191.866	-1.10883	0.319285	-3.47285	0.00051497	0.0204304
B cells-b	Ndufb9	173.232	0.996063	0.286797	3.47306	0.000514563	0.0204304
B cells-b	Copz1	46.7038	1.27518	0.367221	3.47252	0.000515603	0.0204304
B cells-b	mt-Cytb	8161.38	-0.947665	0.272681	-3.47536	0.000510173	0.0204304
B cells-b	Rpn1	104.625	-1.01398	0.292147	-3.47077	0.000518969	0.0204599
B cells-b	E130102H24Rik	80.5722	-1.2526	0.361293	-3.46699	0.000526326	0.0205538
B cells-b	Sdc3	13.9195	-2.35201	0.678432	-3.46684	0.000526615	0.0205538
B cells-b	Banf1	133.494	1.15241	0.332997	3.46072	0.000538727	0.0209219
B cells-b	Zeb2	189.233	-1.1098	0.320867	-3.45877	0.000542645	0.0209697
B cells-b	Rpl5	3102.31	1.40816	0.407295	3.45734	0.000545527	0.0209773
B cells-b	Eef1b2	1712.62	1.291	0.373582	3.45573	0.000548805	0.0209999
B cells-b	Cd40	82.6518	-1.26828	0.367841	-3.4479	0.000564957	0.0215124
B cells-b	Ube2s	217.219	1.25421	0.364333	3.44249	0.000576393	0.0218414
B cells-b	2900060B14Rik	27.42	-1.36403	0.396617	-3.43917	0.000583511	0.0220043
B cells-b	Psip1	203.968	1.19728	0.348346	3.43704	0.000588116	0.0220713
B cells-b	Rilpl2	64.1201	-1.03235	0.300618	-3.4341	0.000594523	0.022205
B cells-b	Tra2b	905.135	-0.964862	0.281108	-3.43235	0.000598372	0.0222423
B cells-b	Ppwd1	177.919	-0.973894	0.283908	-3.43032	0.000602869	0.0223033
B cells-b	Nsmce1	103	1.23727	0.360831	3.42895	0.000605913	0.0223102
B cells-b	Cyb5a	112.588	1.3935	0.406645	3.42681	0.000610717	0.0223815
B cells-b	Myo1f	15.6276	-2.04984	0.598503	-3.42494	0.000614938	0.0224309
B cells-b	Pip4k2a	108.085	1.03375	0.302091	3.42197	0.000621682	0.0224669
B cells-b	Mbd2	154.312	1.07467	0.314033	3.42214	0.000621297	0.0224669
B cells-b	Mecp2	126.42	-0.768084	0.22469	-3.41842	0.000629856	0.0225535
B cells-b	Sec24a	81.6171	-0.912099	0.266731	-3.41955	0.00062725	0.0225535
B cells-b	Psmb6	126.044	1.19063	0.348759	3.41391	0.000640368	0.0226186
B cells-b	Atp5g1	163.975	1.4491	0.424462	3.41397	0.000640238	0.0226186
B cells-b	Dnajc7	283.285	0.769875	0.225404	3.41553	0.000636584	0.0226186
B cells-b	Capn7	86.7329	-0.987448	0.289537	-3.41044	0.000648579	0.0228054
B cells-b	Mrps24	131.103	1.03358	0.303422	3.4064	0.000658248	0.0230416
B cells-b	Snx17	67.1798	1.02205	0.300272	3.40376	0.000664653	0.023059
B cells-b	Bnip3l	160.759	0.940833	0.276357	3.40441	0.000663074	0.023059
B cells-b	Tmem156	51.1356	-1.08704	0.31966	-3.40063	0.000672318	0.0232217
B cells-b	Psmd14	83.1549	0.953088	0.280749	3.39481	0.000686763	0.0236162
B cells-b	Abca1	151.138	-1.16771	0.344717	-3.38745	0.000705463	0.02388
B cells-b	Dmac1	84.3951	1.02637	0.303033	3.38698	0.000706671	0.02388
B cells-b	Slc7a5	14.5096	-1.87612	0.553344	-3.39051	0.000697626	0.02388
B cells-b	mt-Nd6	285.531	-1.75053	0.51684	-3.38699	0.000706627	0.02388
B cells-b	Map4k5	49.3347	-1.02068	0.30172	-3.38288	0.0007173	0.0241347
B cells-b	Adam17	90.0773	-0.813911	0.241152	-3.37509	0.00073791	0.0247216
B cells-b	Sf3a1	57.7062	1.05184	0.311761	3.37388	0.000741178	0.024725
B cells-b	Rabac1	288.841	0.780464	0.231506	3.37125	0.000748271	0.0247397
B cells-b	Aes	328.341	1.51432	0.449031	3.37242	0.000745114	0.0247397
B cells-b	Adgre5	385.382	-1.25324	0.371932	-3.36955	0.00075292	0.0247397
B cells-b	Prelid1	134.602	1.50998	0.448194	3.36904	0.000754298	0.0247397
B cells-b	Rcc2	232.926	-0.800705	0.237943	-3.36512	0.000765107	0.0247818
B cells-b	Eif2ak3	121.448	-1.05452	0.31318	-3.36714	0.000759533	0.0247818
B cells-b	Lcor	117.285	-0.928828	0.275986	-3.36549	0.000764082	0.0247818
B cells-b	Slc15a4	121.663	-1.28416	0.381905	-3.36251	0.000772369	0.0249137
B cells-b	Xylt1	127.894	-1.04274	0.3103	-3.36042	0.000778248	0.025
B cells-b	Tm9sf4	81.6493	-1.03393	0.30811	-3.35572	0.000791596	0.0253246
B cells-b	Zbtb37	93.2743	-1.02872	0.306867	-3.35232	0.000801378	0.0255329
B cells-b	Notch2	110.254	-1.61709	0.482797	-3.34942	0.000809819	0.0256907
B cells-b	Plbd1	27.9998	-1.70363	0.508796	-3.34836	0.000812913	0.0256907
B cells-b	Tpt1	11529.6	1.37382	0.410773	3.34447	0.000824396	0.025856
B cells-b	Cltb	22.3123	2.45858	0.735146	3.34435	0.00082477	0.025856
B cells-b	Ssrp1	138.78	1.05534	0.31567	3.34316	0.000828307	0.025863
B cells-b	Tmem131l	287.236	-1.014	0.303637	-3.33952	0.000839244	0.0259966
B cells-b	Eif4a3	95.2134	0.880844	0.263704	3.34028	0.000836946	0.0259966
B cells-b	Arpc2	657.83	0.827029	0.248041	3.33424	0.000855325	0.0262657
B cells-b	Tmem168	96.063	-0.905939	0.271779	-3.33336	0.000858025	0.0262657
B cells-b	Mgat1	99.1849	-0.939077	0.281718	-3.33339	0.000857942	0.0262657
B cells-b	Mlf2	50.1343	1.15604	0.347793	3.32392	0.000887625	0.0269771
B cells-b	Rack1	2817.52	1.51986	0.457273	3.32374	0.000888179	0.0269771
B cells-b	Cd22	620.554	-0.943583	0.284051	-3.32188	0.000894133	0.0270527
B cells-b	Ucp2	270.528	0.854495	0.257371	3.32009	0.000899884	0.0271216
B cells-b	Pnrc1	653.752	0.990179	0.298367	3.31866	0.000904513	0.0271563
B cells-b	Ppp1r15a	608.992	0.954686	0.287816	3.317	0.000909901	0.0272134
B cells-b	Cuta	70.91	1.47872	0.445969	3.31574	0.000914016	0.0272321
B cells-b	Smc1a	266.376	0.945455	0.285435	3.31233	0.000925231	0.0272542
B cells-b	D10Wsu102e	190.786	-0.780689	0.235629	-3.31321	0.000922314	0.0272542
B cells-b	Pabpn1	110.575	-1.08041	0.326158	-3.31253	0.000924552	0.0272542
B cells-b	Cct2	304.468	0.939007	0.283877	3.3078	0.000940333	0.0275949
B cells-b	Ndufa8	95.9125	1.54606	0.468591	3.29938	0.000968974	0.0280227
B cells-b	Gltp	52.7974	1.6508	0.500506	3.29826	0.00097286	0.0280227
B cells-b	Nfkbid	132.727	-1.42413	0.431242	-3.30238	0.000958677	0.0280227
B cells-b	Sugt1	144.036	0.886867	0.268841	3.29885	0.000970822	0.0280227
B cells-b	Cacna1i	57.2143	-1.55089	0.469928	-3.30028	0.000965888	0.0280227
B cells-b	Aurkaip1	101.323	1.18969	0.361141	3.29425	0.000986846	0.0282173
B cells-b	Jund	1815.79	1.34292	0.407642	3.29438	0.000986405	0.0282173
B cells-b	Helz2	204.937	-0.840783	0.255631	-3.28905	0.00100527	0.0286391
B cells-b	Supt4a	280.88	1.10577	0.336768	3.28348	0.00102533	0.0289989
B cells-b	Gm9493	106.619	1.23817	0.376999	3.28429	0.00102241	0.0289989
B cells-b	Pla2g16	116.523	1.04211	0.317484	3.2824	0.00102928	0.0290056
B cells-b	Eif3f	659.315	1.52171	0.46464	3.27503	0.00105651	0.0295597
B cells-b	Rpl23a	2607.17	1.40163	0.427877	3.27577	0.00105375	0.0295597
B cells-b	Ebf1	2558.94	-1.27878	0.390625	-3.27367	0.00106161	0.0295962
B cells-b	Gm26669	159.191	-1.59259	0.486841	-3.27128	0.00107062	0.0297411
B cells-b	Fkbp4	119.018	1.34561	0.411482	3.27016	0.00107486	0.0297531
B cells-b	Xist	2683.12	-0.874242	0.267654	-3.26631	0.00108958	0.029843
B cells-b	Sdhb	106.824	1.30948	0.400862	3.26667	0.00108821	0.029843
B cells-b	Lyar	70.505	1.13426	0.347202	3.26686	0.00108746	0.029843
B cells-b	Nsmaf	80.7393	-0.94077	0.288561	-3.26021	0.0011133	0.0302803
B cells-b	Mrpl17	45.2178	1.31975	0.404709	3.26097	0.0011103	0.0302803
B cells-b	Anp32a	409.628	1.36356	0.418399	3.259	0.00111807	0.0303044
B cells-b	Dap3	60.8241	1.12665	0.345925	3.25691	0.00112631	0.0304221
B cells-b	Csf2ra	14.0209	-1.7479	0.537508	-3.25186	0.00114652	0.030861
B cells-b	Soat1	96.5039	-0.931014	0.286473	-3.24991	0.00115441	0.0309667
B cells-b	Gmfg	407.458	1.19967	0.369567	3.24613	0.00116983	0.031273
B cells-b	Nup62	18.3449	1.76923	0.545423	3.24377	0.00117959	0.0313897
B cells-b	Dvl3	38.8601	-1.10559	0.340901	-3.24313	0.00118224	0.0313897
B cells-b	Vps4a	46.99	1.08582	0.334953	3.24171	0.00118816	0.03144
B cells-b	Hspe1	578.917	0.883368	0.27261	3.24041	0.00119356	0.0314689
B cells-b	Spag9	322.682	-0.794059	0.245177	-3.23872	0.00120068	0.0314689
B cells-b	Npc2	283.704	1.67612	0.517551	3.23856	0.00120135	0.0314689
B cells-b	Ube2j2	73.6442	0.988838	0.305472	3.23708	0.00120758	0.0315262
B cells-b	Cct8	215.05	0.804935	0.248747	3.23596	0.00121233	0.0315448
B cells-b	Strap	81.4583	0.876608	0.271303	3.23111	0.00123311	0.0317926
B cells-b	Sept1	351.265	1.63836	0.506916	3.23202	0.00122916	0.0317926
B cells-b	Cox7a2	281.298	0.942258	0.291788	3.22926	0.00124111	0.0317926
B cells-b	Idnk	141.575	1.15496	0.357785	3.22807	0.00124629	0.0317926
B cells-b	Atp9b	68.3223	-0.889037	0.275248	-3.22995	0.00123811	0.0317926
B cells-b	mt-Nd3	1349.82	-1.22324	0.378849	-3.22883	0.00124298	0.0317926
B cells-b	Trir	212.724	0.930921	0.28854	3.22632	0.00125394	0.0318835
B cells-b	Hcst	94.2119	2.21582	0.687141	3.22469	0.0012611	0.0319069
B cells-b	Cxcr5	149.577	-1.25711	0.389894	-3.22425	0.00126303	0.0319069
B cells-b	Npm3	77.9879	1.59557	0.495092	3.22277	0.00126958	0.0319689
B cells-b	Egr3	207.238	-1.06669	0.331109	-3.22157	0.00127492	0.032
B cells-b	mt-Co2	13484.6	-0.990617	0.307757	-3.21882	0.00128717	0.0322041
B cells-b	Slc15a3	30.0223	-1.91963	0.598376	-3.20807	0.00133631	0.0333266
B cells-b	Ffar1	115.743	-1.08247	0.338613	-3.19678	0.0013897	0.0345479
B cells-b	Arhgap45	526.804	-0.540674	0.169228	-3.19495	0.00139856	0.0346577
B cells-b	Zc3h12a	111.191	-0.810572	0.254004	-3.19118	0.00141694	0.0349098
B cells-b	Gm15991	23.2062	-1.55136	0.486165	-3.19103	0.00141768	0.0349098
B cells-b	Gnas	574.34	0.62216	0.195184	3.18756	0.00143476	0.0350763
B cells-b	Gns	192.963	-1.0996	0.345034	-3.18693	0.00143792	0.0350763
B cells-b	mt-Nd1	5440.44	-0.863081	0.270718	-3.18811	0.00143204	0.0350763
B cells-b	Bhlhe40	56.4762	-1.32107	0.414667	-3.18586	0.00144325	0.0350966
B cells-b	Drap1	143.005	0.881273	0.276752	3.18434	0.00145082	0.0351712
B cells-b	Bak1	26.8911	1.53231	0.481493	3.18241	0.00146057	0.0352978
B cells-b	Hps3	167.466	-0.869575	0.273507	-3.17936	0.00147603	0.0355614
B cells-b	Mrps28	37.4199	1.21695	0.383103	3.17656	0.00149035	0.0357833
B cells-b	S100a10	371.445	1.28945	0.406441	3.17253	0.00151117	0.0357833
B cells-b	Chmp2a	140.965	0.955749	0.300952	3.17575	0.0014945	0.0357833
B cells-b	Gabarapl2	193.892	1.12935	0.356013	3.17223	0.00151275	0.0357833
B cells-b	Tbrg1	184.477	0.968289	0.305056	3.17414	0.00150284	0.0357833
B cells-b	Samsn1	99.2478	-0.918949	0.289539	-3.17384	0.00150437	0.0357833
B cells-b	Fgd2	76.3986	-1.35097	0.426021	-3.17114	0.00151844	0.0358094
B cells-b	Atxn10	54.1252	1.34227	0.423794	3.16728	0.00153874	0.036179
B cells-b	Rasa3	193.028	0.70756	0.223478	3.16613	0.00154484	0.0362132
B cells-b	Ppie	43.5613	1.13214	0.357984	3.16254	0.00156399	0.0365059
B cells-b	Ganab	79.0113	-0.87993	0.278279	-3.16204	0.00156667	0.0365059
B cells-b	Dpy30	52.403	1.27116	0.402373	3.15915	0.00158228	0.0367597
B cells-b	Ufc1	65.6082	1.16468	0.36897	3.15657	0.00159639	0.0369172
B cells-b	Cpsf6	210.461	-0.800139	0.253515	-3.15618	0.00159852	0.0369172
B cells-b	Clock	75.0416	-0.973626	0.308677	-3.15419	0.00160944	0.03706
B cells-b	Eif3h	391.405	1.28085	0.406229	3.15302	0.00161593	0.0370998
B cells-b	Gm49085	14.5714	-1.56768	0.497472	-3.15129	0.00162552	0.0372105
B cells-b	Ppp1r18	156.93	1.00847	0.320141	3.15009	0.00163219	0.037254
B cells-b	Mpc2	100.984	0.933078	0.296754	3.14428	0.00166496	0.0373102
B cells-b	Ola1	85.0151	0.921632	0.292877	3.14682	0.00165054	0.0373102
B cells-b	Psmd13	66.9016	0.920952	0.29299	3.14329	0.0016706	0.0373102
B cells-b	Tmcc3	29.7155	-1.22296	0.389164	-3.14253	0.00167492	0.0373102
B cells-b	Stt3b	175.369	-0.65698	0.209092	-3.14205	0.00167767	0.0373102
B cells-b	Cdkn2aipnl	42.8013	1.25851	0.400449	3.14276	0.00167365	0.0373102
B cells-b	Rpl19	6942.3	1.38188	0.439312	3.14555	0.00165773	0.0373102
B cells-b	Slc16a6	133.262	-1.07946	0.343148	-3.14575	0.00165663	0.0373102
B cells-b	Atp6v1d	101.294	1.05023	0.334209	3.14244	0.00167547	0.0373102
B cells-b	P2rx4	144.737	-0.997891	0.318075	-3.13728	0.00170522	0.0374957
B cells-b	Fchsd2	848.713	-0.793128	0.252758	-3.1379	0.00170165	0.0374957
B cells-b	Ap3s1	15.8571	2.95224	0.940536	3.13889	0.00169589	0.0374957
B cells-b	mt-Nd2	6780.36	-0.909122	0.289681	-3.13836	0.00169899	0.0374957
B cells-b	Ech1	47.2638	1.41584	0.451625	3.135	0.00171852	0.0375764
B cells-b	Gm26749	14.672	-2.69297	0.858965	-3.13513	0.00171779	0.0375764
B cells-b	Ywhab	229.354	0.696943	0.222444	3.13312	0.0017296	0.0376769
B cells-b	Mrpl21	73.9068	1.02077	0.325856	3.13258	0.00173277	0.0376769
B cells-b	Pgk1	78.884	1.62128	0.517847	3.13081	0.00174327	0.0377999
B cells-b	Arf3	65.7163	1.06514	0.340389	3.1292	0.00175284	0.0379021
B cells-b	Rps15	3177.91	1.62218	0.518571	3.12817	0.00175901	0.0379304
B cells-b	Rps3	4441.74	1.46381	0.468302	3.12579	0.0017733	0.0381332
B cells-b	Hspbp1	26.2211	1.57842	0.505803	3.12061	0.00180477	0.0386223
B cells-b	Jarid2	232.512	-0.74039	0.237273	-3.12042	0.00180594	0.0386223
B cells-b	Rex1bd	61.9157	1.60274	0.513929	3.1186	0.00181711	0.0386494
B cells-b	Cox7a2l	532.42	1.41319	0.453096	3.11896	0.00181492	0.0386494
B cells-b	Hnrnpab	245.376	0.890948	0.286099	3.11412	0.00184492	0.0391343
B cells-b	Rbfa	48.8394	1.22228	0.392623	3.11312	0.00185124	0.0391619
B cells-b	Psmc3	116.82	0.988028	0.317723	3.10971	0.00187271	0.039509
B cells-b	Pan3	258.357	-0.597555	0.192301	-3.1074	0.0018874	0.0397117
B cells-b	Cdc42se1	177.432	0.921971	0.296878	3.10555	0.00189923	0.0397572
B cells-b	Capns1	122.743	1.12893	0.363529	3.10547	0.00189975	0.0397572
B cells-b	mt-Nd4	7138.42	-0.803861	0.258993	-3.1038	0.00191055	0.0398764
B cells-b	Rpl12	6313.83	1.48769	0.480237	3.09782	0.00194948	0.0399684
B cells-b	Gpr155	30.4962	-1.38673	0.447988	-3.09547	0.00196502	0.0399684
B cells-b	Anxa5	45.0437	1.36752	0.441768	3.09555	0.00196446	0.0399684
B cells-b	Magoh	115.987	0.934116	0.301128	3.10205	0.00192183	0.0399684
B cells-b	Scp2	191.964	0.94761	0.306026	3.0965	0.00195817	0.0399684
B cells-b	Gm30211	198.518	-1.09683	0.354216	-3.09649	0.00195827	0.0399684
B cells-b	Tpp1	60.6067	-0.879475	0.283582	-3.10131	0.00192668	0.0399684
B cells-b	Eif3g	112.303	1.11398	0.359638	3.09752	0.00195147	0.0399684
B cells-b	Slc17a5	15.9178	-1.61669	0.521589	-3.09955	0.00193817	0.0399684
B cells-b	Tcof1	186.991	0.732612	0.236686	3.0953	0.00196616	0.0399684
B cells-b	Stat3	218.363	0.647845	0.209574	3.09124	0.0019932	0.0404127
B cells-b	Park7	214.458	1.10984	0.359373	3.08827	0.00201323	0.0406421
B cells-b	Gimap7	208.419	1.5747	0.510063	3.08726	0.00202013	0.0406421
B cells-b	Ifi27	106.46	1.1513	0.372885	3.08754	0.00201822	0.0406421
B cells-b	Uba1	86.9184	1.1354	0.367948	3.08576	0.00203033	0.0406461
B cells-b	Eif3k	365.742	1.44937	0.469704	3.0857	0.00203074	0.0406461
B cells-b	F8a	16.6814	1.79616	0.582628	3.08286	0.00205024	0.040827
B cells-b	Ythdf3	103.607	-0.882531	0.286216	-3.08344	0.00204622	0.040827
B cells-b	Trac	1410.42	1.41695	0.459855	3.0813	0.00206097	0.0409362
B cells-b	Calm1	1018.51	0.881053	0.286266	3.07774	0.00208573	0.041323
B cells-b	Gmfb	117.435	-0.789994	0.25694	-3.07462	0.00210771	0.0416526
B cells-b	Cd19	367.492	-1.23814	0.403021	-3.07214	0.00212533	0.0417752
B cells-b	Itpr3	142.09	-0.714008	0.232443	-3.07175	0.00212809	0.0417752
B cells-b	Mirt1	186.147	-1.06286	0.346042	-3.07149	0.00212997	0.0417752
B cells-b	Rpgrip1	83.449	-1.05535	0.343854	-3.06918	0.00214648	0.0418944
B cells-b	Cct5	240.382	0.967487	0.315231	3.06914	0.00214678	0.0418944
B cells-b	Pgap1	318.279	-0.957358	0.312254	-3.06595	0.00216976	0.0420866
B cells-b	Nfam1	22.5993	-1.4127	0.460833	-3.06554	0.0021728	0.0420866
B cells-b	Pdlim1	59.5311	1.75399	0.572071	3.06604	0.00216917	0.0420866
B cells-b	Rab11b	122.475	0.758336	0.247442	3.0647	0.00217886	0.0420994
B cells-b	Gbp6	73.4434	1.44403	0.471397	3.0633	0.00218907	0.0421923
B cells-b	Cox19	19.7099	1.6463	0.538276	3.05847	0.00222472	0.0426688
B cells-b	Snrpd3	189.915	0.829358	0.271134	3.05885	0.00222192	0.0426688
B cells-b	Med28	117.297	1.14787	0.375578	3.05627	0.0022411	0.0428775
B cells-b	Rplp0	3608.39	1.62342	0.53212	3.05086	0.00228188	0.043158
B cells-b	Rnf7	84.5115	0.896311	0.29365	3.05231	0.0022709	0.043158
B cells-b	Irf2bpl	60.0031	1.01494	0.332605	3.05149	0.00227709	0.043158
B cells-b	Mcm4	54.4973	1.18074	0.387043	3.05066	0.0022834	0.043158
B cells-b	Mx1	19.3714	-2.1707	0.711171	-3.05229	0.00227102	0.043158
B cells-b	Sdf4	146.111	0.847064	0.278702	3.03931	0.00237117	0.0446009
B cells-b	Tmem43	19.2586	-1.44914	0.476687	-3.04003	0.00236557	0.0446009
B cells-b	H2-DMb1	184.601	-0.979213	0.322404	-3.03722	0.00238771	0.0448041
B cells-b	Bag5	46.6176	1.17014	0.385503	3.03536	0.00240252	0.0449739
B cells-b	Dbi	86.9937	1.00812	0.332346	3.03335	0.00241852	0.045165
B cells-b	Afg3l1	70.9878	-0.827504	0.272944	-3.03177	0.00243121	0.045267
B cells-b	Uqcrfs1	159.336	1.06814	0.35238	3.03123	0.00243558	0.045267
B cells-b	Selenow	506.905	1.43024	0.472045	3.02988	0.0024465	0.0453619
B cells-b	1110004E09Rik	28.1621	1.39087	0.459528	3.02673	0.00247214	0.0456207
B cells-b	Cdk2ap2	173.879	1.43878	0.475279	3.02724	0.00246801	0.0456207
B cells-b	AL590144.2	20.3761	1.67173	0.552467	3.02593	0.00247872	0.0456341
B cells-b	Ypel3	215.41	1.18368	0.391315	3.02489	0.00248723	0.045683
B cells-b	Slc12a6	267.804	-0.974496	0.322368	-3.02293	0.0025034	0.0457113
B cells-b	Ciart	16.152	-1.55404	0.514083	-3.02294	0.00250332	0.0457113
B cells-b	Spr	18.9913	2.74215	0.907224	3.02258	0.00250634	0.0457113
B cells-b	Klf3	168.774	0.816668	0.270349	3.02079	0.00252118	0.045773
B cells-b	Med29	32.929	1.85337	0.613832	3.01935	0.00253317	0.045773
B cells-b	Kdm6bos	15.4752	-2.12932	0.704982	-3.0204	0.00252445	0.045773
B cells-b	Snhg20	54.6326	-1.1065	0.366427	-3.01969	0.0025303	0.045773
B cells-b	Rpl18	4067.81	1.47038	0.487373	3.01695	0.0025533	0.0460302
B cells-b	Ireb2	104.51	-0.820825	0.272652	-3.01053	0.00260795	0.0469071
B cells-b	Tug1	152.453	-0.89292	0.296739	-3.00911	0.00262017	0.0469107
B cells-b	Sypl	230.972	-0.970333	0.322443	-3.00932	0.00261837	0.0469107
B cells-b	Mrpl28	37.8377	1.24277	0.413221	3.00752	0.00263391	0.0470487
B cells-b	Gpr137c	68.6193	-1.02136	0.339888	-3.005	0.00265579	0.0473312
B cells-b	Rpp25l	34.992	1.35572	0.451604	3.002	0.00268211	0.047583
B cells-b	D130040H23Rik	49.3042	-1.02799	0.342387	-3.00241	0.0026785	0.047583
B cells-b	Tuba4a	92.0599	0.924814	0.308426	2.99849	0.00271319	0.0479364
B cells-b	Il9r	16.312	-1.76641	0.589261	-2.99768	0.00272045	0.0479364
B cells-b	G6pc3	25.9818	-1.34039	0.44704	-2.99836	0.00271438	0.0479364
B cells-b	Oxct1	59.0203	0.955698	0.31926	2.99348	0.00275812	0.0484907
B cells-b	H2afj	207.985	1.06458	0.356197	2.98873	0.0028014	0.049141
B cells-b	Rpl15	2873.91	1.3213	0.442215	2.98791	0.00280896	0.0491631
B cells-b	Ly9	148.47	-0.788838	0.264149	-2.98634	0.00282341	0.0491954
B cells-b	Herpud1	127.534	-0.678177	0.227054	-2.98685	0.00281865	0.0491954
B cells-b	Tctn1	32.0483	-1.9069	0.638836	-2.98497	0.0028361	0.0493065
B cells-b	Ndufab1	115.76	0.892236	0.299058	2.98349	0.0028498	0.0494346
B cells-b	Lamtor2	186.117	1.14085	0.382878	2.97967	0.0028856	0.0497327
B cells-b	Gm42726	17.3003	-1.74781	0.586588	-2.97962	0.0028861	0.0497327
B cells-b	Babam1	44.7472	1.08708	0.364725	2.98054	0.00287742	0.0497327
B cells-b	Sin3b	112.953	0.942004	0.316323	2.97798	0.00290152	0.0497332
B cells-b	Chordc1	170.511	0.875172	0.29392	2.97759	0.00290525	0.0497332
B cells-b	Tcf4	349.599	-1.06577	0.35783	-2.97842	0.00289737	0.0497332
B cells-b	Sf3b5	145.285	1.18235	0.397437	2.97493	0.00293056	0.0498718
B cells-b	Sgpl1	61.3746	-1.01992	0.342791	-2.97532	0.00292678	0.0498718
B cells-b	Nfkbie	95.453	-0.732002	0.246074	-2.97473	0.00293251	0.0498718
B cells-b	Parp9	146.043	0.792696	0.266851	2.97056	0.00297257	0.0504433
B cells-b	Ndufb5	182.132	0.889023	0.299404	2.96931	0.00298473	0.0504984
B cells-b	Gm31243	681.026	-1.76656	0.595023	-2.96889	0.00298876	0.0504984
B cells-b	Sec61a1	127.834	-0.931679	0.313928	-2.96781	0.00299925	0.0505662
B cells-b	Psmb8	752.661	1.27775	0.430911	2.96523	0.00302456	0.0508831
B cells-b	Arhgap4	174.576	-0.677939	0.229264	-2.95702	0.00310628	0.0514794
B cells-b	Mllt3	128.527	1.55952	0.527629	2.95572	0.00311936	0.0514794
B cells-b	Eif4ebp2	138.742	0.711199	0.240568	2.95633	0.00311322	0.0514794
B cells-b	Nufip1	50.3141	1.00639	0.340365	2.9568	0.00310852	0.0514794
B cells-b	Fbxl3	134.817	-0.729227	0.246329	-2.96038	0.00307261	0.0514794
B cells-b	Actg1	978.494	0.981877	0.332172	2.95593	0.00311725	0.0514794
B cells-b	Ssr1	118.776	-0.792882	0.267998	-2.95854	0.00309105	0.0514794
B cells-b	Pcbp2	398.515	0.744389	0.251811	2.95614	0.00311512	0.0514794
B cells-b	Atp5a1	347.175	0.742504	0.251194	2.95589	0.00311763	0.0514794
B cells-b	Dtl	23.642	-1.18608	0.401709	-2.95258	0.00315134	0.0515199
B cells-b	Lrig2	52.3304	-0.873545	0.295633	-2.95483	0.00312842	0.0515199
B cells-b	Trim30b	93.5544	-1.13518	0.384443	-2.95278	0.00314921	0.0515199
B cells-b	Fam207a	29.5664	1.36322	0.461484	2.95399	0.00313698	0.0515199
B cells-b	Fam192a	49.6639	1.20235	0.407268	2.95224	0.00315482	0.0515199
B cells-b	Gm26853	51.1097	-1.24934	0.423322	-2.95127	0.00316467	0.0515705
B cells-b	Ankrd37	39.8781	1.18777	0.402545	2.95064	0.00317113	0.0515705
B cells-b	Snrpb	219.839	0.975094	0.330861	2.94714	0.00320725	0.0516895
B cells-b	Atp5f1	292.161	0.925961	0.314295	2.94615	0.00321753	0.0516895
B cells-b	Upf3a	74.5545	1.04721	0.355533	2.94546	0.0032248	0.0516895
B cells-b	Psme1	804.557	0.918394	0.311427	2.94899	0.00318814	0.0516895
B cells-b	Susd6	174.686	-0.826928	0.280701	-2.94594	0.00321973	0.0516895
B cells-b	Nudt16l1	18.5649	1.72454	0.585227	2.94679	0.00321095	0.0516895
B cells-b	Rps14	5417.98	1.62222	0.550286	2.94795	0.00319888	0.0516895
B cells-b	Rps4x	5473.53	1.46265	0.49684	2.9439	0.00324106	0.0518437
B cells-b	Arhgap17	469.806	-0.835591	0.284456	-2.9375	0.00330867	0.0527091
B cells-b	Cope	100.083	0.846062	0.287999	2.93772	0.00330634	0.0527091
B cells-b	Cct7	166.836	0.809278	0.275989	2.93228	0.00336482	0.0533857
B cells-b	Rdh12	37.7122	-1.28918	0.439594	-2.93267	0.00336061	0.0533857
B cells-b	Nab1	68.644	0.948174	0.323427	2.93165	0.00337167	0.053386
B cells-b	Ppp1r16b	301.591	-0.560885	0.191404	-2.93037	0.00338556	0.0534115
B cells-b	Ppp1r14b	76.511	1.08289	0.369556	2.93024	0.00338697	0.0534115
B cells-b	Ass1	26.0622	2.26668	0.774402	2.92701	0.00342239	0.0538612
B cells-b	St8sia4	475.384	-0.673322	0.230115	-2.92602	0.00343326	0.0539237
B cells-b	Malat1	94100.9	-0.952566	0.32578	-2.92396	0.00345612	0.0541736
B cells-b	Atp5c1	245.906	1.09951	0.376972	2.9167	0.00353758	0.0543824
B cells-b	Fbxl14	47.1133	0.990753	0.339243	2.92049	0.00349485	0.0543824
B cells-b	Clec2d	265.32	-0.812744	0.278902	-2.91408	0.00356738	0.0543824
B cells-b	Ethe1	22.2797	1.62354	0.557027	2.91465	0.0035609	0.0543824
B cells-b	Cyth2	35.9475	1.17508	0.403321	2.91351	0.00357394	0.0543824
B cells-b	Ldha	219.679	1.28213	0.440049	2.9136	0.00357282	0.0543824
B cells-b	Bccip	62.0192	0.989855	0.338976	2.92013	0.00349884	0.0543824
B cells-b	Gm26541	24.3871	-1.78904	0.613037	-2.91832	0.00351927	0.0543824
B cells-b	Map2k2	121.768	1.12312	0.385082	2.91658	0.00353894	0.0543824
B cells-b	Hnrnpc	352.191	0.52569	0.180055	2.9196	0.00350478	0.0543824
B cells-b	Atp5h	447.561	1.13816	0.390457	2.91494	0.00355758	0.0543824
B cells-b	Socs3	42.8009	1.11257	0.381507	2.91626	0.0035426	0.0543824
B cells-b	Higd2a	96.1258	1.16167	0.397643	2.92138	0.00348486	0.0543824
B cells-b	Nfkbia	413.22	0.849689	0.291542	2.91447	0.00356298	0.0543824
B cells-b	Ndufv3	103.113	1.50835	0.517561	2.91435	0.00356431	0.0543824
B cells-b	Tubgcp4	66.7556	-0.890366	0.306044	-2.90927	0.00362271	0.0547998
B cells-b	Bace1	16.6572	-1.41869	0.487743	-2.90869	0.00362945	0.0547998
B cells-b	H2afv	154.683	1.08359	0.372502	2.90894	0.00362654	0.0547998
B cells-b	Ighm	4106.09	-0.888278	0.30521	-2.91039	0.00360984	0.0547998
B cells-b	Plekhm3	147.297	-1.12431	0.387136	-2.90417	0.00368223	0.0550476
B cells-b	Fam46c	24.7746	2.61341	0.900195	2.90316	0.00369417	0.0550476
B cells-b	Cnot3	138.579	-0.883322	0.303946	-2.90618	0.00365875	0.0550476
B cells-b	Rps16	6959.13	1.51083	0.520424	2.90307	0.00369523	0.0550476
B cells-b	Atp5b	330.083	0.965213	0.332214	2.90539	0.00366792	0.0550476
B cells-b	Egln1	40.8677	1.37128	0.472132	2.90444	0.00367906	0.0550476
B cells-b	Pdxdc1	70.9349	-0.963376	0.33174	-2.90401	0.00368413	0.0550476
B cells-b	Capzb	245.936	0.813013	0.280292	2.90059	0.00372463	0.0552909
B cells-b	Senp5	49.441	-0.876956	0.302347	-2.9005	0.00372572	0.0552909
B cells-b	Fkbp1a	109.595	1.25157	0.432004	2.89712	0.00376608	0.055312
B cells-b	Gnai3	106.607	0.880137	0.303743	2.89763	0.00375989	0.055312
B cells-b	Leng8	129.071	-0.774432	0.267395	-2.89621	0.00377705	0.055312
B cells-b	Hras	27.6771	1.6494	0.569844	2.89447	0.00379801	0.055312
B cells-b	Eef2	1062.91	0.976961	0.337311	2.89632	0.00377561	0.055312
B cells-b	Eef1akmt1	21.7453	1.81926	0.6285	2.8946	0.00379636	0.055312
B cells-b	Pitpna	204.643	0.964216	0.333095	2.89472	0.003795	0.055312
B cells-b	Abt1	53.3315	1.07551	0.371171	2.89763	0.00375999	0.055312
B cells-b	Arrdc3	41.3011	-1.0024	0.345995	-2.89714	0.00376581	0.055312
B cells-b	Gstp1	28.9282	1.7148	0.592075	2.89625	0.00377647	0.055312
B cells-b	Tpm3	687.573	0.554282	0.1917	2.89141	0.00383521	0.0556047
B cells-b	Mien1	90.6467	1.59855	0.552928	2.89106	0.00383947	0.0556047
B cells-b	Sgsh	17.8992	-1.45776	0.504209	-2.89118	0.003838	0.0556047
B cells-b	Psmc5	80.3868	1.05378	0.364586	2.89034	0.0038482	0.0556279
B cells-b	Kmo	95.5888	-0.981016	0.340134	-2.8842	0.00392405	0.0557831
B cells-b	Arhgef2	90.7103	-0.735827	0.254871	-2.88706	0.00388861	0.0557831
B cells-b	Psma5	139.978	0.995032	0.344635	2.88721	0.0038868	0.0557831
B cells-b	Ywhah	163.146	0.881174	0.305486	2.88449	0.00392042	0.0557831
B cells-b	Siglecg	548.455	-1.02422	0.355246	-2.88312	0.00393755	0.0557831
B cells-b	Alg9	15.6667	-1.387	0.480137	-2.88876	0.00386762	0.0557831
B cells-b	Eef1a1	6295.35	1.22799	0.42586	2.88355	0.00393216	0.0557831
B cells-b	Bcl2a1d	15.5973	-1.96833	0.682097	-2.88571	0.0039053	0.0557831
B cells-b	Mrpl32	72.1133	0.869082	0.301288	2.88456	0.00391962	0.0557831
B cells-b	Alkbh1	229.729	-0.683312	0.236587	-2.88821	0.00387444	0.0557831
B cells-b	Hnrnpul2	244.12	0.609463	0.211152	2.88637	0.00389715	0.0557831
B cells-b	Ppa1	76.9637	1.3349	0.463203	2.88188	0.00395311	0.0559021
B cells-b	Bub3	84.0685	0.794134	0.275771	2.87969	0.00398067	0.0560527
B cells-b	Hdac2	45.8035	0.989505	0.343692	2.87905	0.0039888	0.0560527
B cells-b	Rplp1	6967.19	1.41621	0.491953	2.87875	0.00399248	0.0560527
B cells-b	Pak2	333.806	0.608679	0.211413	2.87909	0.00398821	0.0560527
B cells-b	Anp32e	169.054	0.846658	0.294207	2.87776	0.0040051	0.0561289
B cells-b	Mfsd4a	98.4372	-1.59958	0.556229	-2.87575	0.00403064	0.0561989
B cells-b	Arf5	221.958	1.04017	0.36159	2.87666	0.0040191	0.0561989
B cells-b	Fuca2	23.8072	-1.30693	0.454479	-2.87567	0.00403169	0.0561989
B cells-b	Erlin2	22.1466	-1.20031	0.417851	-2.87259	0.00407126	0.0563814
B cells-b	Sorl1	390.801	-0.981588	0.341699	-2.87267	0.00407025	0.0563814
B cells-b	Psma4	179.499	0.818118	0.284768	2.87293	0.00406688	0.0563814
B cells-b	Mpnd	32.5581	1.21021	0.421325	2.8724	0.00407368	0.0563814
B cells-b	Smdt1	164.101	0.835633	0.29105	2.8711	0.00409047	0.0565137
B cells-b	Cbr1	23.1879	1.85515	0.646276	2.87053	0.00409787	0.0565159
B cells-b	Edf1	242.924	1.35074	0.470875	2.86857	0.00412333	0.0567667
B cells-b	Clk1	1071.68	-0.844523	0.294623	-2.86645	0.00415102	0.0569486
B cells-b	Phax	64.5531	0.908228	0.316848	2.86644	0.00415113	0.0569486
B cells-b	Pign	44.2639	-0.921191	0.321564	-2.86472	0.00417377	0.0569589
B cells-b	Hinfp	43.1693	-1.00081	0.349322	-2.865	0.00417013	0.0569589
B cells-b	Cmtm6	92.5516	-0.762985	0.266292	-2.86522	0.00416721	0.0569589
B cells-b	Slc20a2	25.3468	-1.19243	0.416451	-2.86332	0.00419231	0.0571119
B cells-b	Abcb10	51.5241	-1.30317	0.455262	-2.86247	0.00420351	0.0571648
B cells-b	Ube2l3	158.036	0.67391	0.235658	2.85969	0.0042405	0.0575675
B cells-b	Glud1	136.847	0.768834	0.26909	2.85716	0.00427445	0.0579278
B cells-b	Ube2r2	107.754	0.923545	0.32336	2.85609	0.00428891	0.0580229
B cells-b	Grpel1	84.7794	0.966341	0.338973	2.85079	0.00436106	0.0588209
B cells-b	Brpf3	22.3421	-1.24236	0.435818	-2.85065	0.00436296	0.0588209
B cells-b	Dtx3l	146.951	1.02062	0.358226	2.84909	0.00438445	0.0590086
B cells-b	Akr1a1	107.373	1.27786	0.448887	2.84672	0.00441719	0.0593469
B cells-b	Fam162a	51.4283	1.22454	0.430268	2.846	0.00442724	0.0593798
B cells-b	AW112010	205.397	1.2345	0.433907	2.84509	0.00443991	0.0594476
B cells-b	Eif1	2401.91	0.802931	0.282678	2.84044	0.00450507	0.0602168
B cells-b	Gm48855	32.4472	-1.59489	0.561714	-2.83933	0.00452078	0.0603235
B cells-b	Aste1	34.4846	-1.05334	0.371156	-2.83799	0.00453983	0.0604743
B cells-b	Lsm8	77.8029	0.808149	0.285156	2.83406	0.0045961	0.0609398
B cells-b	2900076A07Rik	22.5162	-1.58801	0.560305	-2.83419	0.00459415	0.0609398
B cells-b	Fam122a	98.2748	0.763522	0.269423	2.83391	0.0045982	0.0609398
B cells-b	Arhgef12	24.8246	-1.16849	0.412743	-2.83103	0.00463987	0.0613878
B cells-b	Rtf2	92.327	0.8171	0.288905	2.82827	0.00468003	0.061638
B cells-b	Sept6	213.594	0.838366	0.296441	2.8281	0.00468247	0.061638
B cells-b	Cyb561a3	14.8144	-1.85067	0.654234	-2.82876	0.00467281	0.061638
B cells-b	Ubac1	29.866	1.24576	0.440597	2.82745	0.00469205	0.0616602
B cells-b	AI837181	41.2431	1.75554	0.621364	2.8253	0.00472357	0.0619701
B cells-b	Ints6l	40.4752	-1.11356	0.394329	-2.82395	0.00474364	0.062129
B cells-b	Slc25a5	302.407	0.834013	0.295471	2.82265	0.0047628	0.0621713
B cells-b	Coro7	78.6336	-0.766215	0.271432	-2.82286	0.00475972	0.0621713
B cells-b	St6gal1	122.043	-0.670149	0.237664	-2.81973	0.00480645	0.0626363
B cells-b	Frat2	59.9561	1.7327	0.614814	2.81825	0.00482866	0.0628208
B cells-b	Fry	112.872	-0.941038	0.334354	-2.8145	0.00488533	0.0630329
B cells-b	C1galt1	159.543	-0.745846	0.264989	-2.81463	0.00488334	0.0630329
B cells-b	Epsti1	187.038	0.889562	0.315933	2.81566	0.00486769	0.0630329
B cells-b	Evl	258.394	0.965689	0.343074	2.81481	0.00488053	0.0630329
B cells-b	Pabpc1	860.512	0.574269	0.20397	2.81546	0.00487069	0.0630329
B cells-b	Sf3a3	83.994	1.0265	0.364927	2.8129	0.0049097	0.063042
B cells-b	Iqce	22.7262	-1.18681	0.422001	-2.81233	0.00491834	0.063042
B cells-b	Cct4	202.377	0.637176	0.226555	2.81245	0.00491656	0.063042
B cells-b	Emc6	113.34	0.988371	0.351364	2.81296	0.00490884	0.063042
B cells-b	Eif1b	114.387	0.72101	0.256425	2.81177	0.00492691	0.0630483
B cells-b	Ube2b	258.283	0.584563	0.207963	2.8109	0.00494033	0.0631166
B cells-b	Rp9	288.564	0.634962	0.226016	2.80936	0.00496398	0.0633151
B cells-b	Fmnl3	46.8117	-1.00927	0.359452	-2.8078	0.00498808	0.0635187
B cells-b	Chchd2	561.32	1.0089	0.359438	2.80689	0.00500228	0.0635958
B cells-b	Ndufs2	84.9416	0.846698	0.301871	2.80483	0.00503426	0.0636766
B cells-b	Cited2	73.372	1.37096	0.488864	2.80438	0.00504127	0.0636766
B cells-b	Acaa1a	46.0142	1.06607	0.380132	2.80447	0.00503987	0.0636766
B cells-b	Glrx5	65.6807	1.28122	0.456749	2.80509	0.00503019	0.0636766
B cells-b	Sumo1	164.123	0.704236	0.251331	2.80202	0.00507837	0.0638673
B cells-b	Pcbp1	203.054	0.920923	0.328639	2.80224	0.00507496	0.0638673
B cells-b	Hikeshi	49.3691	1.08724	0.388043	2.80186	0.00508091	0.0638673
B cells-b	Abcf2	36.2943	1.15472	0.41228	2.80081	0.0050974	0.0638689
B cells-b	Mak16	126.946	0.746943	0.266663	2.80107	0.0050933	0.0638689
B cells-b	Gatd1	33.7724	1.27123	0.454118	2.79933	0.00512082	0.0638904
B cells-b	Fbxo9	42.4385	1.11998	0.400068	2.79947	0.00511866	0.0638904
B cells-b	Med30	60.6268	1.04947	0.374923	2.79915	0.00512368	0.0638904
B cells-b	Mrpl34	77.8502	1.26046	0.45055	2.79761	0.00514823	0.0640942
B cells-b	mt-Co1	15663.7	-0.747285	0.267175	-2.79698	0.00515822	0.0641164
B cells-b	Ceacam16	19.8655	-1.4539	0.519967	-2.79614	0.00517167	0.0641814
B cells-b	Ptpn18	530.882	1.34792	0.482314	2.79468	0.00519504	0.0643691
B cells-b	Qdpr	34.8542	1.42411	0.510058	2.79205	0.0052376	0.0647935
B cells-b	Upf2	181.436	-0.958802	0.343773	-2.78906	0.00528617	0.0651878
B cells-b	Vdac2	170.117	1.01373	0.363445	2.78923	0.00528335	0.0651878
B cells-b	Txn1	140.96	0.710294	0.254731	2.78841	0.00529673	0.065215
B cells-b	Taf10	215.079	1.30681	0.468838	2.78733	0.00531439	0.0652266
B cells-b	Ms4a1	1764	-0.874629	0.313753	-2.78764	0.00530938	0.0652266
B cells-b	0610010K14Rik	26.9852	1.41677	0.508749	2.78481	0.00535599	0.065634
B cells-b	Brip1os	39.4361	-1.02263	0.367338	-2.78388	0.00537125	0.0657178
B cells-b	Ddit3	68.3895	-0.817696	0.29385	-2.78269	0.00539098	0.0657285
B cells-b	Myl6	518.672	1.02529	0.368506	2.7823	0.00539752	0.0657285
B cells-b	Slc25a39	22.3653	1.47143	0.528949	2.7818	0.0054058	0.0657285
B cells-b	Sel1l	81.1419	-0.855501	0.307498	-2.78214	0.00540023	0.0657285
B cells-b	Rhbdf2	28.1885	-1.22137	0.43941	-2.77957	0.00544312	0.0659767
B cells-b	Gm19951	77.7029	-1.26779	0.456065	-2.77985	0.00543841	0.0659767
B cells-b	B930036N10Rik	47.1071	-1.06909	0.384761	-2.77857	0.00545988	0.0660772
B cells-b	Ndufb8	103.314	1.00104	0.360346	2.77799	0.00546959	0.0660923
B cells-b	Ccs	23.6235	1.69037	0.608979	2.77575	0.00550738	0.0664461
B cells-b	Impact	85.5533	-1.13862	0.410312	-2.77501	0.00551994	0.0664948
B cells-b	Ralbp1	135.326	0.632174	0.227898	2.77394	0.00553824	0.0666125
B cells-b	Rps3a1	5827.03	1.16129	0.418857	2.77253	0.00556221	0.0667273
B cells-b	Kxd1	83.9583	0.9155	0.330222	2.77238	0.00556488	0.0667273
B cells-b	Marc2	148.289	0.772434	0.278719	2.77137	0.00558204	0.0667919
B cells-b	Hp1bp3	234.781	0.81212	0.293124	2.77056	0.00559594	0.0667919
B cells-b	Trim28	50.236	0.918402	0.331438	2.77096	0.00558911	0.0667919
B cells-b	Utp23	36.768	1.24842	0.450899	2.76873	0.00562754	0.0670665
B cells-b	Atp6ap1	107.535	-0.779723	0.28191	-2.76586	0.00567736	0.0675572
B cells-b	Ddt	48.6783	1.25021	0.452256	2.76439	0.00570293	0.0677581
B cells-b	Oaz1	917.105	0.99056	0.358561	2.76259	0.0057344	0.0679692
B cells-b	Mrpl58	54.9734	1.59426	0.577223	2.76194	0.00574586	0.0679692
B cells-b	BC017643	132.903	-0.898758	0.325414	-2.76189	0.00574682	0.0679692
B cells-b	Cacna1e	69.7855	-1.08013	0.391267	-2.76061	0.00576942	0.0680208
B cells-b	Mrpl20	87.86	0.924435	0.33504	2.75917	0.00579476	0.0680208
B cells-b	Necap1	49.5519	-1.13398	0.410926	-2.75957	0.00578773	0.0680208
B cells-b	Tyrobp	20.8839	-2.65673	0.96226	-2.76093	0.00576375	0.0680208
B cells-b	Adam19	44.5544	-0.935131	0.338888	-2.75941	0.00579056	0.0680208
B cells-b	D3Ertd751e	46.3221	-0.865384	0.313695	-2.75868	0.00580355	0.0680218
B cells-b	Edem3	36.0199	-0.97989	0.355364	-2.75743	0.00582582	0.0681804
B cells-b	Vcpip1	119.4	0.661519	0.240126	2.75488	0.00587139	0.0686109
B cells-b	Def6	65.7132	1.01275	0.367841	2.75322	0.00590128	0.0688571
B cells-b	Rab7	110.223	0.763211	0.277328	2.75201	0.00592305	0.068926
B cells-b	Slc4a7	245.491	-0.872931	0.317209	-2.75191	0.00592484	0.068926
B cells-b	Gm2000	29.0522	1.39769	0.508816	2.74696	0.00601509	0.0696644
B cells-b	Ktn1	319.86	-0.838855	0.30534	-2.74728	0.00600914	0.0696644
B cells-b	Ints6	118.372	-0.704681	0.25647	-2.74761	0.00600306	0.0696644
B cells-b	Syf2	245.757	0.633972	0.230858	2.74615	0.00602989	0.0697324
B cells-b	Gm26798	13.9207	-1.82066	0.663443	-2.74426	0.00606478	0.0700321
B cells-b	Eif1ad	42.3247	0.965306	0.351995	2.74238	0.00609951	0.0703291
B cells-b	Lrmp	168.925	-0.700487	0.255491	-2.74173	0.00611174	0.0703662
B cells-b	Cdk6	44.639	-0.908352	0.3316	-2.7393	0.00615697	0.0707825
B cells-b	Ppp1r13b	89.036	0.789779	0.28843	2.7382	0.0061776	0.0709152
B cells-b	Cmas	60.1883	0.994161	0.363376	2.7359	0.00622093	0.0712068
B cells-b	Nr4a1	131.58	-1.10169	0.40268	-2.73589	0.00622125	0.0712068
B cells-b	Hdgf	115.77	0.755855	0.276368	2.73496	0.00623874	0.0713025
B cells-b	Trp53inp2	55.1927	-1.09021	0.398881	-2.73317	0.00627273	0.0714817
B cells-b	mt-Nd4l	1630.15	-0.901223	0.3297	-2.73346	0.00626725	0.0714817
B cells-b	Fermt3	146.051	0.675945	0.247496	2.73113	0.0063117	0.0718208
B cells-b	Ap2s1	99.4503	1.46053	0.535055	2.72968	0.00633951	0.0719276
B cells-b	Tm6sf1	116.297	-0.891271	0.326458	-2.73012	0.00633109	0.0719276
B cells-b	Manea	61.9311	-1.01585	0.372261	-2.72887	0.00635524	0.0720014
B cells-b	Zfyve26	111.58	-0.878444	0.322006	-2.72803	0.00637136	0.0720795
B cells-b	Acbd3	160.595	0.595636	0.218605	2.72472	0.00643564	0.0722173
B cells-b	Dynlrb1	88.2696	1.01977	0.374087	2.72602	0.00641028	0.0722173
B cells-b	Mif	213.394	0.81538	0.299177	2.72541	0.00642219	0.0722173
B cells-b	Rpl13	9132.8	1.28208	0.470593	2.72439	0.00644207	0.0722173
B cells-b	Vdac1	62.4317	0.889569	0.326451	2.72497	0.00643075	0.0722173
B cells-b	Gspt1	126.89	0.740191	0.271723	2.72407	0.0064483	0.0722173
B cells-b	Neat1	274.606	-0.95667	0.351029	-2.72533	0.00642378	0.0722173
B cells-b	Dohh	28.2217	1.16818	0.429019	2.72291	0.00647089	0.0722629
B cells-b	Ppib	413.249	0.627728	0.230518	2.72311	0.00646696	0.0722629
B cells-b	Cecr2	29.9973	-1.13282	0.416107	-2.72243	0.00648039	0.0722656
B cells-b	Gcnt1	43.6246	-1.18564	0.435586	-2.72195	0.00648977	0.0722669
B cells-b	Bms1	102.263	0.702488	0.258357	2.71906	0.00654675	0.0726891
B cells-b	D8Ertd738e	223.894	0.79164	0.291192	2.71861	0.00655561	0.0726891
B cells-b	Imp3	133.944	1.12491	0.413778	2.71863	0.00655536	0.0726891
B cells-b	Dennd1b	243.638	-0.663243	0.244218	-2.71578	0.00661193	0.0732096
B cells-b	Rpl8	4540.56	1.37149	0.50516	2.71497	0.00662821	0.0732859
B cells-b	Sdhc	45.5152	1.22607	0.45253	2.70938	0.00674093	0.0744267
B cells-b	Nbr1	61.1295	-0.77112	0.284733	-2.70822	0.00676452	0.0745817
B cells-b	Ccnl1	702.954	-0.781807	0.289278	-2.70261	0.00687968	0.0757444
B cells-b	Snhg9	78.0596	-1.60003	0.592256	-2.70158	0.00690111	0.0758734
B cells-b	Cd44	48.9322	-0.904888	0.335149	-2.69996	0.00693479	0.0761364
B cells-b	Nsun6	74.7246	-0.886546	0.328868	-2.69575	0.00702305	0.0769971
B cells-b	Myl12b	391.704	1.12879	0.419061	2.69363	0.00706796	0.0773807
B cells-b	Cstf3	102.592	-0.712982	0.264919	-2.69132	0.00711704	0.0774834
B cells-b	Tmem87a	76.1874	-0.770047	0.286108	-2.69145	0.00711412	0.0774834
B cells-b	Spcs3	62.4334	-1.00431	0.373151	-2.69144	0.00711443	0.0774834
B cells-b	Dbnl	182.107	0.753156	0.279806	2.6917	0.0071088	0.0774834
B cells-b	Eef1e1	48.3143	1.01066	0.375673	2.69026	0.00713958	0.0776206
B cells-b	Nfe2l2	85.538	0.77671	0.288812	2.68933	0.00715961	0.07773
B cells-b	Pde7a	253.803	-0.64036	0.238256	-2.6877	0.0071946	0.0777558
B cells-b	Rpl9	5180.11	1.24457	0.463277	2.68644	0.00722174	0.0777558
B cells-b	Thap11	17.0513	1.63242	0.607208	2.68841	0.00717937	0.0777558
B cells-b	Cdc37	207.142	0.80961	0.301188	2.68805	0.00718707	0.0777558
B cells-b	Fam96a	65.1256	1.32184	0.49201	2.68662	0.00721784	0.0777558
B cells-b	Rps10	6456.49	1.28106	0.476834	2.68659	0.00721855	0.0777558
B cells-b	Idh3g	87.7086	0.846536	0.315407	2.68395	0.00727581	0.0781815
B cells-b	Cdc14a	45.2084	-0.896487	0.334049	-2.6837	0.00728131	0.0781815
B cells-b	Txnl4a	56.6015	1.10917	0.413438	2.68281	0.00730071	0.0782821
B cells-b	Napsa	608.577	-0.831917	0.310186	-2.682	0.00731838	0.0783639
B cells-b	Dnajb2	75.4022	-1.0276	0.383266	-2.68115	0.00733687	0.0783699
B cells-b	Suclg1	98.6679	0.751803	0.280413	2.68106	0.00733902	0.0783699
B cells-b	Lamtor1	82.0881	1.24867	0.465928	2.67996	0.0073631	0.0784125
B cells-b	Trappc1	31.5332	1.16707	0.435472	2.68001	0.00736193	0.0784125
B cells-b	Vasp	188.381	0.594104	0.221728	2.67942	0.00737488	0.0784309
B cells-b	Spop	128.804	0.619895	0.23149	2.67785	0.00740957	0.0786927
B cells-b	Rps9	5857.12	1.3511	0.504685	2.67712	0.00742588	0.0787588
B cells-b	Arhgdia	236.838	0.817849	0.305609	2.67613	0.00744772	0.0788832
B cells-b	Rogdi	18.7564	-1.54228	0.576513	-2.67519	0.00746876	0.0789988
B cells-b	Dnttip2	181.214	0.613809	0.229546	2.67401	0.00749504	0.0790626
B cells-b	Cyp51	64.829	-0.865042	0.32349	-2.67409	0.00749328	0.0790626
B cells-b	Tnfaip8l2	60.1115	1.10112	0.411935	2.67304	0.00751662	0.0791832
B cells-b	Psmb2	118.907	1.05466	0.394955	2.67033	0.00757761	0.0796108
B cells-b	Limd2	501.847	1.15521	0.432547	2.67072	0.00756881	0.0796108
B cells-b	Ndufb11	250.939	0.879503	0.329484	2.66933	0.00760026	0.0797415
B cells-b	Dhx9	467.7	-0.554153	0.207791	-2.66688	0.00765592	0.0802176
B cells-b	Gpr183	506.63	-0.837377	0.314112	-2.66585	0.00767935	0.0803553
B cells-b	Pycard	143.549	1.01129	0.379661	2.66366	0.00772947	0.0807714
B cells-b	Vps18	72.2983	-1.11189	0.418068	-2.6596	0.00782336	0.0813099
B cells-b	Mtcp1	23.7253	-1.13251	0.426374	-2.65615	0.0079039	0.0813099
B cells-b	Tlr7	68.8229	-1.08931	0.409738	-2.65856	0.00784759	0.0813099
B cells-b	Rps6	2985.4	1.17256	0.441466	2.65606	0.007906	0.0813099
B cells-b	Ctbp1	101.579	0.719154	0.270369	2.65989	0.0078165	0.0813099
B cells-b	Mrps17	67.9659	0.766289	0.28848	2.6563	0.00790043	0.0813099
B cells-b	Aldoa	256.362	1.06023	0.398855	2.65818	0.00785636	0.0813099
B cells-b	Nfat5	252.285	-0.773755	0.291262	-2.65656	0.00789423	0.0813099
B cells-b	Slain1	30.9091	1.1547	0.434315	2.65868	0.00784483	0.0813099
B cells-b	Pstpip1	71.6372	0.917518	0.344815	2.6609	0.00779314	0.0813099
B cells-b	Grn	22.0784	-1.29922	0.489006	-2.65686	0.00788732	0.0813099
B cells-b	Gm20506	38.9062	-1.24832	0.469419	-2.6593	0.00783041	0.0813099
B cells-b	Shank1	16.934	-1.51911	0.572461	-2.65366	0.00796251	0.0814618
B cells-b	Dalrd3	58.6635	-1.09341	0.411856	-2.65483	0.00793486	0.0814618
B cells-b	Gm26563	20.2046	-1.21343	0.457267	-2.65366	0.00796241	0.0814618
B cells-b	Pdcd11	106.845	-0.776285	0.292464	-2.65429	0.00794753	0.0814618
B cells-b	Mbd3	88.4149	0.698815	0.263509	2.65196	0.00800268	0.0817454
B cells-b	mt-Co3	14940.4	-0.792044	0.298704	-2.6516	0.00801118	0.0817454
B cells-b	Hvcn1	465.777	-0.873862	0.329656	-2.65083	0.00802939	0.0818243
B cells-b	Ndufa5	82.9964	1.02424	0.386557	2.64963	0.00805788	0.0819455
B cells-b	Trp53	158.801	0.771988	0.291377	2.64945	0.00806228	0.0819455
B cells-b	Rps11	4766.8	1.41016	0.53287	2.64635	0.00813667	0.0824868
B cells-b	Adpgk	50.8605	-0.913711	0.345234	-2.64664	0.00812962	0.0824868
B cells-b	Rps27a	5806.63	1.03433	0.390924	2.64586	0.00814828	0.0824974
B cells-b	Dusp10	103.258	1.87347	0.708601	2.6439	0.00819562	0.0828692
B cells-b	Bzw2	97.0964	1.68282	0.636645	2.64326	0.00821118	0.0829191
B cells-b	Depdc5	59.6793	-0.865077	0.327452	-2.64184	0.00824562	0.0831594
B cells-b	Atp2a2	102.208	-0.648861	0.245691	-2.64096	0.00826714	0.083172
B cells-b	Rflnb	88.8337	1.59722	0.604798	2.64092	0.00826818	0.083172
B cells-b	N4bp2l1	77.3362	0.8247	0.312428	2.63965	0.00829914	0.0833759
B cells-b	Rac1	196.687	0.795447	0.301465	2.63861	0.00832469	0.0835251
B cells-b	Ccdc12	159.629	0.59732	0.226442	2.63785	0.00834333	0.0836047
B cells-b	Abtb2	15.114	2.61784	0.993045	2.63617	0.00838474	0.0837756
B cells-b	Dpy19l3	23.0324	-1.18006	0.447643	-2.63615	0.00838516	0.0837756
B cells-b	Gnl3	341.276	-0.734975	0.278838	-2.63585	0.00839258	0.0837756
B cells-b	Dennd3	29.5572	-1.2671	0.481627	-2.63088	0.00851631	0.0848579
B cells-b	Mrpl18	119.659	0.955984	0.363405	2.63063	0.00852275	0.0848579
B cells-b	Rpl17	6152.75	1.31089	0.498548	2.62942	0.00855318	0.0850523
B cells-b	Nrip1	200.19	0.986542	0.375367	2.6282	0.00858369	0.0852471
B cells-b	Zcchc7	622.299	-0.655456	0.249639	-2.62562	0.00864917	0.0856795
B cells-b	Aff4	319.491	-0.658539	0.250795	-2.6258	0.00864447	0.0856795
B cells-b	Nudt16	28.7813	1.16699	0.444723	2.62408	0.00868835	0.0858497
B cells-b	Exosc4	30.1172	1.53051	0.583195	2.62436	0.00868114	0.0858497
B cells-b	Ly6a	1236.63	1.07605	0.410363	2.62219	0.00873673	0.0862186
B cells-b	Uqcrq	146.927	0.9998	0.38135	2.62174	0.00874829	0.0862237
B cells-b	Rassf2	199.34	-0.748997	0.285793	-2.62077	0.00877315	0.0863302
B cells-b	Gm10076	713.037	1.49655	0.571103	2.62046	0.00878122	0.0863302
B cells-b	Carnmt1	29.3282	1.0646	0.406401	2.61959	0.00880366	0.086442
B cells-b	Ube2m	90.2578	0.748855	0.285926	2.61905	0.00881742	0.0864637
B cells-b	Clk4	204.998	-0.702709	0.268392	-2.61822	0.00883911	0.0864637
B cells-b	Papola	192.711	0.551484	0.21062	2.61838	0.00883484	0.0864637
B cells-b	Tomm5	98.7198	1.21364	0.464066	2.61524	0.00891647	0.0870025
B cells-b	Srebf2	215.736	-0.784102	0.299819	-2.61525	0.00891626	0.0870025
B cells-b	Pdlim2	52.269	0.863062	0.330238	2.61345	0.00896322	0.0873494
B cells-b	Cops9	87.2694	1.26259	0.484029	2.6085	0.00909397	0.0875124
B cells-b	Chml	22.8991	-1.15056	0.440871	-2.60973	0.00906124	0.0875124
B cells-b	Hpse	18.07	-1.67321	0.640826	-2.61103	0.00902709	0.0875124
B cells-b	Hsd17b11	53.9412	-0.812306	0.311123	-2.61089	0.00903073	0.0875124
B cells-b	Yif1b	25.075	1.2504	0.479271	2.60896	0.0090817	0.0875124
B cells-b	Gpx4	170.314	1.37381	0.526739	2.60815	0.00910326	0.0875124
B cells-b	Rpsa	5595.9	1.40985	0.539887	2.61138	0.00901772	0.0875124
B cells-b	Agtpbp1	66.8987	-0.75745	0.290155	-2.61051	0.00904084	0.0875124
B cells-b	Gm29361	18.0777	-2.07152	0.793669	-2.61005	0.00905292	0.0875124
B cells-b	Ccdc134	29.5521	-0.987584	0.378287	-2.61068	0.00903632	0.0875124
B cells-b	Mrps34	93.4781	1.48132	0.567813	2.60882	0.00908548	0.0875124
B cells-b	Hivep2	252.781	-0.522528	0.200497	-2.60616	0.00915638	0.0878531
B cells-b	Ehmt2	51.7894	0.904451	0.347068	2.60598	0.00916122	0.0878531
B cells-b	Srsf5	1181.73	0.404085	0.155097	2.60537	0.00917745	0.0879009
B cells-b	Slamf7	94.3415	-0.862325	0.331044	-2.60487	0.00919095	0.0879119
B cells-b	Ero1lb	217.343	-1.12262	0.431033	-2.60449	0.00920113	0.0879119
B cells-b	Tor1aip1	337.449	-0.554741	0.213273	-2.60108	0.00929296	0.0882639
B cells-b	Ift52	25.7136	1.19435	0.459278	2.6005	0.00930883	0.0882639
B cells-b	Lmtk2	50.4558	-1.08239	0.416274	-2.60019	0.00931712	0.0882639
B cells-b	Itpr1	263.003	-0.684484	0.263238	-2.60025	0.00931559	0.0882639
B cells-b	Apoe	388.511	-1.0394	0.399674	-2.60061	0.00930585	0.0882639
B cells-b	Atg16l2	87.9801	-0.791949	0.304487	-2.60093	0.00929719	0.0882639
B cells-b	Gm45620	17.3149	-1.38376	0.532059	-2.60077	0.00930142	0.0882639
B cells-b	Cxcr4	302.71	-0.953895	0.367194	-2.59779	0.00938252	0.0884067
B cells-b	Cybb	669.513	-0.873386	0.336079	-2.59875	0.00935628	0.0884067
B cells-b	Dnajc2	154.927	0.674615	0.259584	2.59883	0.00935424	0.0884067
B cells-b	Slc25a36	161.131	-0.71623	0.275736	-2.59752	0.00938987	0.0884067
B cells-b	Impdh2	93.1093	0.84025	0.323525	2.59717	0.00939949	0.0884067
B cells-b	Atp5o.1	177.33	1.29795	0.499759	2.59715	0.00940015	0.0884067
B cells-b	B2m	3240.06	0.61489	0.236971	2.59479	0.00946474	0.0887903
B cells-b	Fus	881.055	-0.618113	0.23821	-2.59482	0.00946394	0.0887903
B cells-b	Atmin	16.0801	1.45297	0.560124	2.59401	0.00948643	0.0887903
B cells-b	Gabarap	320.128	0.993694	0.383029	2.59431	0.00947816	0.0887903
B cells-b	Sumo2	397.245	0.962321	0.371105	2.59312	0.00951094	0.0888067
B cells-b	Slc30a5	111.865	-0.7914	0.305185	-2.59318	0.00950936	0.0888067
B cells-b	Dennd5b	251.832	-0.887158	0.342383	-2.59113	0.00956617	0.088888
B cells-b	Mrpl46	40.1227	1.29062	0.497941	2.59191	0.00954438	0.088888
B cells-b	Mfsd14b	57.4743	-0.960428	0.370645	-2.59124	0.00956316	0.088888
B cells-b	Batf	21.0516	1.504	0.580524	2.59075	0.00957658	0.088888
B cells-b	Rpl10a	3088.09	1.22355	0.472064	2.59192	0.00954426	0.088888
B cells-b	Taok1	175.074	-0.710275	0.274247	-2.58991	0.00960003	0.0889998
B cells-b	Arid4a	323.692	0.770108	0.297591	2.5878	0.00965904	0.0894406
B cells-b	Rpl7	3285.7	1.22728	0.474931	2.58412	0.00976285	0.0902689
B cells-b	Fcgr2b	125.534	-0.971056	0.375883	-2.5834	0.00978318	0.0902689
B cells-b	Elob	261.026	1.05825	0.409616	2.58352	0.00977982	0.0902689
B cells-b	Sec62	326.818	-0.640078	0.247813	-2.5829	0.00979725	0.090292
B cells-b	Gm20342	39.3415	-1.0078	0.39082	-2.57867	0.00991804	0.0909478
B cells-b	Pou2f1	112.378	-0.683928	0.265201	-2.5789	0.00991146	0.0909478
B cells-b	Eif3m	271.839	1.0791	0.418278	2.57988	0.00988357	0.0909478
B cells-b	Ptcd2	50.0818	0.830879	0.322249	2.57837	0.00992667	0.0909478
B cells-b	Snx13	26.8914	-1.00765	0.390694	-2.57913	0.0099049	0.0909478
B cells-b	2810403A07Rik	144.947	-0.632996	0.245581	-2.57754	0.0099505	0.0910593
B cells-b	Nxt1	22.105	1.20214	0.466697	2.57584	0.00999956	0.0913385
B cells-b	Hspb11	46.6758	1.34805	0.523378	2.57568	0.0100044	0.0913385
B cells-b	Tbc1d1	318.581	-0.556454	0.216082	-2.5752	0.0100182	0.0913565
B cells-b	Gtf3c6	40.2799	0.999135	0.388043	2.5748	0.0100298	0.0913565
B cells-b	Mastl	23.9401	-1.74648	0.678591	-2.57368	0.0100622	0.091445
B cells-b	Maf1	97.2301	0.932204	0.362209	2.57366	0.0100629	0.091445
B cells-b	Acadl	95.784	0.790695	0.307322	2.57285	0.0100864	0.0915513
B cells-b	Sh3pxd2a	62.4195	-0.86929	0.338127	-2.5709	0.0101436	0.0919635
B cells-b	Hsdl2	22.1086	1.39368	0.542372	2.56961	0.0101814	0.0921998
B cells-b	Ppt1	99.6535	-0.772776	0.300897	-2.56824	0.0102216	0.0922634
B cells-b	Kdm1a	134.589	0.626899	0.244142	2.56776	0.0102357	0.0922634
B cells-b	Rnf187	121.023	0.937711	0.365077	2.56853	0.0102131	0.0922634
B cells-b	mt-Nd5	2786.69	-0.769992	0.299861	-2.56783	0.0102337	0.0922634
B cells-b	Naaa	15.9848	-1.41916	0.552977	-2.56641	0.0102758	0.0924107
B cells-b	Trmt112	177.845	1.13831	0.443488	2.56671	0.0102667	0.0924107
B cells-b	Nudt21	93.4875	0.933439	0.363878	2.56526	0.01031	0.092612
B cells-b	Tbc1d5	92.4168	-0.827032	0.32255	-2.56404	0.0103461	0.0928294
B cells-b	Xiap	149.524	-0.551951	0.215424	-2.56215	0.0104025	0.0932285
B cells-b	Zfp516	17.7237	-1.28404	0.501566	-2.56006	0.0104654	0.0936847
B cells-b	Fmr1	151.01	-0.551171	0.215383	-2.55903	0.0104966	0.0937489
B cells-b	Asb8	14.0573	1.68167	0.657112	2.55919	0.0104918	0.0937489
B cells-b	Malt1	632.352	-0.815932	0.319071	-2.55721	0.0105515	0.0941318
B cells-b	Eif4e3	33.1678	1.37319	0.537185	2.55628	0.0105799	0.0942027
B cells-b	Nudt19	31.8467	1.04812	0.410124	2.55562	0.0106	0.0942027
B cells-b	Abracl	232.829	0.717567	0.280793	2.5555	0.0106035	0.0942027
B cells-b	Slc9a3r1	54.8145	1.69761	0.664427	2.555	0.0106188	0.0942027
B cells-b	Gga3	33.7904	-0.920062	0.360107	-2.55497	0.0106198	0.0942027
B cells-b	Aifm1	46.1285	-0.852236	0.333769	-2.55337	0.0106686	0.0945282
B cells-b	Dusp2	534.507	0.434566	0.170356	2.55092	0.0107439	0.0945772
B cells-b	Bcas2	174.415	0.531015	0.208132	2.55134	0.0107309	0.0945772
B cells-b	Cdkn1b	422.161	0.50283	0.197097	2.55119	0.0107357	0.0945772
B cells-b	Arhgef1	538.807	-0.768587	0.301213	-2.55164	0.0107217	0.0945772
B cells-b	Rplp2	4522.77	1.10039	0.431384	2.55082	0.0107469	0.0945772
B cells-b	Rgl2	50.9646	-0.918295	0.359777	-2.5524	0.0106985	0.0945772
B cells-b	Sept2	29.8036	-1.10677	0.434117	-2.54947	0.0107887	0.0946254
B cells-b	Epb41	162.083	0.585462	0.229637	2.54951	0.0107874	0.0946254
B cells-b	Xndc1	30.4196	-1.05614	0.41423	-2.54964	0.0107834	0.0946254
B cells-b	Zc3h7a	271.735	-0.615877	0.241668	-2.54844	0.0108205	0.0947981
B cells-b	Zfp62	141.539	-0.533585	0.209418	-2.54794	0.010836	0.0948274
B cells-b	Tomm20	264.348	0.682112	0.267781	2.54727	0.0108568	0.094903
B cells-b	Srp14	213.93	0.685834	0.269671	2.54322	0.0109835	0.0953388
B cells-b	Stk4	326.944	0.704406	0.276881	2.54408	0.0109567	0.0953388
B cells-b	Sys1	178.249	0.633566	0.248959	2.54486	0.0109323	0.0953388
B cells-b	Polr1d	249.444	1.0461	0.411142	2.54438	0.0109471	0.0953388
B cells-b	Vps35	83.0217	0.688877	0.27078	2.54405	0.0109576	0.0953388
B cells-b	Esd	115.896	0.961547	0.378024	2.54361	0.0109712	0.0953388
B cells-b	Nup50	66.4416	0.768673	0.302276	2.54295	0.0109922	0.0953388
B cells-b	Hnrnph1	410.25	-0.691026	0.271864	-2.54181	0.011028	0.0955437
B cells-b	Pikfyve	114.077	-0.701504	0.276239	-2.53948	0.0111018	0.095758
B cells-b	Hprt	86.1533	0.980223	0.385874	2.54026	0.0110769	0.095758
B cells-b	Lrrc47	44.8237	0.975809	0.384222	2.5397	0.0110948	0.095758
B cells-b	Cbfa2t3	76.8444	-0.874741	0.344366	-2.54015	0.0110805	0.095758
B cells-b	Snf8	87.1515	0.703308	0.27726	2.53664	0.0111923	0.0964314
B cells-b	Btla	344.797	-0.852173	0.336093	-2.53553	0.0112278	0.0966308
B cells-b	Ubb	1586.97	1.26461	0.498942	2.53459	0.011258	0.0967837
B cells-b	Atp13a2	45.9494	-0.858383	0.338816	-2.53348	0.0112936	0.0968753
B cells-b	Ppia	2090.55	1.02899	0.406198	2.53321	0.0113023	0.0968753
B cells-b	Tomm22	165.158	0.974497	0.384705	2.5331	0.0113058	0.0968753
B cells-b	Usp40	43.5626	-0.88748	0.350538	-2.53177	0.011349	0.0969139
B cells-b	Pqlc2	15.5352	-1.31452	0.519215	-2.53174	0.0113499	0.0969139
B cells-b	Rpl4	1438.84	1.09293	0.43158	2.53239	0.0113289	0.0969139
B cells-b	Nsa2	574.642	0.871811	0.344395	2.53143	0.01136	0.0969139
B cells-b	Ppp1cc	189.831	0.979779	0.387146	2.53077	0.0113812	0.0969891
B cells-b	Rpl18a	6461.96	1.33464	0.527544	2.52992	0.0114088	0.0970387
B cells-b	Heg1	111.92	-1.01095	0.399613	-2.52983	0.0114119	0.0970387
B cells-b	Cnr2	73.5515	-1.00095	0.396012	-2.52758	0.0114851	0.0972391
B cells-b	Hsh2d	39.9089	-1.03093	0.407806	-2.528	0.0114714	0.0972391
B cells-b	Dhps	84.8761	-0.62838	0.248646	-2.52721	0.0114973	0.0972391
B cells-b	Zfp410	69.1324	-0.716479	0.283508	-2.52719	0.0114978	0.0972391
B cells-b	Inf2	13.8849	-1.33698	0.528897	-2.52787	0.0114756	0.0972391
B cells-b	Brk1	196.53	1.0534	0.416912	2.52668	0.0115148	0.0972776
B cells-b	Vapa	183.987	0.856077	0.338969	2.52553	0.0115523	0.0974885
B cells-b	Cfl1	803.831	1.15284	0.45673	2.52411	0.0115991	0.0977778
B cells-b	Ubl3	350.014	-0.596631	0.236448	-2.5233	0.0116258	0.0978975
B cells-b	Cox6b1	265.887	0.931575	0.369442	2.52158	0.011683	0.0980164
B cells-b	Stt3a	100.731	-0.79269	0.314348	-2.52169	0.0116792	0.0980164
B cells-b	Fam214a	80.4871	-0.995246	0.394759	-2.52115	0.0116972	0.0980164
B cells-b	Tnpo1	110.306	-0.623399	0.247139	-2.52246	0.0116536	0.0980164
B cells-b	Rpl3	2886.2	1.23133	0.488504	2.52061	0.0117153	0.0980164
B cells-b	2410015M20Rik	168.77	1.08526	0.430545	2.52068	0.011713	0.0980164
B cells-b	Imp4	69.0565	0.719201	0.285371	2.52023	0.0117279	0.0980169
B cells-b	Anapc11	79.1885	0.952769	0.378193	2.51927	0.01176	0.0980752
B cells-b	Chka	91.7279	-0.676763	0.268607	-2.51953	0.0117512	0.0980752
B cells-b	Snx8	64.1792	-1.02524	0.407239	-2.51753	0.0118182	0.0984557
B cells-b	Abl2	67.6286	-0.734596	0.291915	-2.51647	0.0118535	0.09862
B cells-b	Ccr6	86.5101	-1.06579	0.423574	-2.51619	0.0118632	0.09862
B cells-b	2310035C23Rik	119.975	-0.634313	0.252136	-2.51575	0.0118778	0.0986361
B cells-b	Dus3l	32.9736	-1.05652	0.420044	-2.51527	0.0118942	0.0986671
B cells-b	Rps5	4948.47	1.36381	0.542424	2.51428	0.0119274	0.0988381
B cells-b	Mrpl41	43.862	0.89128	0.354644	2.51317	0.0119653	0.0990399
B cells-b	Ppcdc	60.6098	-0.747113	0.297365	-2.51244	0.0119898	0.0990399
B cells-b	Slc38a9	117.386	-0.61118	0.243251	-2.51255	0.0119862	0.0990399
B cells-b	Clta	436.622	0.92956	0.370187	2.51106	0.012037	0.0993242
B cells-b	Ctse	23.7911	-1.25329	0.499462	-2.50928	0.0120979	0.0993829
B cells-b	Slc6a6	91.905	-0.811484	0.32334	-2.5097	0.0120835	0.0993829
B cells-b	Uri1	92.5453	0.69432	0.276733	2.50899	0.0121078	0.0993829
B cells-b	Utrn	289.775	1.52948	0.609442	2.50964	0.0120855	0.0993829
B cells-b	Sqstm1	113.312	0.714331	0.284589	2.51005	0.0120714	0.0993829
B cells-b	Ndufs8	88.3472	1.05957	0.422417	2.50836	0.0121294	0.0994559
B cells-b	Kif2a	79.7638	1.01666	0.405496	2.5072	0.0121692	0.099678
B cells-b	Tpr	786.838	0.569703	0.227271	2.50671	0.012186	0.099711
B cells-b	Sri	253.553	0.683295	0.272731	2.50538	0.0122318	0.0998764
B cells-b	Pglyrp2	25.2257	1.40431	0.560443	2.50571	0.0122206	0.0998764
B cells-b	Commd8	96.9255	0.688592	0.274932	2.50459	0.0122593	0.0998913
B cells-b	Chrac1	101.311	0.941087	0.375725	2.50472	0.0122547	0.0998913
B cells-b	Ptcd3	63.4759	-0.869566	0.347408	-2.50301	0.0123141	0.100234
B cells-b	Hip1r	175.995	-0.753224	0.301249	-2.50034	0.0124076	0.100784
B cells-b	Snx15	23.3357	1.1371	0.454738	2.50056	0.0123997	0.100784
B cells-b	Mrfap1	170.45	0.65978	0.26403	2.49888	0.0124587	0.101094
B cells-b	Josd2	39.0918	1.18182	0.473172	2.49765	0.0125019	0.101206
B cells-b	Card19	19.8408	1.24939	0.500175	2.4979	0.0124932	0.101206
B cells-b	Eef1d	486.848	1.15064	0.460736	2.49738	0.0125114	0.101206
B cells-b	Timm50	31.6756	1.10548	0.442816	2.49649	0.012543	0.101252
B cells-b	Srfbp1	21.3463	1.19019	0.476693	2.49676	0.0125333	0.101252
B cells-b	Ccl5	23.7636	-4.97912	1.99556	-2.4951	0.0125921	0.101543
B cells-b	Bcl11a	642.803	-0.897979	0.360061	-2.49397	0.0126324	0.101764
B cells-b	Zfp626	20.8556	-1.09785	0.440355	-2.4931	0.0126634	0.101908
B cells-b	Slc46a2	54.7203	-1.45771	0.584882	-2.49231	0.0126914	0.101923
B cells-b	Zcchc9	101.23	-0.73115	0.293362	-2.49231	0.0126914	0.101923
B cells-b	Clcn7	23.0196	-1.14059	0.457838	-2.49124	0.0127297	0.102126
B cells-b	Add1	176.72	0.724724	0.291119	2.48944	0.0127945	0.10254
B cells-b	Psma2	293.317	0.855827	0.344298	2.48572	0.0129291	0.103435
B cells-b	Sart1	87.0184	0.977968	0.393451	2.48562	0.0129326	0.103435
B cells-b	Srsf10	268.101	-0.552745	0.222559	-2.48359	0.0130067	0.103504
B cells-b	Atp6v1f	252.738	1.07338	0.432123	2.48397	0.0129927	0.103504
B cells-b	Tmub2	26.2685	-0.989445	0.398277	-2.48432	0.0129801	0.103504
B cells-b	Sqle	24.2015	-1.03715	0.417607	-2.48356	0.0130076	0.103504
B cells-b	Ndufa6	299.22	0.929342	0.37411	2.48414	0.0129864	0.103504
B cells-b	Slamf1	99.7604	-0.665599	0.268098	-2.48267	0.0130401	0.103657
B cells-b	Mettl6	49.4484	-0.88077	0.355031	-2.48083	0.0131077	0.104088
B cells-b	Guf1	36.7137	-0.965167	0.389387	-2.47869	0.0131867	0.104609
B cells-b	Ebpl	40.5294	-0.822763	0.332072	-2.47766	0.0132246	0.104803
B cells-b	Lamb3	88.7201	-0.723634	0.292341	-2.47531	0.0133122	0.10482
B cells-b	Agps	63.2554	-0.730177	0.295012	-2.47508	0.0133207	0.10482
B cells-b	Kif18a	32.0185	-1.10728	0.447065	-2.47678	0.0132572	0.10482
B cells-b	Tex9	25.3331	-1.38737	0.56037	-2.47581	0.0132934	0.10482
B cells-b	Copb2	87.4645	0.913394	0.368987	2.47541	0.0133082	0.10482
B cells-b	Atp2c1	97.2025	-0.845826	0.34158	-2.47622	0.0132782	0.10482
B cells-b	H2-Q10	80.9853	-1.01914	0.411413	-2.47718	0.0132426	0.10482
B cells-b	Ift27	28.0269	1.03041	0.416399	2.47457	0.0133395	0.104862
B cells-b	Atp5d	291.754	1.24951	0.505089	2.47383	0.0133672	0.104869
B cells-b	Tuba1a	84.9033	0.990488	0.400352	2.47405	0.0133593	0.104869
B cells-b	Txnl1	105.794	0.800131	0.323514	2.47325	0.0133889	0.104933
B cells-b	Cbx7	104.74	-0.724075	0.292884	-2.47222	0.0134275	0.105131
B cells-b	Polr2f	88.1796	0.737857	0.298527	2.47166	0.0134487	0.105191
B cells-b	Tgtp2	87.5978	1.13453	0.459369	2.46976	0.0135203	0.105645
B cells-b	Mrps33	120.863	0.886318	0.358974	2.46903	0.0135479	0.10565
B cells-b	1600020E01Rik	45.2779	-0.819409	0.331861	-2.46913	0.0135441	0.10565
B cells-b	Rpl6	3455.16	0.892396	0.361592	2.46796	0.0135884	0.105653
B cells-b	Dnmt1	76.1697	0.715741	0.290015	2.46795	0.013589	0.105653
B cells-b	Lnpep	345.795	-0.68542	0.277679	-2.46839	0.0135721	0.105653
B cells-b	Ppip5k2	82.9658	-0.641426	0.260078	-2.46628	0.0136523	0.10604
B cells-b	Rab2a	176.261	0.784305	0.318401	2.46326	0.0137679	0.106831
B cells-b	Zkscan14	44.0967	0.83554	0.339254	2.46287	0.0137829	0.106842
B cells-b	Gbp10	26.2652	1.7642	0.716466	2.46237	0.0138022	0.106885
B cells-b	Fam78a	67.4314	1.63892	0.666208	2.46007	0.0138911	0.10709
B cells-b	Slc2a1	32.8041	-0.941724	0.382877	-2.4596	0.0139092	0.10709
B cells-b	Nop14	94.3077	0.61871	0.251614	2.45897	0.0139337	0.10709
B cells-b	Tmsb10	2937.5	1.25279	0.50965	2.45814	0.0139658	0.10709
B cells-b	Aamdc	25.9452	1.08595	0.441724	2.45844	0.0139542	0.10709
B cells-b	Mvb12a	45.9426	0.989147	0.402138	2.45972	0.0139046	0.10709
B cells-b	Serpina3f	107.322	1.65003	0.671056	2.45886	0.0139378	0.10709
B cells-b	Tmem109	26.8332	-1.28872	0.524209	-2.4584	0.0139557	0.10709
B cells-b	Gm37387	15.1866	2.61653	1.06417	2.45875	0.0139423	0.10709
B cells-b	Gm17018	21.0755	1.52291	0.619034	2.46013	0.0138886	0.10709
B cells-b	Stk26	66.0441	0.803662	0.327459	2.45424	0.0141184	0.107214
B cells-b	Tsix	222.959	-1.67639	0.682429	-2.45651	0.0140294	0.107214
B cells-b	Pole3	26.8652	1.06235	0.432333	2.45725	0.0140006	0.107214
B cells-b	Patj	28.1725	1.52183	0.619798	2.45536	0.0140742	0.107214
B cells-b	Phtf2	80.7039	-0.880536	0.358539	-2.4559	0.0140533	0.107214
B cells-b	Il21r	263.226	-0.524417	0.213635	-2.45474	0.0140987	0.107214
B cells-b	Zcchc24	16.2433	-1.6081	0.654834	-2.45574	0.0140596	0.107214
B cells-b	Nf1	41.4398	-0.800552	0.326088	-2.45502	0.0140878	0.107214
B cells-b	G2e3	33.6497	-0.866147	0.352923	-2.45421	0.0141195	0.107214
B cells-b	Smagp	57.3107	1.21099	0.49311	2.45582	0.0140564	0.107214
B cells-b	Taf1d	287.732	-0.635712	0.259097	-2.45357	0.0141447	0.107302
B cells-b	Rab9	37.9966	1.14486	0.466707	2.45306	0.0141648	0.10735
B cells-b	Ndufv2	87.2814	0.998447	0.407191	2.45204	0.0142049	0.10755
B cells-b	Rbak	26.9422	-0.966387	0.394482	-2.44976	0.0142951	0.108127
B cells-b	1700123O20Rik	41.4047	0.988481	0.403678	2.44869	0.0143377	0.108345
B cells-b	Polb	96.1209	-0.669353	0.273497	-2.44739	0.0143895	0.108488
B cells-b	Gm11131	23.2358	1.32943	0.543124	2.44775	0.0143751	0.108488
B cells-b	Rab1b	39.1456	1.17481	0.480069	2.44717	0.0143983	0.108488
B cells-b	Mgat2	40.3153	0.903332	0.369327	2.44589	0.0144495	0.108768
B cells-b	Sgk3	84.3462	-0.688111	0.281448	-2.4449	0.0144893	0.108963
B cells-b	Trpv2	46.0463	-0.805287	0.329659	-2.44279	0.0145742	0.109496
B cells-b	Tpst2	47.8916	1.00179	0.410276	2.44175	0.0146162	0.109706
B cells-b	Hdac1	107.563	0.650218	0.266425	2.44052	0.0146659	0.109973
B cells-b	Camk2d	502.136	-0.626593	0.256799	-2.44001	0.0146868	0.110005
B cells-b	Map3k12	18.2921	-1.1584	0.474807	-2.43973	0.0146983	0.110005
B cells-b	Brd1	272.935	0.600028	0.246109	2.43806	0.0147663	0.110408
B cells-b	Qtrt1	25.0658	-1.08509	0.445375	-2.43636	0.0148361	0.110646
B cells-b	Cd180	325.221	-0.99948	0.410211	-2.4365	0.0148301	0.110646
B cells-b	Vps28	126.318	1.1971	0.491441	2.4359	0.0148549	0.110646
B cells-b	Dusp5	79.5282	1.61427	0.662666	2.43603	0.0148496	0.110646
B cells-b	Pou2f2	841.468	-0.819894	0.336779	-2.43452	0.0149117	0.110964
B cells-b	Pik3cg	68.5004	-0.696155	0.286037	-2.4338	0.0149414	0.111078
B cells-b	Fhod1	26.8359	-1.21237	0.498607	-2.43151	0.015036	0.11157
B cells-b	Mlx	41.4337	1.34777	0.554268	2.43161	0.0150317	0.11157
B cells-b	Insig1	34.7	-0.909955	0.374394	-2.43048	0.0150789	0.111782
B cells-b	Lsm12	114.953	0.648773	0.267027	2.42961	0.0151149	0.111942
B cells-b	Usf2	112.591	0.625845	0.257691	2.42867	0.0151544	0.112128
B cells-b	Yif1a	21.9038	1.41207	0.581626	2.4278	0.0151909	0.112292
B cells-b	Btf3	794.986	1.0123	0.417135	2.42679	0.0152329	0.112496
B cells-b	Daglb	16.4303	-1.17537	0.484592	-2.42549	0.0152876	0.112634
B cells-b	Cdc34	50.8631	0.922313	0.380323	2.42508	0.0153052	0.112634
B cells-b	Fam46a	83.2077	-0.734839	0.302965	-2.42549	0.0152875	0.112634
B cells-b	Crisp3	19.5129	-1.42021	0.585658	-2.42498	0.0153094	0.112634
B cells-b	Eif3d	129.724	0.805806	0.33258	2.42289	0.0153975	0.113176
B cells-b	Ctsz	279.045	-0.809207	0.334127	-2.42185	0.0154415	0.113286
B cells-b	Cyfip1	47.592	-0.962582	0.397404	-2.42218	0.0154279	0.113286
B cells-b	Rpl21	4577.96	1.27358	0.526061	2.42097	0.015479	0.113454
B cells-b	Sdhaf4	49.9593	1.17217	0.4844	2.41984	0.0155273	0.113519
B cells-b	Sh3kbp1	259.786	0.646817	0.267453	2.41843	0.0155876	0.113519
B cells-b	Rps20	8461.32	1.13627	0.469495	2.4202	0.0155118	0.113519
B cells-b	N4bp1	87.367	0.666639	0.275655	2.41838	0.0155897	0.113519
B cells-b	Rab6b	15.1993	2.02466	0.8369	2.41924	0.0155532	0.113519
B cells-b	Rac2	612.129	1.10229	0.455695	2.41891	0.0155669	0.113519
B cells-b	Prkce	104.372	-0.641967	0.265405	-2.41882	0.0155708	0.113519
B cells-b	Gpi1	201.954	0.859047	0.355363	2.41738	0.0156326	0.113726
B cells-b	Adrm1	41.7173	0.982134	0.406557	2.41573	0.0157035	0.114136
B cells-b	Colgalt1	91.6194	-0.687867	0.284812	-2.41517	0.015728	0.114208
B cells-b	Man1b1	28.724	-0.908358	0.376408	-2.41323	0.0158118	0.114709
B cells-b	Bod1l	357.117	0.51684	0.214233	2.41251	0.015843	0.114722
B cells-b	Rab5b	38.9548	0.853399	0.353704	2.41275	0.0158325	0.114722
B cells-b	Bcat2	23.4263	1.51873	0.629756	2.41161	0.0158823	0.1149
B cells-b	Txndc16	264.456	-0.721044	0.299109	-2.41064	0.0159247	0.1151
B cells-b	Ncf2	211.614	-0.934636	0.387937	-2.40925	0.0159856	0.115429
B cells-b	Rwdd1	136.026	1.09915	0.456283	2.40892	0.0159998	0.115429
B cells-b	Ubl4a	29.335	1.18402	0.492011	2.40648	0.016107	0.115988
B cells-b	Foxj3	92.7674	-0.695336	0.28893	-2.40659	0.0161024	0.115988
B cells-b	Tmem160	127.881	0.822876	0.342088	2.40545	0.0161525	0.116002
B cells-b	Nap1l4	136.695	0.694539	0.288738	2.40543	0.0161535	0.116002
B cells-b	Pnpt1	41.8149	-0.808952	0.33628	-2.40559	0.0161465	0.116002
B cells-b	Fundc1	22.8764	1.23979	0.515644	2.40435	0.0162013	0.116238
B cells-b	Sars	104.703	0.656982	0.273349	2.40345	0.0162411	0.116311
B cells-b	Brd9	151.905	-0.836471	0.348029	-2.40345	0.0162413	0.116311
B cells-b	Pkp3	45.5982	0.925427	0.38519	2.40252	0.0162826	0.116343
B cells-b	Man1a	597.542	-0.700899	0.291756	-2.40234	0.0162905	0.116343
B cells-b	Sap30l	62.7522	0.720002	0.299689	2.40249	0.0162837	0.116343
B cells-b	Coro1a	1083.48	0.916451	0.381605	2.40157	0.0163247	0.116482
B cells-b	Rps8	6447.45	1.01969	0.424926	2.39968	0.0164093	0.116891
B cells-b	Pfdn5	801.638	1.19596	0.498396	2.39962	0.016412	0.116891
B cells-b	Rbmx2	19.6854	1.32636	0.55287	2.39905	0.0164378	0.116968
B cells-b	Crlf2	120.176	-0.630198	0.262802	-2.398	0.0164848	0.116974
B cells-b	Pop5	106.349	0.853881	0.356027	2.39836	0.0164688	0.116974
B cells-b	Actb	4862.05	1.19208	0.497175	2.3977	0.0164986	0.116974
B cells-b	Il1rap	15.9262	-1.20806	0.5038	-2.3979	0.0164892	0.116974
B cells-b	Gbp5	138.612	0.936212	0.390612	2.39678	0.0165397	0.116977
B cells-b	3110040N11Rik	21.5041	1.27856	0.533542	2.39636	0.016559	0.116977
B cells-b	Ikzf3	554.119	-0.587215	0.244955	-2.39724	0.0165192	0.116977
B cells-b	Ahnak	58.687	-1.02254	0.426646	-2.39668	0.0165442	0.116977
B cells-b	Psmd8	128.611	0.947977	0.39567	2.39588	0.0165807	0.117024
B cells-b	Timm8a1	29.1716	1.22411	0.511014	2.39545	0.0166	0.117055
B cells-b	Lsm4	233.04	1.01468	0.423704	2.39479	0.0166301	0.117161
B cells-b	Cd72	305.994	-0.899507	0.375703	-2.3942	0.0166568	0.117243
B cells-b	Atr	89.0548	-0.642438	0.26843	-2.39332	0.0166969	0.11742
B cells-b	Npm1	1314.14	0.855369	0.357467	2.39286	0.0167177	0.11746
B cells-b	Camk1d	72.1942	-0.635525	0.26579	-2.39108	0.016799	0.1178
B cells-b	Ftl1	913.894	0.971563	0.406504	2.39005	0.0168463	0.1178
B cells-b	Plpbp	103.109	-0.597767	0.24997	-2.39135	0.0167865	0.1178
B cells-b	Twf2	63.3036	0.890479	0.372547	2.39024	0.0168371	0.1178
B cells-b	Eif3l	75.7288	0.653101	0.273261	2.39002	0.0168474	0.1178
B cells-b	Zfp943	37.2599	-0.795951	0.333104	-2.38949	0.0168716	0.1178
B cells-b	Ccnj	21.823	-1.49621	0.626152	-2.38953	0.0168701	0.1178
B cells-b	Psap	307.964	-0.810781	0.33936	-2.38915	0.0168875	0.117805
B cells-b	Rpl7a	1791.49	1.01784	0.426227	2.38801	0.0169397	0.118064
B cells-b	Ralgps2	1177.68	-0.769488	0.322329	-2.38728	0.0169738	0.118196
B cells-b	Serbp1	795.513	0.497885	0.208689	2.38577	0.0170434	0.118469
B cells-b	Zfyve1	29.3398	-0.885937	0.371314	-2.38595	0.0170349	0.118469
B cells-b	H2afx	40.0582	0.893462	0.374582	2.38522	0.0170688	0.11854
B cells-b	Rpl11	3885.71	1.17334	0.492219	2.38378	0.0171358	0.118689
B cells-b	Iqgap1	965.838	-0.491211	0.206014	-2.38436	0.0171091	0.118689
B cells-b	Smc3	210.165	0.57675	0.241945	2.38381	0.0171347	0.118689
B cells-b	Pfn1	1371.01	1.08321	0.455057	2.38038	0.0172949	0.119472
B cells-b	Ripk1	108.976	0.723915	0.304052	2.38089	0.0172708	0.119472
B cells-b	Prpf19	60.8558	0.783287	0.329032	2.38058	0.0172854	0.119472
B cells-b	Ldlrap1	34.6536	1.16357	0.489254	2.37826	0.0173947	0.120056
B cells-b	Susd1	51.799	-1.19919	0.504645	-2.3763	0.0174872	0.120587
B cells-b	Rpl10	3090.76	1.23914	0.521836	2.37458	0.017569	0.120619
B cells-b	Pop7	37.0219	0.893692	0.376294	2.37498	0.0175497	0.120619
B cells-b	Rab19	14.6598	1.34778	0.567511	2.3749	0.0175539	0.120619
B cells-b	Zbtb38	92.8571	0.775569	0.326448	2.37578	0.0175118	0.120619
B cells-b	Zfp207	185.272	-0.506333	0.213164	-2.37531	0.017534	0.120619
B cells-b	Ino80d	195.14	-0.691781	0.291508	-2.37311	0.0176388	0.120992
B cells-b	Nop10	219.434	1.10046	0.463869	2.37235	0.0176753	0.121135
B cells-b	Mettl23	196.771	0.797257	0.336352	2.3703	0.0177735	0.121615
B cells-b	Pld4	104.485	-1.04257	0.439856	-2.37024	0.0177764	0.121615
B cells-b	Actr3	717.405	0.472918	0.19957	2.36968	0.0178034	0.121693
B cells-b	Fis1	206.603	1.02345	0.432064	2.36875	0.0178485	0.121789
B cells-b	Znrf2	106.612	0.678643	0.286499	2.36874	0.0178487	0.121789
B cells-b	Pa2g4	96.1254	0.800115	0.337963	2.36746	0.0179105	0.122104
B cells-b	Pirb	29.8951	-1.28138	0.541383	-2.36687	0.0179394	0.122194
B cells-b	Cspp1	192.659	-0.621717	0.262812	-2.36563	0.0179994	0.122416
B cells-b	Psen2	74.6979	-0.682719	0.288688	-2.3649	0.0180347	0.122416
B cells-b	Atp5g2	610.03	1.12541	0.475829	2.36515	0.0180227	0.122416
B cells-b	Snx4	56.8598	0.737553	0.31184	2.36517	0.018022	0.122416
B cells-b	Fgfr1op	177.239	-0.900412	0.380971	-2.36347	0.0181048	0.122785
B cells-b	Trnau1ap	48.7567	0.8253	0.349361	2.36231	0.0181614	0.123063
B cells-b	Tsn	184.637	0.529224	0.224187	2.36063	0.0182438	0.123086
B cells-b	Ifi206	144.433	0.829228	0.35123	2.36093	0.0182293	0.123086
B cells-b	Mettl9	33.2798	1.49143	0.63157	2.36147	0.0182028	0.123086
B cells-b	Rnf146	67.2786	0.721915	0.305649	2.36191	0.0181811	0.123086
B cells-b	Rps2	3032.73	1.26602	0.536283	2.36073	0.0182391	0.123086
B cells-b	Pfdn2	144.391	0.765586	0.324635	2.3583	0.018359	0.123163
B cells-b	Dtd1	47.9868	0.916739	0.388462	2.35992	0.0182788	0.123163
B cells-b	Rtraf	218.541	0.885659	0.375463	2.35884	0.018332	0.123163
B cells-b	Cntrob	27.3415	-1.06195	0.450341	-2.3581	0.0183687	0.123163
B cells-b	Ndufb10	196.849	0.904724	0.38376	2.35753	0.0183971	0.123163
B cells-b	Znrd1	88.5195	0.933672	0.395775	2.3591	0.0183193	0.123163
B cells-b	Gm42418	38932.4	-1.59515	0.676609	-2.35756	0.0183952	0.123163
B cells-b	Tgif1	141.582	-0.764426	0.324225	-2.35771	0.0183882	0.123163
B cells-b	Lbh	311.439	0.55925	0.237052	2.35919	0.0183148	0.123163
B cells-b	Lmbrd1	258.847	-0.756119	0.320825	-2.35679	0.0184335	0.123301
B cells-b	Atp5j2	261.21	0.917079	0.389292	2.35576	0.0184848	0.123538
B cells-b	Tec	190.426	-0.957761	0.406719	-2.35485	0.0185302	0.123735
B cells-b	Rab18	65.2603	1.05557	0.448463	2.35376	0.0185847	0.123994
B cells-b	Ahctf1	167.475	-0.576301	0.245115	-2.35115	0.0187155	0.124653
B cells-b	St6galnac3	23.5115	-1.07447	0.456984	-2.35123	0.0187117	0.124653
B cells-b	Slc30a9	76.9589	-0.690106	0.29357	-2.35074	0.018736	0.124683
B cells-b	Snip1	31.4152	1.09009	0.463952	2.34959	0.0187943	0.124775
B cells-b	Haus5	26.2368	-0.898256	0.382315	-2.34952	0.0187977	0.124775
B cells-b	Cdkn2d	60.2611	0.992515	0.422419	2.3496	0.0187935	0.124775
B cells-b	Slc25a37	119.297	-0.946043	0.402785	-2.34876	0.0188363	0.124924
B cells-b	Htatsf1	93.9454	0.657116	0.279825	2.34831	0.0188588	0.124968
B cells-b	Jmjd1c	640.239	-0.520465	0.222017	-2.34425	0.0190652	0.126228
B cells-b	Mrpl35	48.0888	0.992086	0.423322	2.34357	0.0191001	0.126245
B cells-b	Map1lc3b	283.582	0.510195	0.217681	2.34377	0.0190899	0.126245
B cells-b	Pafah1b1	413.01	0.411603	0.175687	2.34282	0.0191385	0.126392
B cells-b	Inpp5d	432.121	-0.912728	0.390005	-2.3403	0.0192683	0.126529
B cells-b	Tmsb4x	8112.08	0.776927	0.332168	2.33896	0.0193375	0.126529
B cells-b	Topors	84.8197	0.733693	0.313306	2.34178	0.019192	0.126529
B cells-b	Ppih	26.5399	1.04483	0.446617	2.33943	0.0193134	0.126529
B cells-b	Nub1	152.265	0.620148	0.265062	2.33964	0.0193026	0.126529
B cells-b	Selenoi	35.9875	-0.857377	0.366369	-2.3402	0.0192734	0.126529
B cells-b	Tlnrd1	17.29	1.31158	0.56043	2.34032	0.0192673	0.126529
B cells-b	Abca7	34.121	-1.0955	0.468232	-2.33966	0.0193011	0.126529
B cells-b	Elmod2	18.2734	-1.07051	0.457358	-2.34064	0.0192508	0.126529
B cells-b	Ift140	38.1263	-0.786887	0.33599	-2.34199	0.0191811	0.126529
B cells-b	Cndp2	18.6317	1.21675	0.52021	2.33896	0.0193375	0.126529
B cells-b	Psmb5	122.181	1.10968	0.474731	2.33749	0.019414	0.126922
B cells-b	Avl9	378.058	-0.641581	0.274708	-2.3355	0.0195172	0.126978
B cells-b	Ybx3	44.6559	0.902595	0.386347	2.33623	0.0194793	0.126978
B cells-b	Supt16	189.264	0.529107	0.226555	2.33545	0.01952	0.126978
B cells-b	Rpl29	1636.44	1.42279	0.609167	2.33563	0.0195107	0.126978
B cells-b	Eci2	25.8316	1.23472	0.528432	2.33658	0.0194611	0.126978
B cells-b	Myg1	33.5717	0.939409	0.402181	2.33579	0.0195023	0.126978
B cells-b	Smarcd2	77.1883	0.669846	0.286891	2.33485	0.0195515	0.127077
B cells-b	Mtfr1l	31.4193	0.894405	0.38313	2.33447	0.0195712	0.127099
B cells-b	Cd37	1580.58	-0.616996	0.264349	-2.33402	0.0195945	0.127144
B cells-b	Mrps21	104.945	1.08278	0.464098	2.33308	0.019644	0.127345
B cells-b	Klf13	375.507	0.544751	0.233517	2.33281	0.0196581	0.127345
B cells-b	Dhx15	194.434	-0.530216	0.227359	-2.33207	0.0196973	0.127493
B cells-b	Lamp2	126.228	-0.788042	0.338193	-2.33015	0.019798	0.127827
B cells-b	Spata13	36.2679	1.24666	0.534978	2.3303	0.0197901	0.127827
B cells-b	Psmb1	405.101	0.976194	0.418912	2.33031	0.01979	0.127827
B cells-b	Slfn2	602.629	0.899494	0.386103	2.32968	0.0198233	0.127885
B cells-b	Arhgdib	1276.8	1.06384	0.456787	2.32896	0.0198613	0.127926
B cells-b	Pelp1	23.502	1.07315	0.460791	2.32894	0.0198625	0.127926
B cells-b	Akirin2	83.8132	0.827723	0.355463	2.32858	0.0198816	0.127943
B cells-b	Emc2	57.7545	0.879984	0.378032	2.3278	0.0199226	0.128102
B cells-b	Nsmce4a	175.047	0.745451	0.320303	2.32733	0.0199478	0.128158
B cells-b	Acap1	146.664	-0.494613	0.212554	-2.327	0.0199653	0.128165
B cells-b	Lpgat1	138.924	-0.757302	0.325733	-2.32491	0.0200765	0.128375
B cells-b	Snrnp40	63.532	0.773595	0.332657	2.3255	0.0200451	0.128375
B cells-b	Chchd3	96.142	0.626041	0.269257	2.32507	0.0200681	0.128375
B cells-b	Tspyl4	15.0861	1.47694	0.635287	2.32485	0.0200802	0.128375
B cells-b	Ighg2b	22.4599	-9.09411	3.91127	-2.3251	0.0200664	0.128375
B cells-b	Csnk2b	100.772	0.841579	0.362113	2.32408	0.0201213	0.128533
B cells-b	Tyk2	57.1245	-0.645492	0.277794	-2.32363	0.0201451	0.12858
B cells-b	Ndufa7	197.756	0.826272	0.355703	2.32292	0.0201833	0.128718
B cells-b	Gclm	19.5158	1.31002	0.564369	2.32122	0.020275	0.128893
B cells-b	Fam133b	226.686	-0.670515	0.288976	-2.32031	0.0203239	0.128893
B cells-b	5031425E22Rik	140.361	-0.610069	0.26293	-2.32027	0.0203263	0.128893
B cells-b	Rab35	47.578	0.831377	0.358033	2.32207	0.020229	0.128893
B cells-b	Mrpl48	42.3216	0.928804	0.400273	2.32043	0.0203178	0.128893
B cells-b	Rps24	12698.7	1.02842	0.44302	2.32138	0.0202665	0.128893
B cells-b	Hpcal1	17.7901	2.33032	1.00409	2.32082	0.0202967	0.128893
B cells-b	Pde4d	26.7845	2.02684	0.873826	2.3195	0.0203678	0.129051
B cells-b	Mrpl23	190.34	0.616161	0.265732	2.31873	0.0204097	0.129107
B cells-b	Tmed8	37.2801	-0.933897	0.402761	-2.31874	0.0204093	0.129107
B cells-b	Fam102a	104.039	0.993899	0.428943	2.31709	0.0204987	0.129186
B cells-b	Gpbp1l1	133.347	-0.587931	0.253723	-2.31722	0.020492	0.129186
B cells-b	Tax1bp1	645.552	0.492237	0.212396	2.31755	0.0204737	0.129186
B cells-b	Trappc6a	34.9217	1.17884	0.508795	2.31692	0.0205079	0.129186
B cells-b	Gadd45b	43.8353	0.85138	0.367501	2.31667	0.0205215	0.129186
B cells-b	Grb2	389.761	0.777349	0.335332	2.31815	0.0204411	0.129186
B cells-b	Clint1	225.709	0.536733	0.231761	2.31589	0.0205642	0.129246
B cells-b	Gdap10	133.822	-0.716845	0.309528	-2.31593	0.020562	0.129246
B cells-b	Rnf103	54.2392	-0.74064	0.320023	-2.31433	0.0206495	0.12941
B cells-b	Plekhj1	125.255	0.819792	0.354151	2.31481	0.0206233	0.12941
B cells-b	Cox5a	239.25	0.757006	0.327113	2.3142	0.0206566	0.12941
B cells-b	Brms1l	20.4785	-1.07116	0.462836	-2.31434	0.0206493	0.12941
B cells-b	Tpgs2	19.4119	1.40134	0.605694	2.31362	0.0206888	0.129508
B cells-b	Cds2	60.8523	-0.650706	0.28132	-2.31304	0.0207202	0.129601
B cells-b	Mcee	18.2212	1.33018	0.575558	2.31112	0.0208261	0.130159
B cells-b	Copb1	129.461	0.544071	0.235446	2.31081	0.0208435	0.130164
B cells-b	Trim34a	181.812	-0.715792	0.309936	-2.30949	0.0209166	0.130228
B cells-b	Phlpp2	32.5929	-1.07547	0.465692	-2.30941	0.0209206	0.130228
B cells-b	Rnf145	144.421	-0.677308	0.293234	-2.30978	0.0209002	0.130228
B cells-b	Isca1	83.8619	-0.669029	0.289631	-2.30993	0.020892	0.130228
B cells-b	Insl6	25.9248	1.26334	0.547484	2.30754	0.021025	0.130774
B cells-b	Naca	1380.33	0.955548	0.414253	2.30668	0.0210726	0.130966
B cells-b	Desi1	28.2092	1.1167	0.484218	2.30619	0.0210999	0.131031
B cells-b	Serinc1	223.379	-0.491707	0.213258	-2.30569	0.0211281	0.131102
B cells-b	2310039H08Rik	29.1344	1.25901	0.546147	2.30525	0.0211524	0.131148
B cells-b	Ptprj	118.732	-1.07144	0.465087	-2.30374	0.0212372	0.131283
B cells-b	Mcl1	890.185	0.679657	0.295026	2.30372	0.0212383	0.131283
B cells-b	Plac8	732.291	1.15368	0.5008	2.30367	0.0212414	0.131283
B cells-b	Them6	31.0746	1.44117	0.625563	2.3038	0.0212339	0.131283
B cells-b	Dmtf1	151.061	-0.597143	0.259288	-2.30301	0.0212782	0.131406
B cells-b	Rpl23	7535.61	0.998147	0.433518	2.30243	0.0213108	0.131504
B cells-b	Jchain	16.9644	-8.69053	3.77531	-2.30194	0.0213387	0.131572
B cells-b	Dclk2	45.7022	-0.791932	0.344333	-2.2999	0.0214539	0.132178
B cells-b	Cox4i1	691.962	0.909901	0.395768	2.29908	0.0215007	0.132361
B cells-b	Isoc1	23.4062	1.06683	0.464514	2.29667	0.0216377	0.1331
B cells-b	Carmil1	40.1374	-0.900385	0.392167	-2.29592	0.0216802	0.133257
B cells-b	Serpini1	55.8493	-0.91408	0.398225	-2.29538	0.0217112	0.133342
B cells-b	Smim12	30.9545	1.24674	0.543452	2.29411	0.0217842	0.133685
B cells-b	Nomo1	29.1111	-0.850317	0.370969	-2.29215	0.0218969	0.134006
B cells-b	Edrf1	60.7765	-0.756073	0.329874	-2.29201	0.0219051	0.134006
B cells-b	Bcap29	64.4924	-0.664121	0.289691	-2.29252	0.0218758	0.134006
B cells-b	Ermp1	35.4594	-0.80497	0.351131	-2.29251	0.0218764	0.134006
B cells-b	Fcrl5	18.6799	-1.19067	0.519599	-2.29151	0.0219338	0.134076
B cells-b	Glod4	32.3477	0.894091	0.390586	2.2891	0.0220736	0.134825
B cells-b	Crybg1	70.3783	0.692077	0.302469	2.28809	0.0221321	0.135077
B cells-b	Sppl2a	175.032	-0.554204	0.242293	-2.28733	0.0221766	0.135243
B cells-b	Atic	67.1877	0.797885	0.349336	2.28401	0.0223712	0.135376
B cells-b	Prdx6	217.567	0.774339	0.338924	2.28469	0.0223307	0.135376
B cells-b	Gla	47.2211	-1.05413	0.461618	-2.28355	0.0223978	0.135376
B cells-b	Hnrnpd	401.996	0.68809	0.301351	2.28335	0.0224098	0.135376
B cells-b	Rps13	5698.6	1.04174	0.455917	2.28493	0.0223167	0.135376
B cells-b	Glrx3	87.7583	0.644293	0.2822	2.28311	0.0224239	0.135376
B cells-b	R3hdm4	60.5202	0.795847	0.348055	2.28655	0.0222219	0.135376
B cells-b	Zdhhc20	176.108	-0.544561	0.238401	-2.28422	0.0223583	0.135376
B cells-b	Mast4	163.86	-0.914564	0.400084	-2.28593	0.0222585	0.135376
B cells-b	Dnm1l	93.9624	-0.741864	0.324533	-2.28595	0.0222574	0.135376
B cells-b	U2af1	131.527	0.621822	0.272319	2.28344	0.0224047	0.135376
B cells-b	Rnaseh2c	128.998	0.906241	0.39649	2.28566	0.0222744	0.135376
B cells-b	Ric1	45.9293	-0.814773	0.356547	-2.28517	0.0223026	0.135376
B cells-b	Timm22	31.6641	1.04718	0.458786	2.2825	0.02246	0.135486
B cells-b	2610037D02Rik	55.9987	-0.766151	0.335705	-2.28221	0.0224769	0.135486
B cells-b	Eif3i	252.788	0.982364	0.430617	2.28129	0.0225311	0.135499
B cells-b	Rab5c	109.824	0.926587	0.406123	2.28154	0.0225164	0.135499
B cells-b	Exoc3	121.817	0.626524	0.274584	2.28172	0.0225057	0.135499
B cells-b	Atp13a1	47.9528	-0.752117	0.329939	-2.27957	0.0226333	0.136009
B cells-b	Pigm	43.5639	-0.884874	0.388289	-2.2789	0.0226729	0.136142
B cells-b	Wdhd1	43.8722	-0.887906	0.389872	-2.27743	0.0227607	0.136564
B cells-b	Cop1	176.467	-0.748367	0.32893	-2.27516	0.0228965	0.137274
B cells-b	Rpl28	3145.1	1.13121	0.49741	2.27421	0.0229533	0.137508
B cells-b	Dapp1	194.19	-0.768331	0.3379	-2.27384	0.0229754	0.137517
B cells-b	Mrpl14	55.038	1.04599	0.460059	2.2736	0.0229899	0.137517
B cells-b	Acly	55.086	0.706669	0.310862	2.27326	0.0230107	0.137536
B cells-b	Eif2b2	35.0166	1.00848	0.4437	2.27288	0.0230336	0.137567
B cells-b	Kars	36.2201	0.914981	0.402638	2.27246	0.0230585	0.137568
B cells-b	Brwd1	246.588	-0.666459	0.293298	-2.27229	0.023069	0.137568
B cells-b	Plxnc1	59.7189	-0.811984	0.357437	-2.27169	0.0231055	0.137648
B cells-b	Txndc11	84.9193	-0.855609	0.376674	-2.27148	0.0231177	0.137648
B cells-b	Zbtb10	111.311	-1.01245	0.44591	-2.27052	0.0231759	0.137889
B cells-b	Uba5	47.4783	0.868876	0.382906	2.26916	0.0232584	0.138275
B cells-b	Snx30	178.677	-0.75297	0.331889	-2.26874	0.0232843	0.138324
B cells-b	Acsf2	37.9088	-0.864086	0.381013	-2.26786	0.0233375	0.138474
B cells-b	Ten1	63.377	0.833352	0.367482	2.26774	0.0233452	0.138474
B cells-b	Hspa4	236.279	0.500507	0.220796	2.26683	0.0234004	0.138697
B cells-b	Rnf122	38.9106	-0.935036	0.412557	-2.26644	0.0234243	0.138733
B cells-b	Numa1	206.494	0.680646	0.300367	2.26604	0.0234487	0.138772
B cells-b	Cdk9	82.0433	0.711246	0.313994	2.26516	0.0235031	0.138779
B cells-b	Lamtor5	84.7675	0.888532	0.392225	2.26536	0.0234905	0.138779
B cells-b	Adh5	82.253	0.909751	0.401565	2.26551	0.0234813	0.138779
B cells-b	Hnrnpu	770.422	0.498928	0.220323	2.26453	0.0235417	0.138901
B cells-b	Trim26	208.852	0.531767	0.234895	2.26385	0.0235834	0.139042
B cells-b	Rpl14	2249.18	1.23807	0.547394	2.26176	0.0237125	0.139698
B cells-b	Atg16l1	119.902	-0.69212	0.3063	-2.25962	0.0238451	0.140212
B cells-b	Psmd5	34.7368	0.863471	0.382121	2.25968	0.0238409	0.140212
B cells-b	Mettl17	32.1184	-0.846462	0.374627	-2.25948	0.0238537	0.140212
B cells-b	Eef1g	734.868	0.872895	0.386548	2.25818	0.0239344	0.140581
B cells-b	Rab14	280.313	-0.447694	0.198409	-2.25641	0.0240447	0.140783
B cells-b	Virma	100.321	0.568607	0.251958	2.25675	0.0240238	0.140783
B cells-b	Cnot7	114.399	-0.626573	0.277655	-2.25666	0.0240292	0.140783
B cells-b	Dusp3	18.7262	-1.29631	0.57441	-2.25676	0.024023	0.140783
B cells-b	Tmem184b	22.8881	-0.997108	0.441944	-2.25618	0.0240591	0.140783
B cells-b	Thoc3	35.4832	0.885349	0.392489	2.25573	0.0240875	0.140844
B cells-b	Ubxn4	197.911	0.561762	0.249273	2.2536	0.0242213	0.141309
B cells-b	Nap1l1	541.77	0.69411	0.307976	2.25378	0.0242098	0.141309
B cells-b	Cisd3	22.9177	1.18436	0.525533	2.25363	0.0242195	0.141309
B cells-b	Acaca	25.9899	-0.917974	0.407455	-2.25294	0.0242627	0.141445
B cells-b	Prmt1	83.9448	0.747276	0.331903	2.25149	0.0243545	0.141874
B cells-b	Zfp169	30.96	-0.809326	0.359839	-2.24913	0.024504	0.142638
B cells-b	Rbm17	108.568	0.74822	0.33275	2.24859	0.0245385	0.142733
B cells-b	Slc38a1	499.642	-0.665996	0.296297	-2.24773	0.0245931	0.142944
B cells-b	Rpl27a	6578.46	1.09018	0.485225	2.24676	0.0246553	0.143199
B cells-b	Pde6d	16.7609	1.30379	0.580614	2.24553	0.0247342	0.143236
B cells-b	Ubqln2	34.69	1.03914	0.462764	2.24551	0.0247351	0.143236
B cells-b	Syngr2	96.7854	-0.732409	0.326122	-2.24581	0.0247161	0.143236
B cells-b	Scaf11	497.594	0.44545	0.198371	2.24555	0.0247331	0.143236
B cells-b	Apmap	19.8012	-1.15764	0.51561	-2.24519	0.0247558	0.14325
B cells-b	Tfrc	56.5695	-1.11765	0.498037	-2.2441	0.0248257	0.143548
B cells-b	Gm16152	87.4039	-0.734643	0.327745	-2.24151	0.0249933	0.144403
B cells-b	Eif5a	331.01	0.931752	0.415784	2.24095	0.0250291	0.144403
B cells-b	Cdpf1	20.6016	1.26845	0.565984	2.24114	0.0250172	0.144403
B cells-b	Mat2b	177.697	0.57866	0.258432	2.23912	0.0251484	0.144877
B cells-b	Psmb9	550.137	1.11138	0.496322	2.23923	0.0251407	0.144877
B cells-b	Esyt1	163.452	-0.767457	0.342873	-2.23831	0.0252007	0.145071
B cells-b	Rnf111	182.075	-0.513122	0.229346	-2.23733	0.0252649	0.145333
B cells-b	Trappc2l	62.4862	0.892051	0.398816	2.23674	0.025303	0.145446
B cells-b	Rfxap	50.8682	0.802897	0.359066	2.23607	0.0253472	0.145592
B cells-b	Rpl26	4757.36	1.07139	0.479302	2.23532	0.0253962	0.145767
B cells-b	Ipcef1	110.135	1.59482	0.713556	2.23503	0.0254154	0.14577
B cells-b	Ndrg3	60.4196	1.3832	0.619106	2.23418	0.0254711	0.145936
B cells-b	Emc1	35.4974	-0.92506	0.414079	-2.23402	0.0254818	0.145936
B cells-b	Fam196b	26.4157	-1.97002	0.881945	-2.23372	0.0255017	0.145943
B cells-b	Itch	193.272	-0.554183	0.248143	-2.23332	0.0255279	0.145986
B cells-b	Bcl2	302.709	-0.460334	0.206175	-2.23273	0.0255666	0.146032
B cells-b	Wdfy4	183.363	-0.792669	0.355038	-2.23263	0.0255734	0.146032
B cells-b	Ndufs4	113.982	0.63945	0.286471	2.23216	0.0256042	0.146101
B cells-b	Tmx3	94.3338	-0.594377	0.26634	-2.23164	0.0256386	0.14619
B cells-b	Rps7	5722.92	1.06044	0.475354	2.23084	0.0256914	0.146385
B cells-b	1810058I24Rik	108.417	1.19847	0.537438	2.22997	0.0257491	0.146516
B cells-b	Unc93b1	516.036	-0.749667	0.336184	-2.22993	0.0257519	0.146516
B cells-b	Telo2	27.1834	-0.922132	0.413754	-2.2287	0.0258341	0.146876
B cells-b	Szrd1	50.9368	0.74603	0.334862	2.22787	0.0258889	0.146973
B cells-b	Smn1	44.574	0.863067	0.38735	2.22813	0.0258716	0.146973
B cells-b	Rnf115	82.034	0.604856	0.271585	2.22713	0.0259383	0.147007
B cells-b	Ascc1	26.3575	0.995727	0.447128	2.22694	0.0259513	0.147007
B cells-b	Olfr164	17.1163	-1.98109	0.889497	-2.2272	0.0259337	0.147007
B cells-b	Atf6	94.8756	-0.76557	0.343821	-2.22665	0.0259706	0.14701
B cells-b	Cst3	252.093	-0.794202	0.356857	-2.22554	0.0260447	0.147094
B cells-b	Nrf1	91.3771	-0.629574	0.282916	-2.2253	0.0260609	0.147094
B cells-b	Tubgcp5	55.0146	-0.659695	0.296426	-2.2255	0.026048	0.147094
B cells-b	Smndc1	114.709	0.54475	0.244782	2.22545	0.026051	0.147094
B cells-b	Mrgpre	14.8841	-1.37461	0.617833	-2.22489	0.0260889	0.147146
B cells-b	Hipk2	44.8157	-0.910194	0.409359	-2.22346	0.0261847	0.147546
B cells-b	Ik	161.554	0.708011	0.318455	2.22327	0.0261977	0.147546
B cells-b	Klhl9	23.5626	1.71976	0.773632	2.22297	0.0262178	0.147553
B cells-b	Rps19	5730.74	1.10111	0.495467	2.22236	0.0262587	0.147677
B cells-b	Ssfa2	34.3853	-0.877635	0.395029	-2.2217	0.0263037	0.147717
B cells-b	Rab8a	184.254	0.630958	0.283995	2.22173	0.0263018	0.147717
B cells-b	Sp140	335.735	0.725456	0.327032	2.21831	0.026534	0.148591
B cells-b	Pdcd6	115.449	0.54045	0.243634	2.21828	0.0265354	0.148591
B cells-b	E4f1	61.6803	-0.81622	0.367853	-2.21887	0.0264954	0.148591
B cells-b	Sik1	228.934	-0.648717	0.292417	-2.21847	0.0265228	0.148591
B cells-b	Stag2	235.871	0.452881	0.204198	2.21785	0.0265648	0.148649
B cells-b	Lsp1	446.179	0.741996	0.334838	2.21598	0.0266927	0.149204
B cells-b	Lpcat1	93.5946	-0.856391	0.386486	-2.21584	0.0267023	0.149204
B cells-b	Abhd8	28.8284	2.02387	0.913662	2.21512	0.0267516	0.149373
B cells-b	Dennd6a	80.0211	-0.671518	0.303439	-2.21302	0.0268962	0.150072
B cells-b	Nedd8	231.555	0.811975	0.367051	2.21216	0.0269558	0.150298
B cells-b	Cd36	16.9027	-1.4002	0.633107	-2.21163	0.0269924	0.150394
B cells-b	Lnpk	66.5886	-0.657348	0.297291	-2.21113	0.027027	0.150414
B cells-b	Rela	59.8329	0.69042	0.312263	2.21102	0.0270345	0.150414
B cells-b	March2	51.0636	1.04466	0.472694	2.21001	0.0271047	0.150697
B cells-b	Atp5j	274.597	0.885622	0.400878	2.2092	0.0271604	0.1509
B cells-b	Timm13	162.53	1.04418	0.472943	2.20784	0.0272552	0.151319
B cells-b	Sema4d	147.096	-0.641822	0.290742	-2.20753	0.0272769	0.151332
B cells-b	Mical1	53.0005	-0.667122	0.302301	-2.20682	0.0273269	0.151502
B cells-b	Gm26526	17.0753	-1.0676	0.483927	-2.20611	0.0273761	0.151666
B cells-b	Sdc4	199.136	-0.84578	0.383687	-2.20435	0.0274998	0.151791
B cells-b	Pithd1	23.8462	1.08014	0.490019	2.20427	0.0275051	0.151791
B cells-b	Anapc13	65.3324	0.891935	0.404596	2.20451	0.0274886	0.151791
B cells-b	Akap10	55.1194	-0.678684	0.307758	-2.20525	0.0274365	0.151791
B cells-b	Pak1ip1	105.879	0.551006	0.250051	2.20358	0.0275541	0.151791
B cells-b	Iah1	48.0326	0.820641	0.372334	2.20404	0.0275214	0.151791
B cells-b	Golph3	54.8824	0.731428	0.331889	2.20383	0.0275362	0.151791
B cells-b	Slc3a2	259.127	-0.496751	0.225425	-2.20362	0.027551	0.151791
B cells-b	Angptl1	19.6609	-2.26351	1.0277	-2.2025	0.02763	0.151994
B cells-b	Rad23a	77.3912	0.94012	0.426822	2.2026	0.0276228	0.151994
B cells-b	Ppme1	37.91	0.815712	0.370432	2.20205	0.0276615	0.15206
B cells-b	1700096K18Rik	20.4351	1.10379	0.501367	2.20155	0.0276969	0.152148
B cells-b	Syap1	40.7211	0.820619	0.373151	2.19916	0.0278664	0.152971
B cells-b	Kbtbd11	108.874	1.72688	0.785519	2.19839	0.0279213	0.153059
B cells-b	Rel	873.447	-0.674694	0.306904	-2.19839	0.0279216	0.153059
B cells-b	H2-Ab1	4955.28	-0.780413	0.355144	-2.19745	0.027988	0.153315
B cells-b	Gabpb2	232.564	-0.439914	0.200259	-2.19672	0.0280402	0.153484
B cells-b	Snapc5	67.3732	0.73219	0.333348	2.19647	0.0280581	0.153484
B cells-b	Orc5	22.2659	-0.91824	0.418165	-2.19588	0.0281008	0.15361
B cells-b	Tia1	174.936	-0.585474	0.266711	-2.19516	0.0281519	0.153781
B cells-b	Srm	22.9539	1.1154	0.50839	2.19399	0.0282362	0.154134
B cells-b	1700029J07Rik	19.0219	-1.0338	0.471415	-2.19297	0.0283096	0.154194
B cells-b	Ndufb7	183.14	0.937315	0.427463	2.19274	0.0283263	0.154194
B cells-b	Styx	41.9942	-0.747808	0.340923	-2.19348	0.0282727	0.154194
B cells-b	Ift46	18.0791	-0.964978	0.440044	-2.19291	0.0283138	0.154194
B cells-b	Med8	76.8789	0.770662	0.351653	2.19154	0.0284126	0.154557
B cells-b	Ptbp2	86.8231	-0.619765	0.282977	-2.19016	0.0285128	0.154994
B cells-b	Eif1ax	91.413	0.653685	0.298593	2.18922	0.0285811	0.155233
B cells-b	Ckap4	34.4597	-0.951538	0.43469	-2.189	0.0285966	0.155233
B cells-b	Cdkal1	66.0624	-0.641233	0.293026	-2.18831	0.028647	0.155399
B cells-b	Rbm22	102.439	0.521029	0.238239	2.187	0.0287422	0.155756
B cells-b	Ehbp1l1	35.7175	-0.818619	0.374336	-2.18686	0.0287528	0.155756
B cells-b	Rpl22l1	1022.64	0.897133	0.410367	2.18617	0.028803	0.15592
B cells-b	A430005L14Rik	29.4389	0.900803	0.412327	2.18468	0.0289123	0.156295
B cells-b	Tmem161b	41.2106	-0.745336	0.34113	-2.1849	0.0288959	0.156295
B cells-b	Pde3b	147.553	1.29864	0.594856	2.18311	0.0290277	0.156665
B cells-b	Eif3c	339.575	0.611223	0.280001	2.18293	0.0290411	0.156665
B cells-b	Cklf	107.902	-0.515456	0.236103	-2.18319	0.0290221	0.156665
B cells-b	Exosc9	29.1705	0.880656	0.403517	2.18245	0.0290761	0.156746
B cells-b	Yme1l1	198.118	-0.413771	0.189656	-2.18169	0.0291327	0.156941
B cells-b	Anp32b	426.254	0.875636	0.401457	2.18115	0.0291726	0.156941
B cells-b	Atg3	98.4971	0.610406	0.27983	2.18134	0.0291581	0.156941
B cells-b	Usp1	112.115	0.606551	0.27816	2.18058	0.0292141	0.157056
B cells-b	Gpd2	66.6195	-0.690733	0.31689	-2.17972	0.0292779	0.157182
B cells-b	Arid2	102.609	-0.549568	0.2521	-2.17996	0.0292605	0.157182
B cells-b	Scnm1	28.9412	1.0059	0.461584	2.17923	0.0293147	0.157202
B cells-b	Zfp317	21.3302	-0.963949	0.442383	-2.17899	0.0293322	0.157202
B cells-b	Prkar1a	249.883	0.683819	0.313842	2.17886	0.0293419	0.157202
B cells-b	Dr1	49.1609	0.812233	0.372955	2.17783	0.0294189	0.157506
B cells-b	Pfkfb4	24.0224	-0.930541	0.427368	-2.17738	0.0294525	0.157578
B cells-b	Ap2m1	94.7055	0.841537	0.386553	2.17703	0.0294782	0.157608
B cells-b	Rnf13	101.609	-0.637541	0.292976	-2.17608	0.029549	0.157832
B cells-b	Zfp692	19.3355	-1.03575	0.476005	-2.17593	0.0295607	0.157832
B cells-b	Dock10	579.344	-0.522892	0.240449	-2.17465	0.0296562	0.158071
B cells-b	Mkln1	277.293	-0.594089	0.273205	-2.17452	0.0296661	0.158071
B cells-b	Pes1	46.6887	0.880298	0.404759	2.17487	0.0296399	0.158071
B cells-b	Qars	47.6176	0.775611	0.356899	2.1732	0.0297656	0.158493
B cells-b	Myef2	42.1787	-0.743764	0.342412	-2.17213	0.0298455	0.158702
B cells-b	Rpl30	5920.71	0.929821	0.428058	2.17219	0.0298416	0.158702
B cells-b	Cmpk1	104.761	0.733824	0.337926	2.17156	0.0298892	0.158826
B cells-b	Prdx1	236.935	0.583963	0.269036	2.17058	0.0299631	0.158943
B cells-b	Ptms	32.8785	0.934133	0.430374	2.17052	0.0299678	0.158943
B cells-b	Nme1	205.561	0.743788	0.34269	2.17044	0.0299733	0.158943
B cells-b	Prdm15	33.678	-0.985962	0.454321	-2.17019	0.0299927	0.158943
B cells-b	Phf23	50.4724	0.798472	0.367994	2.16979	0.0300224	0.158992
B cells-b	Ngdn	75.7385	0.609371	0.280971	2.16881	0.0300973	0.159281
B cells-b	Dpp4	136.791	-0.655457	0.302419	-2.16738	0.0302061	0.159701
B cells-b	Snrpd2	224.99	0.971462	0.448251	2.16723	0.0302176	0.159701
B cells-b	Rps25	2785.61	0.99485	0.459179	2.16658	0.0302666	0.159852
B cells-b	Zfand6	145.103	0.610678	0.2819	2.16629	0.0302891	0.159863
B cells-b	Ilk	42.1232	0.920705	0.425181	2.16544	0.0303537	0.159987
B cells-b	Klhl18	56.1961	-0.64216	0.296536	-2.16554	0.0303462	0.159987
B cells-b	Myadm	20.256	-1.50193	0.694191	-2.16358	0.0304968	0.160031
B cells-b	Slx1b	14.084	-1.12375	0.519225	-2.16429	0.0304422	0.160031
B cells-b	Herc4	230.028	-0.452285	0.208952	-2.16454	0.0304233	0.160031
B cells-b	Drg1	40.8363	0.855222	0.395302	2.16346	0.0305055	0.160031
B cells-b	Ak6	19.8343	1.05949	0.489596	2.16402	0.030463	0.160031
B cells-b	Pdia6	248.309	-0.540912	0.250005	-2.1636	0.030495	0.160031
B cells-b	Clpp	39.3357	0.857615	0.396309	2.164	0.030464	0.160031
B cells-b	Pnp	45.1561	0.951228	0.439806	2.16284	0.0305538	0.160177
B cells-b	Polr2c	59.4431	0.706889	0.327109	2.16102	0.0306938	0.160739
B cells-b	Sucla2	45.9067	0.720544	0.333527	2.16038	0.0307435	0.160739
B cells-b	Rpl24	2571.77	0.937993	0.434176	2.1604	0.0307419	0.160739
B cells-b	H2-Eb2	119.621	-0.875609	0.405278	-2.16052	0.0307328	0.160739
B cells-b	C1qbp	104.084	0.856809	0.396787	2.15937	0.0308217	0.16104
B cells-b	Psmg4	124.59	0.893826	0.414175	2.15809	0.0309212	0.161344
B cells-b	Fkbp3	252.81	0.635868	0.294617	2.15829	0.0309054	0.161344
B cells-b	Brd8	195.05	-0.474759	0.220038	-2.15762	0.0309573	0.161424
B cells-b	Tmem189	51.148	-0.661263	0.306635	-2.15651	0.0310435	0.16155
B cells-b	Pik3r4	66.6475	-0.680393	0.315455	-2.15686	0.0310164	0.16155
B cells-b	Zfp36l2	871.818	0.831844	0.385693	2.15675	0.0310252	0.16155
B cells-b	Rps6ka3	69.5732	0.650873	0.301874	2.15611	0.0310754	0.161609
B cells-b	Ngrn	23.2177	0.959706	0.445188	2.15573	0.0311049	0.161654
B cells-b	2310009B15Rik	18.5347	1.14934	0.533243	2.15538	0.0311319	0.161687
B cells-b	Atp6v1g1	180.251	0.901027	0.418255	2.15425	0.0312204	0.161879
B cells-b	Rps15a	5950.68	1.11449	0.517379	2.15412	0.0312311	0.161879
B cells-b	Zwint	34.1947	1.0615	0.49268	2.15454	0.0311977	0.161879
B cells-b	Tet2	108.151	-0.536018	0.24887	-2.15381	0.0312551	0.161896
B cells-b	Etnk1	490.02	-0.523754	0.243432	-2.15154	0.0314334	0.162712
B cells-b	Arf1	192.046	0.590546	0.274532	2.1511	0.0314687	0.162786
B cells-b	Pik3c2b	78.9356	-1.08253	0.503443	-2.15025	0.0315355	0.16287
B cells-b	Klhl20	48.866	-0.63839	0.296857	-2.1505	0.031516	0.16287
B cells-b	Chchd7	36.4673	0.817778	0.380345	2.1501	0.0315475	0.16287
B cells-b	1600002K03Rik	38.5959	1.09902	0.511384	2.14911	0.0316254	0.163164
B cells-b	Gm4673	17.2151	-1.0817	0.503686	-2.14756	0.0317484	0.163691
B cells-b	Eapp	130.315	0.59374	0.276674	2.14599	0.0318734	0.164227
B cells-b	Vamp1	50.3119	-0.677241	0.315759	-2.1448	0.0319688	0.16461
B cells-b	BC049352	21.9697	-1.85308	0.864119	-2.14447	0.0319951	0.164637
B cells-b	Bcar3	105.076	-0.774947	0.361507	-2.14366	0.0320604	0.164756
B cells-b	Aaas	18.4038	-1.06887	0.498571	-2.14386	0.032044	0.164756
B cells-b	Nol7	305.784	0.67588	0.315342	2.14332	0.0320872	0.164785
B cells-b	Atl2	64.8185	-0.690837	0.322554	-2.14178	0.0322115	0.165314
B cells-b	Sgf29	27.7381	0.899732	0.420416	2.1401	0.0323468	0.1659
B cells-b	Rpl31	1069.5	0.977468	0.45684	2.13963	0.0323849	0.165986
B cells-b	Tmem87b	53.9483	-0.767176	0.358867	-2.13777	0.0325353	0.166346
B cells-b	Zfp280c	28.4534	-0.817988	0.382882	-2.1364	0.032647	0.166346
B cells-b	Txnip	1242.31	0.536211	0.250972	2.13654	0.0326354	0.166346
B cells-b	Pstk	45.111	-0.699034	0.327124	-2.1369	0.0326057	0.166346
B cells-b	Xpo4	57.8499	-0.606488	0.283876	-2.13645	0.0326425	0.166346
B cells-b	Sap30bp	34.6019	0.867965	0.406097	2.13733	0.0325711	0.166346
B cells-b	Dusp22	40.3259	-0.963829	0.450719	-2.13842	0.0324823	0.166346
B cells-b	Prpf39	215.495	-0.451934	0.211419	-2.13762	0.0325472	0.166346
B cells-b	Pten	364.009	-0.496927	0.2325	-2.13732	0.0325719	0.166346
B cells-b	Ubc	625.074	0.608683	0.28504	2.13543	0.0327258	0.166639
B cells-b	Rheb	90.3608	0.589929	0.276373	2.13453	0.0327991	0.166754
B cells-b	Art2b	19.2332	4.84978	2.27286	2.13378	0.0328606	0.166754
B cells-b	Csnk2a2	106.063	0.509315	0.238742	2.13333	0.032898	0.166754
B cells-b	Vps9d1	31.3547	-0.892766	0.418467	-2.13342	0.03289	0.166754
B cells-b	Apex1	41.2887	1.01133	0.47394	2.13387	0.0328532	0.166754
B cells-b	Mrps36	59.4919	0.849248	0.398018	2.13369	0.0328678	0.166754
B cells-b	Ifit1bl1	75.3926	1.51516	0.710119	2.13367	0.0328696	0.166754
B cells-b	Higd1a	85.3105	0.712828	0.334556	2.13067	0.0331166	0.167753
B cells-b	Hivep3	19.758	-0.915727	0.430123	-2.12899	0.0332551	0.168207
B cells-b	Gnl2	64.9169	0.689823	0.324081	2.12855	0.0332917	0.168207
B cells-b	Ran	258.253	0.826623	0.3884	2.12828	0.0333139	0.168207
B cells-b	Rbx1	320.485	0.586119	0.275372	2.12846	0.0332989	0.168207
B cells-b	Tmem173	103.029	-0.572283	0.268814	-2.12892	0.0332612	0.168207
B cells-b	Ppil3	38.9686	0.757935	0.356394	2.12668	0.0334468	0.168269
B cells-b	Ndufaf1	19.7338	1.19776	0.562902	2.12784	0.0333507	0.168269
B cells-b	Hint2	31.7907	0.834819	0.392661	2.12606	0.0334985	0.168269
B cells-b	Nucb1	77.0982	-0.541324	0.254592	-2.12624	0.0334834	0.168269
B cells-b	Nipa2	123.45	-0.683492	0.32142	-2.12648	0.0334635	0.168269
B cells-b	Rab10	199.192	0.479851	0.225552	2.12745	0.0333826	0.168269
B cells-b	Thap7	19.5655	1.15733	0.544181	2.12673	0.0334427	0.168269
B cells-b	Tcp1	226.512	0.435253	0.204655	2.12676	0.0334401	0.168269
B cells-b	Serf2	792.056	0.972105	0.457337	2.12558	0.0335385	0.168361
B cells-b	Zfp507	94.0857	-0.542623	0.255351	-2.12501	0.0335857	0.168382
B cells-b	March1	409.095	-0.652306	0.306943	-2.12517	0.0335727	0.168382
B cells-b	Ppp2r5a	218.292	0.615218	0.289606	2.12432	0.033643	0.168462
B cells-b	Eno1	141.195	1.12173	0.528047	2.1243	0.033645	0.168462
B cells-b	Abca2	17.2697	-0.990604	0.466503	-2.12347	0.0337147	0.168487
B cells-b	Chfr	168.221	-0.520801	0.245231	-2.12372	0.0336938	0.168487
B cells-b	Canx	302.483	-0.559154	0.263264	-2.12393	0.0336764	0.168487
B cells-b	9930104L06Rik	13.9925	-1.30698	0.61616	-2.12117	0.0339072	0.168915
B cells-b	Trappc3	40.808	0.73565	0.346841	2.121	0.0339215	0.168915
B cells-b	Rhof	78.4008	0.637166	0.300453	2.12068	0.0339488	0.168915
B cells-b	AI480526	27.1829	-0.871538	0.411127	-2.11987	0.0340166	0.168915
B cells-b	2410002F23Rik	43.8929	-0.663564	0.312966	-2.12024	0.0339855	0.168915
B cells-b	Saysd1	36.9045	0.96263	0.453825	2.12115	0.0339094	0.168915
B cells-b	Neil1	25.031	-1.18267	0.55786	-2.12001	0.0340051	0.168915
B cells-b	Pecam1	336.366	-0.518431	0.244411	-2.12115	0.0339092	0.168915
B cells-b	Yaf2	35.4628	0.956714	0.45123	2.12024	0.0339862	0.168915
B cells-b	Zfp53	27.2493	0.905215	0.426778	2.12105	0.033918	0.168915
B cells-b	Ccnt2	163.539	-0.637704	0.300927	-2.11914	0.034079	0.169117
B cells-b	Mybbp1a	124.193	0.57537	0.271545	2.11888	0.034101	0.169118
B cells-b	Smarcad1	80.5183	-0.5819	0.274741	-2.11799	0.0341757	0.169153
B cells-b	Hnrnpf	778.629	0.777179	0.366986	2.11773	0.0341976	0.169153
B cells-b	Morc2a	37.9885	-0.744012	0.351246	-2.11821	0.0341576	0.169153
B cells-b	Derl2	69.7512	-0.55928	0.264121	-2.11751	0.0342162	0.169153
B cells-b	Plk2	122.308	-0.92793	0.438036	-2.11839	0.0341422	0.169153
B cells-b	Rbms2	20.8471	0.999244	0.472137	2.11643	0.0343085	0.169501
B cells-b	Tkt	109.925	0.600472	0.284134	2.11334	0.0345717	0.170694
B cells-b	Mbd4	48.0436	-0.823611	0.389949	-2.1121	0.0346782	0.170895
B cells-b	Zbtb24	37.1332	0.755501	0.35767	2.11229	0.0346618	0.170895
B cells-b	Ostm1	52.9828	-0.678746	0.321335	-2.11227	0.0346634	0.170895
B cells-b	Hsp90aa1	940.934	0.549913	0.260504	2.11096	0.0347761	0.171161
B cells-b	Cox8a	554.164	1.08171	0.512375	2.11117	0.0347573	0.171161
B cells-b	Pgap2	46.9461	-0.665679	0.315525	-2.10975	0.0348795	0.171562
B cells-b	Cpne3	57.6307	0.674679	0.319944	2.10874	0.0349667	0.171883
B cells-b	Ube2l6	23.569	1.22124	0.579243	2.10833	0.0350021	0.171949
B cells-b	Far1	179.023	-0.68207	0.323565	-2.10798	0.0350323	0.171989
B cells-b	Pdcd10	272.272	0.627278	0.29783	2.10616	0.0351903	0.172326
B cells-b	Fam26f	59.4479	0.717274	0.340607	2.10587	0.0352155	0.172326
B cells-b	Acsl1	58.9388	-0.611162	0.290246	-2.10567	0.0352334	0.172326
B cells-b	Rcbtb2	36.9562	1.84085	0.874226	2.1057	0.0352308	0.172326
B cells-b	Nudcd3	165.684	-0.673291	0.319565	-2.1069	0.0351263	0.172326
B cells-b	Ttc19	90.3469	-0.593045	0.281544	-2.1064	0.0351696	0.172326
B cells-b	Snrnp200	136.135	0.489982	0.232739	2.10529	0.0352661	0.172378
B cells-b	Ctdnep1	60.2512	0.953749	0.453087	2.105	0.0352912	0.172393
B cells-b	Kti12	31.1061	0.994271	0.472395	2.10474	0.0353136	0.172394
B cells-b	Hnrnph3	141.929	-0.654145	0.311019	-2.10324	0.0354452	0.172928
B cells-b	4930402H24Rik	25.994	-0.918375	0.436926	-2.1019	0.0355622	0.173232
B cells-b	Cxcl10	15.4922	1.63653	0.778557	2.102	0.0355531	0.173232
B cells-b	Brf1	55.6016	-0.607807	0.289224	-2.10151	0.0355962	0.173232
B cells-b	Gramd4	47.8657	-0.700555	0.333318	-2.10176	0.0355743	0.173232
B cells-b	Pmepa1	24.5456	1.34266	0.639163	2.10065	0.0356715	0.173297
B cells-b	Pim2	37.1518	0.984612	0.46881	2.10023	0.0357082	0.173297
B cells-b	Zmat5	42.6808	1.19889	0.570621	2.10103	0.0356381	0.173297
B cells-b	Wdr89	75.961	0.774394	0.368743	2.10009	0.0357206	0.173297
B cells-b	Scd1	503.527	-0.753194	0.358622	-2.10024	0.0357074	0.173297
B cells-b	Nono	193.816	0.641015	0.305351	2.09928	0.0357926	0.173439
B cells-b	Prdx2	97.5801	0.988561	0.47091	2.09926	0.0357942	0.173439
B cells-b	Dennd2d	78.1672	0.833515	0.39712	2.0989	0.0358256	0.173483
B cells-b	Otud7b	73.3586	-0.547817	0.261255	-2.09686	0.0360057	0.174154
B cells-b	Pomp	219.963	0.655016	0.312384	2.09683	0.0360088	0.174154
B cells-b	Tbl1x	105.028	0.625134	0.298353	2.09528	0.0361457	0.174425
B cells-b	Ube3c	103.026	-0.587789	0.280542	-2.09519	0.0361542	0.174425
B cells-b	Cactin	20.7089	1.02114	0.4872	2.09593	0.036088	0.174425
B cells-b	Maf	85.6225	-0.544566	0.259853	-2.09566	0.036112	0.174425
B cells-b	Glo1	46.3465	1.06168	0.506815	2.09481	0.0361877	0.174479
B cells-b	Slc7a6	18.4319	-0.965854	0.461251	-2.09399	0.0362611	0.174725
B cells-b	Aldh9a1	20.6079	1.03613	0.494992	2.09323	0.0363286	0.174834
B cells-b	Txn2	99.9893	0.926447	0.442547	2.09344	0.0363095	0.174834
B cells-b	Tmem33	76.7024	-0.633927	0.302938	-2.0926	0.0363853	0.174999
B cells-b	Mroh1	37.2565	-0.970968	0.464082	-2.09223	0.0364176	0.175047
B cells-b	Prkcb	240.307	-0.449016	0.214717	-2.0912	0.0365102	0.175384
B cells-b	Fam107b	222.373	0.519844	0.248624	2.09088	0.0365388	0.175413
B cells-b	Gapdh	395.736	1.13045	0.540782	2.09039	0.0365825	0.175515
B cells-b	Gadd45gip1	81.7232	1.09538	0.524151	2.08982	0.0366339	0.175654
B cells-b	Igbp1	107.889	0.838789	0.401425	2.08953	0.03666	0.175671
B cells-b	Pan2	37.4633	-0.735814	0.352295	-2.08863	0.036741	0.175736
B cells-b	Pdcd6ip	130.238	0.585231	0.280158	2.08893	0.0367141	0.175736
B cells-b	Arhgap26	120.91	-0.75461	0.361279	-2.08872	0.0367331	0.175736
B cells-b	Tubb4b	125.133	1.02895	0.49284	2.0878	0.0368155	0.17597
B cells-b	Manbal	24.2213	0.932047	0.446578	2.08709	0.0368802	0.17597
B cells-b	Ube2q1	130.125	0.721829	0.345819	2.08731	0.0368605	0.17597
B cells-b	Cdk2ap1	27.6515	1.19057	0.570442	2.0871	0.0368788	0.17597
B cells-b	Bri3	159.679	0.716217	0.343241	2.08663	0.0369215	0.17606
B cells-b	Cytip	505.753	0.506537	0.242888	2.08547	0.0370262	0.176451
B cells-b	Lamc1	26.2787	-0.846577	0.406035	-2.08499	0.0370705	0.176554
B cells-b	Vapb	60.8867	0.706907	0.339155	2.08432	0.0371312	0.176612
B cells-b	Smpdl3a	41.038	0.870458	0.417609	2.08438	0.0371254	0.176612
B cells-b	Nde1	32.1791	-0.755135	0.362331	-2.08411	0.0371506	0.176612
B cells-b	Cd48	213.167	-0.537171	0.257957	-2.08241	0.0373054	0.176888
B cells-b	Mttp	15.9281	-1.02175	0.490472	-2.0832	0.0372326	0.176888
B cells-b	Kcnk5	20.6309	-1.30787	0.628113	-2.08222	0.0373219	0.176888
B cells-b	Zhx1	79.7161	0.786268	0.377542	2.0826	0.037288	0.176888
B cells-b	Csprs	26.6036	-1.02159	0.490551	-2.08254	0.037293	0.176888
B cells-b	Rps18	5261.22	0.999696	0.480239	2.08166	0.0373733	0.177024
B cells-b	Arl1	62.1314	0.679641	0.326585	2.08105	0.0374289	0.17718
B cells-b	Nbeal1	104.108	-0.494681	0.237781	-2.0804	0.0374887	0.177248
B cells-b	Rabepk	37.7389	-0.704708	0.33871	-2.08056	0.0374739	0.177248
B cells-b	Myo5a	131.35	-0.813628	0.391228	-2.07968	0.0375553	0.177455
B cells-b	Ttc14	421.65	-0.512367	0.246403	-2.07939	0.0375817	0.177473
B cells-b	Mef2c	2812.5	-0.747982	0.359848	-2.07861	0.0376536	0.177705
B cells-b	Aip	54.9779	0.966265	0.465109	2.0775	0.0377551	0.178076
B cells-b	Cep192	92.4567	-0.491985	0.236919	-2.0766	0.0378388	0.178363
B cells-b	Dnah8	43.0791	1.72567	0.831733	2.07479	0.0380064	0.179045
B cells-b	Chst10	36.5984	-0.784707	0.37831	-2.07425	0.0380565	0.179065
B cells-b	Mrps14	138.298	0.762133	0.367399	2.0744	0.0380423	0.179065
B cells-b	Wrn	73.4827	0.641994	0.309737	2.07271	0.0381996	0.17963
B cells-b	Chmp6	22.5008	1.28785	0.621411	2.07245	0.0382232	0.179633
B cells-b	Bex3	34.2251	0.956534	0.46239	2.06867	0.0385769	0.181186
B cells-b	Krcc1	95.4956	0.73406	0.354983	2.06787	0.0386519	0.18132
B cells-b	Gnptab	58.495	-0.738456	0.357081	-2.06803	0.0386369	0.18132
B cells-b	Zfp746	112.851	-0.530956	0.256871	-2.06701	0.0387331	0.181592
B cells-b	Dda1	63.3473	0.687385	0.332613	2.06662	0.0387696	0.181654
B cells-b	Rab3ip	47.8621	0.819316	0.39661	2.0658	0.0388475	0.18191
B cells-b	Slc39a9	26.9956	-0.840784	0.407111	-2.06524	0.0388998	0.182046
B cells-b	Spcs1	125.087	0.841129	0.407331	2.06498	0.0389254	0.182056
B cells-b	Tob2	179.964	-0.434579	0.210495	-2.06456	0.0389646	0.18213
B cells-b	Lsm10	17.9846	1.58244	0.766631	2.06414	0.0390041	0.182206
B cells-b	Sgms1	187.646	-0.444006	0.21514	-2.0638	0.0390366	0.182249
B cells-b	Prim2	18.3248	-0.94139	0.457192	-2.05907	0.0394875	0.182553
B cells-b	Kansl1l	55.8129	-0.636192	0.308464	-2.06245	0.0391647	0.182553
B cells-b	Zbtb6	28.833	0.854185	0.415111	2.05773	0.0396162	0.182553
B cells-b	Scai	68.9731	-0.692421	0.335947	-2.0611	0.0392933	0.182553
B cells-b	Tank	127.969	-0.702508	0.341341	-2.05808	0.0395824	0.182553
B cells-b	Smu1	82.979	0.69377	0.336748	2.0602	0.0393789	0.182553
B cells-b	2700038G22Rik	18.4153	-0.978093	0.474195	-2.06264	0.0391469	0.182553
B cells-b	Ap4m1	30.315	-0.766697	0.371979	-2.06113	0.0392906	0.182553
B cells-b	Tra2a	664.781	-0.527201	0.256182	-2.05792	0.0395978	0.182553
B cells-b	Tfpt	13.9848	1.34069	0.650611	2.06066	0.0393352	0.182553
B cells-b	Irf2bp1	28.6313	0.815869	0.395747	2.06159	0.0392465	0.182553
B cells-b	Uba2	69.013	0.605378	0.29399	2.05918	0.0394771	0.182553
B cells-b	Thumpd1	55.9792	0.775263	0.376439	2.05947	0.0394494	0.182553
B cells-b	Acin1	515.969	0.432324	0.209975	2.05893	0.0395014	0.182553
B cells-b	Dennd4a	429.186	-0.618948	0.300133	-2.06224	0.0391846	0.182553
B cells-b	Mrpl12	70.6351	0.865527	0.420456	2.05854	0.0395381	0.182553
B cells-b	Hdac9	31.3216	-1.18836	0.577304	-2.05846	0.0395462	0.182553
B cells-b	Riox1	18.6819	1.10559	0.536732	2.05985	0.0394127	0.182553
B cells-b	Mapk11	34.9323	-0.891499	0.432806	-2.05981	0.0394165	0.182553
B cells-b	Abcc1	41.4806	-0.685672	0.332588	-2.06163	0.0392432	0.182553
B cells-b	Pkd1	62.9351	-0.697933	0.338903	-2.05939	0.0394572	0.182553
B cells-b	Rrp36	27.9314	0.831592	0.403305	2.06194	0.0392134	0.182553
B cells-b	Dgcr6	14.9265	1.37622	0.669088	2.05686	0.0396994	0.182828
B cells-b	Bzw1	277.187	0.505797	0.246005	2.05604	0.0397787	0.183085
B cells-b	Ppp6r3	147.248	-0.545826	0.265583	-2.0552	0.0398598	0.18335
B cells-b	Stx16	151.188	-0.493866	0.240365	-2.05465	0.039913	0.183487
B cells-b	Pole4	142.778	0.653044	0.318125	2.05279	0.0400928	0.184205
B cells-b	Rubcnl	51.2843	-0.872151	0.42494	-2.05241	0.04013	0.184267
B cells-b	Casp2	58.1436	-0.601954	0.293388	-2.05174	0.0401953	0.184459
B cells-b	Zbtb8os	55.9979	0.724043	0.352947	2.05142	0.0402262	0.184492
B cells-b	Sash3	145.14	0.529403	0.258318	2.04942	0.0404206	0.184949
B cells-b	Smc4	287.799	0.820979	0.400588	2.04943	0.0404197	0.184949
B cells-b	Chtf8	58.2985	0.695491	0.339338	2.04955	0.0404081	0.184949
B cells-b	Mrpl36	55.4296	1.14723	0.559703	2.04971	0.0403932	0.184949
B cells-b	Glul	34.6527	0.821307	0.401049	2.0479	0.04057	0.185524
B cells-b	Nt5c	129.85	0.845727	0.413096	2.04729	0.0406296	0.185579
B cells-b	Strn3	150.649	-0.501253	0.244813	-2.04749	0.0406096	0.185579
B cells-b	Pdk3	15.5624	1.27097	0.620969	2.04676	0.0406821	0.1857
B cells-b	Dnajc9	147.632	0.768871	0.375694	2.04654	0.0407036	0.1857
B cells-b	Hspd1	330.124	0.412096	0.201409	2.04607	0.0407494	0.1858
B cells-b	Ubr7	37.677	0.767802	0.375321	2.04572	0.040784	0.185849
B cells-b	Chd4	463.655	0.435554	0.213002	2.04484	0.0408711	0.186138
B cells-b	1500011B03Rik	13.8906	1.51675	0.741874	2.04448	0.0409057	0.186186
B cells-b	Rab4b	14.7316	-1.12309	0.549603	-2.04346	0.0410065	0.186537
B cells-b	Frs2	41.397	-0.669183	0.327581	-2.0428	0.0410722	0.186727
B cells-b	Rbm10	63.6823	0.652937	0.319815	2.04161	0.0411901	0.187154
B cells-b	Kif1bp	19.4465	1.09102	0.534964	2.03943	0.0414072	0.187965
B cells-b	Grk6	242.843	0.479094	0.234927	2.03933	0.0414168	0.187965
B cells-b	Gbp9	196.117	0.658689	0.323067	2.03886	0.041464	0.18807
B cells-b	Arl3	17.2467	1.06895	0.524543	2.03786	0.0415636	0.188412
B cells-b	Cpm	53.6405	-0.801677	0.393586	-2.03686	0.0416645	0.188689
B cells-b	Wars	114.693	1.03499	0.508152	2.03677	0.0416731	0.188689
B cells-b	H2afy	295.48	0.488191	0.239771	2.03607	0.0417436	0.188899
B cells-b	Hmgn2	133.515	0.633085	0.311107	2.03494	0.0418568	0.189254
B cells-b	Otulin	282.829	-0.661914	0.325305	-2.03475	0.0418763	0.189254
B cells-b	Csad	31.9747	-0.777454	0.382123	-2.03456	0.0418947	0.189254
B cells-b	Rpl9-ps6	13.9652	1.39544	0.686006	2.03415	0.0419365	0.189333
B cells-b	March6	68.6326	-0.606458	0.298223	-2.03357	0.0419947	0.189486
B cells-b	Cmc2	18.46	1.11227	0.547033	2.03328	0.0420242	0.18951
B cells-b	Trrap	99.8276	-0.502161	0.247177	-2.03158	0.0421957	0.190173
B cells-b	Rpl32	5842.76	1.11664	0.549829	2.03088	0.0422673	0.190302
B cells-b	Tnfaip1	25.6673	-0.84948	0.418294	-2.03082	0.0422732	0.190302
B cells-b	Gm26609	26.3403	-1.03833	0.511546	-2.02979	0.0423779	0.190664
B cells-b	Mafg	49.3185	-0.772894	0.380928	-2.02898	0.0424606	0.190926
B cells-b	Itga4	590.809	-0.589208	0.290526	-2.02807	0.0425527	0.19123
B cells-b	AB124611	108.282	0.804724	0.396852	2.02777	0.042584	0.19126
B cells-b	Rbmxl1	58.429	0.684926	0.337857	2.02727	0.0426353	0.191381
B cells-b	Proser1	58.1036	-0.666621	0.32904	-2.02595	0.0427695	0.19155
B cells-b	Rps26	3174.77	1.03445	0.510544	2.02618	0.0427465	0.19155
B cells-b	Tubgcp3	52.3236	-0.632223	0.312017	-2.02624	0.0427397	0.19155
B cells-b	Dgat1	15.9475	-1.06577	0.526063	-2.02594	0.0427713	0.19155
B cells-b	Rps23	4813.4	0.931904	0.46012	2.02535	0.0428314	0.19171
B cells-b	Pola1	23.3996	-0.898425	0.443754	-2.0246	0.0429082	0.191944
B cells-b	Cars2	51.3327	-0.636053	0.31423	-2.02416	0.0429533	0.192035
B cells-b	Plod3	17.0058	-0.976576	0.482633	-2.02343	0.0430284	0.192151
B cells-b	Myo9a	35.4909	-0.753545	0.372396	-2.0235	0.0430216	0.192151
B cells-b	Gimap1	441.649	0.662424	0.327572	2.02223	0.0431531	0.192594
B cells-b	Vta1	50.5966	0.658371	0.325626	2.02186	0.0431906	0.192594
B cells-b	L3mbtl3	95.0103	0.526338	0.260337	2.02175	0.0432017	0.192594
B cells-b	Prps2	47.2855	0.80075	0.396232	2.02091	0.0432889	0.192653
B cells-b	Gtf2i	77.3887	1.19059	0.589036	2.02124	0.0432546	0.192653
B cells-b	Eif4b	150.516	0.673552	0.333268	2.02105	0.0432747	0.192653
B cells-b	Rrbp1	310.954	-0.434722	0.215217	-2.01993	0.043391	0.192937
B cells-b	H2afz	252.168	0.48416	0.239716	2.01972	0.043412	0.192937
B cells-b	Abhd2	53.8164	-0.732565	0.362731	-2.01958	0.043427	0.192937
B cells-b	Srsf1	215.258	-0.488111	0.24179	-2.01874	0.0435144	0.193216
B cells-b	Dnajc8	226.172	0.571847	0.283409	2.01774	0.0436182	0.193566
B cells-b	Ivns1abp	173.226	-0.689951	0.342087	-2.01689	0.0437068	0.193818
B cells-b	Timm17b	72.1607	0.934438	0.463345	2.01672	0.0437246	0.193818
B cells-b	Nrbf2	53.692	0.629739	0.31238	2.01594	0.0438062	0.19407
B cells-b	Prrc2c	1032.86	0.570187	0.282897	2.01552	0.0438497	0.194083
B cells-b	Pax5	567.762	-0.480605	0.238462	-2.01544	0.0438589	0.194083
B cells-b	Naa30	50.3975	-0.719244	0.356989	-2.01475	0.0439307	0.194291
B cells-b	Blnk	408.268	-0.638018	0.316809	-2.01389	0.0440211	0.19458
B cells-b	Kctd12	204.043	-0.684484	0.339944	-2.01352	0.0440597	0.19464
B cells-b	Zdhhc13	27.0048	-0.975467	0.484618	-2.01286	0.0441297	0.19484
B cells-b	Prep	28.3134	-0.741881	0.368664	-2.01235	0.0441829	0.194911
B cells-b	Isyna1	23.0736	0.994021	0.49399	2.01223	0.0441957	0.194911
B cells-b	Selenop	74.015	1.31197	0.652149	2.01176	0.0442448	0.195017
B cells-b	Psmb4	171.907	0.954686	0.47473	2.01101	0.0443244	0.195257
B cells-b	Slc39a1	18.289	-1.08121	0.538304	-2.00856	0.0445843	0.195921
B cells-b	Selplg	103.534	1.17901	0.586791	2.00925	0.0445103	0.195921
B cells-b	Eps8l1	20.1067	-1.9862	0.988847	-2.0086	0.0445791	0.195921
B cells-b	Cd3eap	16.2482	1.3362	0.665085	2.00907	0.0445296	0.195921
B cells-b	Slc37a2	23.4338	-1.10047	0.547931	-2.0084	0.0446004	0.195921
B cells-b	Rptor	56.1326	-0.772946	0.384936	-2.00799	0.0446448	0.196005
B cells-b	Ppp2r1a	66.6337	0.559117	0.278481	2.00774	0.0446712	0.196011
B cells-b	Ssbp1	166.326	-0.468838	0.233696	-2.00619	0.0448364	0.196625
B cells-b	Utp11	72.079	0.609865	0.304087	2.00556	0.0449029	0.196696
B cells-b	Vamp2	109.978	-0.47134	0.235011	-2.00561	0.0448984	0.196696
B cells-b	Atp6ap2	83.3859	-0.633995	0.316253	-2.00471	0.0449938	0.19682
B cells-b	Exoc1	51.562	-0.653163	0.325772	-2.00497	0.0449665	0.19682
B cells-b	Rasgrp3	174.406	-0.65085	0.32468	-2.00459	0.0450069	0.19682
B cells-b	Fam241a	26.7454	1.01044	0.504555	2.00264	0.0452156	0.197622
B cells-b	Cmip	84.8474	0.654713	0.326975	2.00233	0.0452492	0.197658
B cells-b	Ifi208	149.708	0.890613	0.445468	1.99928	0.0455783	0.198303
B cells-b	Isg20l2	50.9568	0.693785	0.347002	1.99937	0.0455686	0.198303
B cells-b	Uba3	47.5748	-0.732685	0.366355	-1.99993	0.0455077	0.198303
B cells-b	Zfp646	114.164	0.489327	0.244709	1.99963	0.0455407	0.198303
B cells-b	Armt1	42.6493	-0.673929	0.337107	-1.99915	0.0455916	0.198303
B cells-b	Hsdl1	45.383	0.732391	0.366142	2.00029	0.0454686	0.198303
B cells-b	Dhx8	78.4841	0.560954	0.280463	2.0001	0.0454897	0.198303
B cells-b	Kmt2d	143.606	-0.629291	0.314791	-1.99908	0.0456	0.198303
B cells-b	Phf1	70.8728	-0.643617	0.322034	-1.9986	0.0456516	0.198417
B cells-b	Gtpbp6	40.1711	-0.652198	0.326414	-1.99807	0.045709	0.198556
B cells-b	Scamp3	77.7962	0.623281	0.312004	1.99767	0.0457524	0.198633
B cells-b	Cox5b	220.448	0.946227	0.473988	1.99631	0.0459001	0.199054
B cells-b	Smim19	42.0743	0.741716	0.371544	1.99631	0.0459002	0.199054
B cells-b	Gm15987	129.986	-0.646963	0.324272	-1.99512	0.0460294	0.199393
B cells-b	Arglu1	470.706	-0.379273	0.190098	-1.99514	0.0460271	0.199393
B cells-b	Ostf1	162.129	0.53466	0.26808	1.9944	0.0461083	0.199624
B cells-b	Cd84	292.601	-0.658209	0.330152	-1.99366	0.0461894	0.199861
B cells-b	Ndufb6	60.7401	1.04443	0.523938	1.99343	0.0462144	0.199861
B cells-b	Mcm9	66.3376	-0.613244	0.307714	-1.9929	0.0462721	0.2
B cells-b	Rps12	5706.57	0.962763	0.483256	1.99224	0.0463444	0.200202
B cells-b	Hars	35.1598	0.790425	0.396809	1.99195	0.0463762	0.200228
B cells-b	Srek1	138.131	-0.444904	0.223396	-1.99155	0.0464203	0.200308
B cells-b	Tmem163	72.8182	-1.06525	0.534997	-1.99112	0.0464673	0.2004
B cells-b	Bax	132.993	0.663167	0.333232	1.99011	0.0465793	0.200661
B cells-b	Pnpla6	27.6763	-0.896589	0.450488	-1.99026	0.0465622	0.200661
B cells-b	Ogt	388.571	-0.480039	0.241306	-1.98933	0.0466644	0.200809
B cells-b	Cyb561d1	23.6272	-0.906014	0.455491	-1.98909	0.0466908	0.200809
B cells-b	Myo1g	104.805	-0.574402	0.288747	-1.98929	0.0466689	0.200809
B cells-b	Siah2	68.8069	0.58326	0.293364	1.98818	0.0467917	0.201132
B cells-b	Milr1	24.4194	-0.78086	0.392813	-1.98787	0.0468264	0.20117
B cells-b	Elk3	41.617	-0.710372	0.357442	-1.98738	0.0468806	0.201219
B cells-b	Serpinb9	14.343	1.33203	0.67027	1.9873	0.0468891	0.201219
B cells-b	Snrnp70	581.23	-0.496443	0.24994	-1.98624	0.0470062	0.20161
B cells-b	Cd38	364.555	-0.73995	0.372884	-1.9844	0.0472116	0.20238
B cells-b	Abhd17a	108.573	0.492214	0.248147	1.98356	0.0473054	0.20245
B cells-b	Hist3h2ba	24.2524	0.915298	0.461391	1.98378	0.0472806	0.20245
B cells-b	Gm16286	131.137	0.497884	0.251006	1.98355	0.0473059	0.20245
B cells-b	Fam103a1	75.4359	0.750149	0.378254	1.98319	0.0473465	0.202513
B cells-b	Srebf1	32.1763	-0.745103	0.376059	-1.98135	0.0475525	0.203283
B cells-b	Dbt	35.2542	-0.742283	0.374859	-1.98017	0.047685	0.203416
B cells-b	Uqcrh	705.531	0.960888	0.485221	1.98031	0.0476685	0.203416
B cells-b	Etfa	48.2815	0.794723	0.401347	1.98014	0.0476878	0.203416
B cells-b	Slc26a11	16.2848	-1.19233	0.601939	-1.98082	0.0476116	0.203416
B cells-b	Pbx3	14.6931	-1.27064	0.642032	-1.9791	0.0478052	0.203805
B cells-b	Gm13383	20.3915	-1.07675	0.544263	-1.97837	0.0478868	0.20395
B cells-b	Irgm2	55.7366	1.02035	0.515764	1.97833	0.0478915	0.20395
B cells-b	Srpk3	84.8986	-0.79487	0.401914	-1.97771	0.0479611	0.204136
B cells-b	Rsrc2	460.934	-0.409355	0.207053	-1.97706	0.0480351	0.204296
B cells-b	Trim30d	78.4651	-0.727686	0.368178	-1.97645	0.0481035	0.204296
B cells-b	Nudt13	39.1522	-0.793768	0.401604	-1.97649	0.0480991	0.204296
B cells-b	Phf5a	91.9991	0.693568	0.350855	1.97679	0.0480651	0.204296
B cells-b	Wdr45b	68.7998	-0.601243	0.30434	-1.97556	0.0482043	0.204613
B cells-b	Tmem185a	17.1979	-0.921044	0.466318	-1.97514	0.0482522	0.204667
B cells-b	Polr2e	111.866	0.834762	0.422667	1.97499	0.0482696	0.204667
B cells-b	Card11	176.491	-0.396144	0.200808	-1.97275	0.0485236	0.205521
B cells-b	Zfp637	15.2308	1.27776	0.647703	1.97276	0.0485226	0.205521
B cells-b	Cnp	172.85	0.679319	0.3446	1.97132	0.0486868	0.2061
B cells-b	Fyn	110.583	1.23085	0.625007	1.96934	0.0489144	0.206728
B cells-b	Gm2a	164.818	-0.473543	0.240448	-1.96942	0.0489053	0.206728
B cells-b	Ahsa1	129.21	0.506178	0.257022	1.9694	0.0489074	0.206728
B cells-b	Mrpl51	69.1456	0.688237	0.349533	1.96902	0.0489509	0.20677
B cells-b	Psmd7	100.85	0.576231	0.292771	1.9682	0.0490452	0.206832
B cells-b	Rhot1	54.5281	-0.60327	0.306473	-1.96843	0.0490189	0.206832
B cells-b	Pcnx3	50.7372	-0.724591	0.36813	-1.9683	0.0490335	0.206832
B cells-b	Tagln2	91.0219	0.991484	0.504051	1.96703	0.0491794	0.207287
B cells-b	Utp3	159.19	0.69237	0.352034	1.96677	0.0492095	0.20729
B cells-b	Ulk3	15.3487	-1.16071	0.590223	-1.96657	0.0492334	0.20729
B cells-b	Cables2	42.665	-0.733801	0.373278	-1.96583	0.0493185	0.207536
B cells-b	Kdm5b	73.4535	0.791364	0.402762	1.96484	0.0494323	0.207903
B cells-b	Map3k2	99.9067	-0.519365	0.264467	-1.96382	0.049551	0.20829
B cells-b	Zfp592	102.573	-0.455185	0.231882	-1.96301	0.0496455	0.208351
B cells-b	Nisch	223.498	-0.641114	0.326591	-1.96305	0.0496409	0.208351
B cells-b	Sptlc1	49.9916	-0.607624	0.309502	-1.96323	0.0496193	0.208351
B cells-b	Ffar2	17.3321	1.22098	0.622644	1.96096	0.0498832	0.209124
B cells-b	Ankra2	52.8036	-0.628353	0.320396	-1.96117	0.0498586	0.209124
B cells-b	Zufsp	476.605	-0.338764	0.172853	-1.95983	0.0500153	0.209453
B cells-b	Dbr1	26.3023	0.934948	0.477003	1.96005	0.0499904	0.209453
B cells-b	Xbp1	87.8042	-0.522568	0.266689	-1.95947	0.0500579	0.209519
B cells-b	Ints13	59.9931	-0.574007	0.293099	-1.95841	0.0501824	0.209927
B cells-b	Rars	58.4351	0.590081	0.301466	1.95737	0.0503039	0.21021
B cells-b	Papd7	26.077	-0.772674	0.394736	-1.95745	0.0502951	0.21021
B cells-b	Cnot2	125.708	-0.508479	0.259842	-1.95687	0.0503622	0.210341
B cells-b	Hspa14	90.2897	0.550102	0.281248	1.95593	0.0504736	0.21047
B cells-b	Prcp	104.799	-0.675928	0.345719	-1.95513	0.0505674	0.21047
B cells-b	Trim21	43.3862	0.916224	0.468665	1.95497	0.0505872	0.21047
B cells-b	Casp4	62.172	-0.806523	0.41259	-1.95478	0.0506087	0.21047
B cells-b	Rab8b	56.4789	-0.585778	0.299631	-1.955	0.0505835	0.21047
B cells-b	Vps54	71.3253	-0.656582	0.335773	-1.95543	0.050532	0.21047
B cells-b	Cpsf2	102.48	0.580246	0.296733	1.95544	0.0505307	0.21047
B cells-b	Srpk1	174.388	0.807853	0.413034	1.9559	0.0504771	0.21047
B cells-b	Manba	24.9264	-0.847829	0.433823	-1.95432	0.0506632	0.210584
B cells-b	Ddx5	3630.16	0.331675	0.169776	1.95361	0.0507479	0.210824
B cells-b	Adam9	15.3525	-1.17486	0.601571	-1.95298	0.0508218	0.211019
B cells-b	Nop58	151.449	0.44202	0.226601	1.95065	0.0510986	0.211447
B cells-b	Cdc123	66.945	0.632828	0.324441	1.95052	0.0511146	0.211447
B cells-b	Otud1	52.0538	0.793009	0.406486	1.95089	0.0510701	0.211447
B cells-b	Rnf31	56.1704	-0.608006	0.31165	-1.95093	0.0510656	0.211447
B cells-b	Rbm5	436.017	-0.390876	0.20027	-1.95174	0.0509687	0.211447
B cells-b	Klhl24	444.811	-0.517448	0.265249	-1.9508	0.0510811	0.211447
B cells-b	Psmd2	79.103	0.554099	0.283988	1.95114	0.0510407	0.211447
B cells-b	Gm15232	14.3837	-1.26647	0.649388	-1.95026	0.0511456	0.211463
B cells-b	Ssb	308.143	0.418149	0.214614	1.94838	0.0513698	0.212166
B cells-b	Cdip1	64.6677	-0.532904	0.273502	-1.94845	0.0513614	0.212166
B cells-b	Dvl1	20.6464	-0.880965	0.452269	-1.94788	0.0514296	0.21222
B cells-b	Sephs2	19.0822	1.00154	0.514186	1.94781	0.0514374	0.21222
B cells-b	Acaa2	29.416	1.01775	0.522638	1.94733	0.0514957	0.212348
B cells-b	Cse1l	66.616	-0.527543	0.270942	-1.94707	0.0515265	0.212363
B cells-b	Rbm15	58.8748	-0.657395	0.337706	-1.94665	0.0515767	0.212458
B cells-b	Hsd17b12	64.2682	-0.597269	0.306972	-1.94568	0.0516933	0.212826
B cells-b	Mir17hg	19.239	-0.944367	0.485441	-1.94538	0.0517293	0.212862
B cells-b	Ncln	42.1552	-0.989429	0.508752	-1.94482	0.0517971	0.213028
B cells-b	Ppdpf	269.764	1.03396	0.531791	1.9443	0.0518589	0.21317
B cells-b	Uckl1	39.4306	-0.751343	0.3865	-1.94397	0.0518995	0.213204
B cells-b	Il10rb	106.013	-0.599697	0.308521	-1.94378	0.0519216	0.213204
B cells-b	Rmnd5b	39.4048	-0.637576	0.328057	-1.94349	0.0519564	0.213234
B cells-b	Sumo3	60.3493	0.596193	0.306801	1.94326	0.051985	0.21324
B cells-b	Ahi1	49.4111	-0.622975	0.320656	-1.94282	0.0520385	0.213347
B cells-b	Ttc39b	59.1383	-0.547712	0.281957	-1.94254	0.0520722	0.213373
B cells-b	Ppp3ca	508.417	-0.565441	0.291178	-1.94191	0.0521482	0.213495
B cells-b	Cers4	111.605	-0.472172	0.243157	-1.94184	0.0521567	0.213495
B cells-b	Fam58b	20.545	0.91263	0.470157	1.94111	0.0522444	0.21363
B cells-b	Ints2	26.4857	-0.810041	0.417278	-1.94125	0.0522276	0.21363
B cells-b	BC028528	80.6166	-0.877281	0.452033	-1.94075	0.0522892	0.213701
B cells-b	Atg5	59.9786	0.612036	0.315409	1.94045	0.0523249	0.213735
B cells-b	Ube2g1	50.6794	0.660621	0.340597	1.93959	0.052429	0.214048
B cells-b	Ccnt1	237.636	-0.700753	0.3614	-1.939	0.0525019	0.214234
B cells-b	Ddx27	97.3296	0.568633	0.293555	1.93706	0.0527383	0.21506
B cells-b	Tbce	55.7078	-0.571906	0.295305	-1.93666	0.0527869	0.21506
B cells-b	Hmgxb3	28.5131	0.775813	0.400588	1.93668	0.0527841	0.21506
B cells-b	Cipc	28.0773	-0.778655	0.402176	-1.93611	0.0528547	0.215224
B cells-b	Marveld2	20.0002	-1.0876	0.562146	-1.93473	0.0530231	0.215797
B cells-b	Prkcd	163.257	-0.76076	0.393382	-1.9339	0.0531257	0.215989
B cells-b	Sox4	33.1559	1.28203	0.662854	1.9341	0.0531003	0.215989
B cells-b	Cluap1	20.2471	0.953243	0.492971	1.93367	0.0531536	0.21599
B cells-b	Arpc3	503.414	0.609493	0.315314	1.93297	0.0532398	0.216189
B cells-b	Tbc1d15	83.2804	0.555768	0.287551	1.93276	0.0532657	0.216189
B cells-b	Daxx	75.446	0.660412	0.341722	1.9326	0.0532856	0.216189
B cells-b	Wasf2	272.65	0.390287	0.202012	1.932	0.0533601	0.216266
B cells-b	Chkb	73.0741	-0.927985	0.480312	-1.93205	0.0533535	0.216266
B cells-b	Vezf1	130.169	0.452961	0.234557	1.93113	0.0534665	0.216585
B cells-b	Slc35b1	45.594	-0.694286	0.35989	-1.92916	0.053711	0.217463
B cells-b	Dnajc21	122.336	0.565524	0.293232	1.92859	0.0537817	0.217636
B cells-b	Sf3b4	41.2303	0.920081	0.47731	1.92764	0.0539002	0.218003
B cells-b	Rapgef5	24.8676	-0.801415	0.416117	-1.92594	0.0541125	0.218748
B cells-b	Supt20	190.396	-0.41917	0.217731	-1.92517	0.0542081	0.218908
B cells-b	Zfp91	242.163	0.423679	0.220063	1.92526	0.0541969	0.218908
B cells-b	Wdfy2	37.2393	-0.693861	0.360523	-1.9246	0.0542798	0.219084
B cells-b	Aggf1	98.4957	0.60854	0.316378	1.92346	0.054422	0.219431
B cells-b	Cwc27	43.3606	0.632794	0.328976	1.92353	0.0544138	0.219431
B cells-b	Smim20	53.2299	0.609841	0.317118	1.92307	0.0544708	0.219514
B cells-b	Fam193b	77.8729	-0.620901	0.322907	-1.92284	0.0544995	0.219517
B cells-b	Arl6ip4	71.0548	0.562561	0.292739	1.92172	0.0546414	0.219922
B cells-b	Plaur	159.809	-0.688313	0.358198	-1.9216	0.0546566	0.219922
B cells-b	Rrm2b	77.7115	-0.567775	0.295585	-1.92085	0.0547502	0.220186
B cells-b	Tlr1	67.5528	-0.625625	0.325926	-1.91953	0.0549168	0.220725
B cells-b	Tesc	27.7408	5.6204	2.92829	1.91934	0.0549408	0.220725
B cells-b	Sec61a2	21.5256	-0.831126	0.43313	-1.91888	0.0549989	0.220845
B cells-b	Gdf11	45.6655	-0.753285	0.392923	-1.91713	0.0552215	0.221624
B cells-b	Sh3glb1	313.349	0.418491	0.218404	1.91613	0.055348	0.221869
B cells-b	Tmem9b	39.3413	1.01143	0.527891	1.91598	0.0553678	0.221869
B cells-b	Mdc1	78.4115	-0.577538	0.30141	-1.91612	0.0553497	0.221869
B cells-b	A130010J15Rik	15.1986	-0.964465	0.504183	-1.91293	0.0557575	0.223112
B cells-b	Ccdc97	30.7599	0.791046	0.413485	1.91312	0.0557327	0.223112
B cells-b	Cd81	182.626	-0.560911	0.293229	-1.91288	0.0557636	0.223112
B cells-b	Ssbp3	36.928	1.01403	0.530193	1.91256	0.0558043	0.22316
B cells-b	Cenpa	214.566	-0.50833	0.266094	-1.91034	0.0560892	0.223726
B cells-b	Clip1	83.4362	1.17368	0.614321	1.91053	0.0560655	0.223726
B cells-b	Edaradd	24.4596	-0.935586	0.489607	-1.91089	0.0560185	0.223726
B cells-b	Snu13	236.412	0.557952	0.29206	1.9104	0.0560812	0.223726
B cells-b	Son	1208.31	-0.413324	0.216305	-1.91084	0.0560255	0.223726
B cells-b	Kat2a	20.1527	0.896246	0.469407	1.90931	0.0562217	0.22414
B cells-b	Hdac5	30.0784	-0.684799	0.358891	-1.9081	0.0563784	0.224537
B cells-b	Homer1	18.0569	-0.971028	0.508958	-1.90787	0.0564075	0.224537
B cells-b	C730034F03Rik	48.8573	-0.615627	0.322644	-1.90807	0.0563826	0.224537
B cells-b	Arhgap21	17.8992	-1.11772	0.586024	-1.9073	0.0564821	0.224719
B cells-b	Rap1b	409.804	0.346232	0.181608	1.90648	0.0565875	0.225024
B cells-b	Pag1	378.271	-0.639325	0.335481	-1.9057	0.0566897	0.225086
B cells-b	AI504432	96.0871	-0.562618	0.295183	-1.906	0.0566506	0.225086
B cells-b	Zfp260	59.5699	0.704005	0.36942	1.9057	0.0566889	0.225086
B cells-b	Map4	83.0473	-0.55325	0.290453	-1.90479	0.056808	0.225441
B cells-b	Dpy19l4	14.1536	-1.02703	0.539312	-1.90433	0.0568673	0.225562
B cells-b	Ggta1	55.3669	-0.903081	0.474554	-1.90301	0.057039	0.225899
B cells-b	Hadh	33.6164	0.800535	0.420634	1.90317	0.057019	0.225899
B cells-b	Rpl13a	442.452	1.10683	0.581569	1.90317	0.0570182	0.225899
B cells-b	Ctss	995.748	-0.528743	0.278101	-1.90126	0.0572676	0.226542
B cells-b	Akap9	348.299	0.400033	0.210446	1.90088	0.0573175	0.226542
B cells-b	Apobec1	40.1488	-0.692238	0.36413	-1.90107	0.0572925	0.226542
B cells-b	Man2b1	183.66	-0.613482	0.322686	-1.90117	0.0572792	0.226542
B cells-b	R3hdm1	343.32	-0.586185	0.308683	-1.89899	0.0575663	0.227327
B cells-b	Kif1b	39.9375	1.17259	0.617503	1.89893	0.0575743	0.227327
B cells-b	Arhgef11	46.2669	-0.667922	0.351921	-1.89793	0.0577054	0.227729
B cells-b	1110032A03Rik	42.4245	-0.662035	0.348883	-1.89758	0.0577508	0.227793
B cells-b	Arhgap30	741.615	-0.449727	0.237186	-1.89609	0.0579477	0.228234
B cells-b	C1d	63.9107	0.889841	0.469307	1.89607	0.0579502	0.228234
B cells-b	Entpd1	26.5178	-1.14713	0.605	-1.89609	0.0579481	0.228234
B cells-b	Spns1	24.0423	-0.959315	0.506026	-1.89578	0.0579888	0.228271
B cells-b	Ccdc115	38.3093	0.764501	0.403809	1.89322	0.0583282	0.228386
B cells-b	Uchl5	56.9212	0.59568	0.31483	1.89207	0.0584818	0.228386
B cells-b	Arpc5	358.591	0.525353	0.27738	1.89398	0.0582273	0.228386
B cells-b	Slamf6	222.367	-0.428672	0.226493	-1.89265	0.0584048	0.228386
B cells-b	Degs1	62.0578	-0.567528	0.29984	-1.89277	0.058388	0.228386
B cells-b	Gpr107	91.1453	-0.576047	0.30453	-1.8916	0.0585449	0.228386
B cells-b	Commd7	70.1141	0.574698	0.303332	1.89461	0.0581435	0.228386
B cells-b	Tsc22d2	141.833	-0.521528	0.275679	-1.89179	0.0585186	0.228386
B cells-b	Osbpl9	131.909	0.434675	0.229575	1.89339	0.0583059	0.228386
B cells-b	Mrps15	76.5123	0.721354	0.381332	1.89167	0.0585349	0.228386
B cells-b	Leng1	27.7086	0.819621	0.432956	1.89308	0.0583472	0.228386
B cells-b	Dpp8	161.975	-0.516081	0.272552	-1.89352	0.0582892	0.228386
B cells-b	Tbc1d9b	23.148	0.878297	0.464195	1.89209	0.0584795	0.228386
B cells-b	Syk	574.045	-0.734162	0.38741	-1.89505	0.0580855	0.228386
B cells-b	Platr25	18.575	-0.846696	0.447391	-1.89252	0.058422	0.228386
B cells-b	Hdac7	148.268	-0.63279	0.334158	-1.89368	0.0582673	0.228386
[truncated: 9,321 more rows]

## Sheet: B cells-c
cell_type	gene	baseMean	log2FoldChange	lfcSE	stat	pvalue	padj
B cells-c	Igtp	121.59	2.12168	0.333431	6.36319	1.97609e-10	6.06659e-07
B cells-c	Gbp7	171.499	1.69152	0.297864	5.67883	1.35618e-08	2.08174e-05
B cells-c	Stat1	691.585	0.988575	0.202974	4.87046	1.1134e-06	0.000683625
B cells-c	Gimap4	415.998	0.921717	0.188704	4.88445	1.03718e-06	0.000683625
B cells-c	Fcer2a	339.649	-1.10706	0.224004	-4.94213	7.72732e-07	0.000683625
B cells-c	Gm26669	71.5682	-1.8048	0.377008	-4.78717	1.69145e-06	0.000741824
B cells-c	Fos	451.458	0.860178	0.179561	4.79044	1.66417e-06	0.000741824
B cells-c	Snrpf	252.758	-0.971461	0.207221	-4.68804	2.75832e-06	0.0010585
B cells-c	Irf1	268.668	1.0907	0.238107	4.5807	4.63418e-06	0.00158077
B cells-c	Nrip1	75.2216	1.34082	0.304804	4.39896	1.08772e-05	0.00333931
B cells-c	Npc2	137.162	1.39881	0.323147	4.3287	1.4999e-05	0.00418609
B cells-c	Psip1	104.917	1.06002	0.251176	4.22025	2.44032e-05	0.00624316
B cells-c	Rps29	7020.29	-0.864286	0.205725	-4.20117	2.65544e-05	0.00627091
B cells-c	Zbp1	165.352	0.989921	0.23748	4.16844	3.06694e-05	0.00627701
B cells-c	Jun	545.496	0.762022	0.182734	4.17011	3.04446e-05	0.00627701
B cells-c	Gbp3	54.853	1.40158	0.34683	4.04113	5.31937e-05	0.0102065
B cells-c	Klf2	1420.26	0.625304	0.15677	3.98867	6.64457e-05	0.0119993
B cells-c	Kmt2a	302.94	0.76696	0.198429	3.86515	0.00011102	0.018935
B cells-c	Ssbp2	45.5577	1.48523	0.3899	3.80927	0.00013938	0.0225209
B cells-c	Zbtb20	131.949	0.866315	0.228701	3.78798	0.000151879	0.0233134
B cells-c	Socs1	76.3389	1.18331	0.314267	3.76529	0.000166354	0.0243193
B cells-c	Vpreb3	226.916	-0.903748	0.242753	-3.72291	0.000196943	0.0274825
B cells-c	Zcchc9	54.0782	-1.09012	0.293794	-3.71049	0.00020686	0.0276114
B cells-c	Romo1	105.999	-1.02743	0.278305	-3.69175	0.00022272	0.0284896
B cells-c	Pxdc1	87.7416	-1.22654	0.338177	-3.62692	0.000286822	0.0352217
B cells-c	Mllt3	48.481	1.71696	0.47599	3.60712	0.000309609	0.0365577
B cells-c	Rps28	4190.83	-0.659114	0.184176	-3.57872	0.000345275	0.039259
B cells-c	Ccr7	178.023	0.741905	0.210476	3.52488	0.00042367	0.0448506
B cells-c	Cd83	126.141	-0.82901	0.234601	-3.5337	0.00040978	0.0448506
B cells-c	Vps37b	70.4253	1.24957	0.357472	3.49557	0.000473055	0.0484093
B cells-c	Cr2	169.463	-0.829851	0.239038	-3.47163	0.000517317	0.0496301
B cells-c	Atrx	279.86	0.736544	0.211983	3.47455	0.000511719	0.0496301
B cells-c	Gimap3	238.015	0.732344	0.213113	3.43641	0.000589477	0.0512756
B cells-c	Rpl38	3382.21	-0.668827	0.194736	-3.43454	0.000593562	0.0512756
B cells-c	Cd200	64.9011	-0.983339	0.286225	-3.43555	0.000591354	0.0512756
B cells-c	Satb1	294.628	0.874304	0.254822	3.43104	0.000601277	0.0512756
B cells-c	Hmgn1	292.592	-0.600969	0.175945	-3.41567	0.000636257	0.0527921
B cells-c	Prdx6	104.546	0.867943	0.258333	3.35979	0.000780023	0.0630177
B cells-c	Tec	102.601	-0.862416	0.257872	-3.34435	0.000824745	0.0649222
B cells-c	Cd52	2492.26	-0.594939	0.179577	-3.313	0.000923017	0.0708416
B cells-c	Chchd10	201.818	-0.683851	0.20755	-3.29488	0.000984635	0.0737276
B cells-c	Il4i1	53.5773	-1.02783	0.313724	-3.27623	0.00105203	0.0768987
B cells-c	Cd24a	170.403	-0.746589	0.229174	-3.25773	0.00112305	0.0801808
B cells-c	Pfkp	52.8275	1.07231	0.330617	3.24336	0.0011813	0.0824223
B cells-c	Sdc4	128.657	-0.802422	0.250121	-3.20814	0.00133596	0.0856017
B cells-c	Notch2	44.3682	-1.099	0.341393	-3.21915	0.00128569	0.0856017
B cells-c	Chst3	117.68	-0.791806	0.246852	-3.20762	0.0013384	0.0856017
B cells-c	Pet100	61.2106	-1.03402	0.321459	-3.21665	0.00129698	0.0856017
B cells-c	Zfp292	200.639	0.780311	0.243899	3.19932	0.00137754	0.0863069
B cells-c	Cd69	412.178	0.64379	0.202275	3.18274	0.00145886	0.0895742
B cells-c	Rapgef6	224.358	0.695416	0.220655	3.1516	0.0016238	0.0977464
B cells-c	Rps27	7161.2	-0.625173	0.201107	-3.10865	0.00187942	0.0994798
B cells-c	Bod1l	160.857	0.674102	0.215589	3.12679	0.00176728	0.0994798
B cells-c	Calr	362.34	0.545689	0.175267	3.11347	0.00184899	0.0994798
B cells-c	Actr2	239.288	-0.618096	0.198253	-3.11771	0.00182265	0.0994798
B cells-c	Nmt1	61.0628	-1.03073	0.330934	-3.11459	0.00184198	0.0994798
B cells-c	Itgb7	71.8595	1.14997	0.367472	3.1294	0.00175161	0.0994798
B cells-c	Pla2g16	68.745	0.991702	0.317995	3.11861	0.00181706	0.0994798
B cells-c	Ccnd2	78.9404	1.1876	0.388149	3.05967	0.00221584	0.112244
B cells-c	Fyn	42.5434	1.36005	0.443872	3.06407	0.0021835	0.112244
B cells-c	Rpl41	3335.13	-0.545143	0.178569	-3.05285	0.00226681	0.112244
B cells-c	Smchd1	427.601	0.526591	0.17223	3.05749	0.00223198	0.112244
B cells-c	Irgm1	168.098	0.845097	0.278501	3.03445	0.00240973	0.117427
B cells-c	Atp5k	142.971	-0.901676	0.297727	-3.02853	0.00245746	0.117817
B cells-c	mt-Nd6	51.524	-1.07362	0.355031	-3.02401	0.00249449	0.117817
B cells-c	Evl	149.867	0.785328	0.260168	3.01854	0.00253998	0.118148
B cells-c	Rps15	2244.15	0.48393	0.160894	3.00775	0.00263188	0.118822
B cells-c	Klf6	348.829	0.617845	0.205354	3.00868	0.00262389	0.118822
B cells-c	Slc38a2	188.733	-0.620797	0.207078	-2.99789	0.0027186	0.120958
B cells-c	Ankrd11	389.922	0.677283	0.226726	2.98723	0.00281515	0.123464
B cells-c	Nfkb2	46.1814	-1.00258	0.33694	-2.97554	0.00292471	0.126463
B cells-c	Rpl23a	1600.33	0.413492	0.139581	2.96238	0.00305274	0.128382
B cells-c	Samsn1	64.3954	-0.98117	0.330753	-2.96647	0.00301239	0.128382
B cells-c	Pdia3	256.522	0.530097	0.180227	2.94128	0.00326858	0.135119
B cells-c	Leprotl1	42.3951	2.73524	0.930914	2.93823	0.00330095	0.135119
B cells-c	Spib	106.698	-0.752417	0.256872	-2.92915	0.00339888	0.135514
B cells-c	Rpl37	4109.15	-0.537327	0.18342	-2.92949	0.00339521	0.135514
B cells-c	Zfp800	67.5341	0.884987	0.302886	2.92185	0.00347959	0.136953
B cells-c	Rpl36a	1749.55	-0.445179	0.152981	-2.91002	0.00361407	0.139919
B cells-c	Syvn1	52.1613	-0.935655	0.322259	-2.90343	0.00369102	0.139919
B cells-c	Cd274	72.8354	0.936739	0.322638	2.90337	0.00369167	0.139919
B cells-c	Ssh2	213.38	0.585239	0.202345	2.89229	0.00382447	0.143184
B cells-c	Hspa1b	41.7965	-0.975574	0.338731	-2.88008	0.0039757	0.147053
B cells-c	Hvcn1	261.638	-0.574567	0.200723	-2.86248	0.00420335	0.15218
B cells-c	Pdap1	97.9636	-0.756964	0.265197	-2.85434	0.00431258	0.15218
B cells-c	Nlrc5	48.8151	0.996888	0.348496	2.86055	0.00422913	0.15218
B cells-c	Srpk1	80.6916	0.925754	0.323927	2.85791	0.00426437	0.15218
B cells-c	Sft2d1	44.1299	-0.94611	0.332096	-2.8489	0.00438701	0.153047
B cells-c	Snrnp27	70.5679	-0.818695	0.288166	-2.84105	0.00449646	0.155103
B cells-c	Ppp1r15a	292.65	0.588216	0.20739	2.83628	0.00456426	0.155453
B cells-c	Ppa1	62.2767	0.851087	0.300394	2.83324	0.00460789	0.155453
B cells-c	Chd3	109.483	0.973573	0.344293	2.82774	0.00468772	0.156427
B cells-c	Calm2	265.178	-0.564079	0.200371	-2.81518	0.004875	0.160928
B cells-c	Samhd1	688.587	0.465171	0.165774	2.80606	0.00501514	0.161503
B cells-c	Grap	138.126	-0.59953	0.214082	-2.80047	0.00510285	0.161503
B cells-c	Arid4a	131.631	0.697255	0.248212	2.80912	0.00496779	0.161503
B cells-c	Pcgf5	44.199	1.17598	0.419662	2.80221	0.00507534	0.161503
B cells-c	Jund	1237.38	0.461508	0.166004	2.78011	0.00543409	0.168512
B cells-c	Junb	834.866	0.449386	0.161599	2.78087	0.00542132	0.168512
B cells-c	Cbx3	122.166	-0.612638	0.220867	-2.77379	0.00554078	0.170102
B cells-c	Id3	73.7897	-0.706868	0.255618	-2.76533	0.00568644	0.172845
B cells-c	Lmo2	191.847	-0.64276	0.234589	-2.73994	0.006145	0.184953
B cells-c	Tomm7	223.25	-0.579962	0.212291	-2.73192	0.00629656	0.186039
B cells-c	Tecpr1	63.3313	1.10457	0.404364	2.73162	0.00630231	0.186039
B cells-c	Utrn	66.539	2.25093	0.825053	2.72823	0.00636751	0.186174
B cells-c	Aes	230.206	0.633995	0.232829	2.72301	0.00646908	0.187359
B cells-c	Ebf1	1210.27	-0.564603	0.207841	-2.71652	0.0065972	0.189284
B cells-c	Tmco1	55.703	-0.858569	0.317349	-2.70545	0.00682128	0.193901
B cells-c	Hspa5	534.34	0.397359	0.147172	2.69997	0.00693453	0.194542
B cells-c	Gm11808	90.3729	-0.842613	0.312312	-2.69798	0.00697612	0.194542
B cells-c	Trbc2	1500.7	3.76588	1.39724	2.69523	0.00703393	0.194542
B cells-c	Rasgrp1	55.9991	0.822747	0.305792	2.69055	0.0071335	0.194976
B cells-c	Helz2	93.5594	-0.657181	0.244972	-2.68267	0.00730366	0.194976
B cells-c	Gbp2	178.329	2.29169	0.853417	2.68531	0.00724625	0.194976
B cells-c	Rab21	167.563	-0.614125	0.228652	-2.68585	0.00723459	0.194976
B cells-c	Serinc3	425.199	-0.456502	0.170403	-2.67895	0.00738543	0.195459
B cells-c	Arid5a	56.2283	0.848356	0.318986	2.65954	0.00782467	0.197552
B cells-c	Snrpe	351.2	-0.424869	0.159231	-2.66826	0.00762462	0.197552
B cells-c	Rpl35	2010.09	-0.50725	0.190808	-2.65843	0.00785059	0.197552
B cells-c	Cd72	186.897	-0.53797	0.202106	-2.66182	0.00777199	0.197552
B cells-c	Gimap6	512.696	0.425705	0.159829	2.66351	0.00773308	0.197552
B cells-c	Crip1	257.904	-0.657267	0.247174	-2.65912	0.00783448	0.197552
B cells-c	Akap9	147.516	0.576623	0.217329	2.65323	0.0079726	0.198991
B cells-c	Tnfaip8	159.124	-0.52784	0.199994	-2.63928	0.0083083	0.205697
B cells-c	Ripk1	48.1899	0.931212	0.35368	2.63292	0.00846533	0.207909
B cells-c	Ypel3	151.321	0.602029	0.229459	2.6237	0.00869816	0.210421
B cells-c	Smagp	50.8712	0.95672	0.364682	2.62344	0.00870471	0.210421
B cells-c	Fcf1	58.5058	-0.733955	0.281659	-2.60583	0.00916514	0.21982
B cells-c	mt-Atp8	221.63	-1.49755	0.576831	-2.59616	0.0094271	0.22435
B cells-c	Rpl37a	4853.47	-0.454984	0.177187	-2.56782	0.0102339	0.23359
B cells-c	Dbi	100.956	-0.606459	0.237545	-2.55303	0.010679	0.23359
B cells-c	Ifi214	115.936	-0.60812	0.236266	-2.57388	0.0100565	0.23359
B cells-c	Itpkb	98.9164	0.893752	0.347101	2.5749	0.0100268	0.23359
B cells-c	Gpr171	77.1702	0.701557	0.274678	2.5541	0.0106462	0.23359
B cells-c	Ywhah	105.565	0.607745	0.238059	2.55292	0.0106825	0.23359
B cells-c	Marcks	55.9811	-0.811386	0.315727	-2.5699	0.0101729	0.23359
B cells-c	Slc25a37	56.7908	-0.859616	0.335618	-2.56129	0.0104284	0.23359
B cells-c	Pik3ip1	84.2272	0.76737	0.297945	2.57555	0.0100082	0.23359
B cells-c	Sypl	114.022	-0.603501	0.236535	-2.55142	0.0107284	0.23359
B cells-c	Polr2k	77.5115	-0.679659	0.264946	-2.56527	0.0103095	0.23359
B cells-c	Ms4a6b	82.8843	3.06133	1.19842	2.55447	0.0106349	0.23359
B cells-c	Ndufa4	318.773	-0.449597	0.177004	-2.54004	0.0110841	0.234677
B cells-c	Trim12a	216.3	0.470483	0.184762	2.54643	0.0108832	0.234677
B cells-c	Anapc13	70.7334	-0.76435	0.300636	-2.54244	0.0110081	0.234677
B cells-c	Sf3b2	274.711	0.438324	0.172279	2.54427	0.0109508	0.234677
B cells-c	Cd180	157.784	-0.595834	0.235775	-2.52712	0.0115001	0.241816
B cells-c	Bmyc	131.537	-0.619111	0.246388	-2.51275	0.0119795	0.242962
B cells-c	Ndufa1	127.66	-0.631808	0.251207	-2.51509	0.0119003	0.242962
B cells-c	Gimap9	142.377	0.574795	0.228559	2.51487	0.0119077	0.242962
B cells-c	Dgka	57.7546	1.02775	0.409253	2.51128	0.0120294	0.242962
B cells-c	Trac	586.244	1.12631	0.447331	2.51784	0.0118075	0.242962
B cells-c	Gpr183	240.024	-0.556797	0.22171	-2.51137	0.0120263	0.242962
B cells-c	Gbp9	75.2735	0.818044	0.327167	2.50038	0.0124059	0.248928
B cells-c	Fam102a	42.2587	0.938966	0.377037	2.49038	0.0127606	0.251121
B cells-c	Atp5e	669.563	-0.441024	0.177044	-2.49104	0.0127369	0.251121
B cells-c	H2-Eb2	58.9278	-0.746719	0.299832	-2.49045	0.012758	0.251121
B cells-c	Cytip	226.895	0.468387	0.188439	2.48561	0.0129328	0.25129
B cells-c	Atp2a3	57.2229	-0.851711	0.342431	-2.48725	0.0128737	0.25129
B cells-c	Commd6	64.44	-0.671375	0.271041	-2.47702	0.0132484	0.255803
B cells-c	Sptbn1	191.336	0.590761	0.239024	2.47155	0.0134528	0.258125
B cells-c	Prrc2c	444.749	0.487409	0.197426	2.46882	0.013556	0.258491
B cells-c	Sec61g	322.157	-0.558188	0.227722	-2.45118	0.0142388	0.266339
B cells-c	Ncor1	268.273	0.459842	0.187839	2.44806	0.0143626	0.266339
B cells-c	Ifi27l2a	1256.09	-0.466985	0.190528	-2.45101	0.0142457	0.266339
B cells-c	Cox17	126.852	-0.665115	0.271798	-2.44709	0.0144014	0.266339
B cells-c	Tap1	239.353	0.521382	0.212451	2.45413	0.0141225	0.266339
B cells-c	H2-Ab1	2958.14	-0.46587	0.190984	-2.43932	0.014715	0.27051
B cells-c	Cct3	134.162	0.640467	0.264271	2.42352	0.0153709	0.275957
B cells-c	Txnip	574.422	0.370499	0.152822	2.42438	0.0153347	0.275957
B cells-c	Lck	55.1359	3.10183	1.27719	2.42863	0.0151558	0.275957
B cells-c	Iigp1	67.5124	2.37963	0.981076	2.42553	0.0152861	0.275957
B cells-c	Rps21	4897.99	-0.427313	0.176832	-2.41649	0.015671	0.277115
B cells-c	Sdf4	81.8822	0.664035	0.274886	2.41567	0.0157062	0.277115
B cells-c	Atp1b3	70.9301	1.06651	0.44076	2.4197	0.0155333	0.277115
B cells-c	Ly6c1	50.1271	7.28352	3.02538	2.40748	0.0160633	0.281795
B cells-c	BC028528	52.1874	-0.817776	0.340633	-2.40075	0.0163614	0.284455
B cells-c	Nipbl	201.56	0.529648	0.220697	2.39989	0.0164002	0.284455
B cells-c	Rpl35a	4796.57	-0.388164	0.161964	-2.39661	0.0165474	0.285396
B cells-c	Pnisr	279.152	0.422237	0.17678	2.38849	0.0169178	0.285594
B cells-c	Eif3k	333.364	0.438357	0.183241	2.39225	0.0167454	0.285594
B cells-c	Man1a	257.292	-0.444886	0.187185	-2.37671	0.0174678	0.285594
B cells-c	Sarnp	97.4606	-0.556366	0.234328	-2.3743	0.0175822	0.285594
B cells-c	Tm9sf2	55.8022	-0.715688	0.301401	-2.37454	0.0175709	0.285594
B cells-c	Hspa8	1329.22	0.434488	0.182913	2.37538	0.0175307	0.285594
B cells-c	Rps27rt	136.85	-0.731421	0.307315	-2.38004	0.017311	0.285594
B cells-c	Gm2a	94.3118	-0.576964	0.242863	-2.37567	0.0175169	0.285594
B cells-c	Sipa1l1	45.1808	0.954799	0.398936	2.39336	0.0166947	0.285594
B cells-c	Wars	66.2472	0.90647	0.380514	2.38223	0.0172084	0.285594
B cells-c	St6gal1	67.8262	-0.65199	0.273768	-2.38154	0.0172404	0.285594
B cells-c	H2-Q6	166.947	0.600848	0.253545	2.36979	0.0177981	0.28758
B cells-c	Arhgef1	224.483	-0.494491	0.209333	-2.36223	0.0181654	0.290543
B cells-c	Cdc37	126.824	0.55036	0.232994	2.36212	0.0181707	0.290543
B cells-c	H2-Eb1	2738.81	-0.453222	0.192235	-2.35765	0.0183912	0.292543
B cells-c	Eif3j1	76.7516	-0.648591	0.276118	-2.34896	0.0188257	0.297451
B cells-c	Dnajc3	73.9084	0.67541	0.287699	2.34763	0.0188935	0.297451
B cells-c	Numa1	95.2006	0.662673	0.283311	2.33903	0.0193338	0.30283
B cells-c	Otulin	153.623	-0.553324	0.236799	-2.33668	0.0194558	0.303194
B cells-c	C1galt1	77.6955	-0.598714	0.257479	-2.32529	0.0200563	0.310975
B cells-c	Klf13	179.974	0.486838	0.210052	2.3177	0.0204654	0.314144
B cells-c	Ddx21	173.795	-0.478514	0.206415	-2.31822	0.0204374	0.314144
B cells-c	Gbp5	61.5793	0.930464	0.401835	2.31554	0.0205836	0.314386
B cells-c	Kif5b	166.112	0.49411	0.213641	2.31281	0.0207332	0.315103
B cells-c	Irf9	99.4124	0.584528	0.252989	2.31049	0.0208613	0.315488
B cells-c	Rpl39	5022.75	-0.425992	0.184963	-2.30312	0.0212723	0.31702
B cells-c	Bclaf1	236.78	0.430868	0.187018	2.30389	0.0212289	0.31702
B cells-c	Ppp1r12a	125.905	0.551351	0.239249	2.30451	0.0211939	0.31702
B cells-c	Epb41	67.1475	0.704	0.306648	2.29579	0.0216877	0.321648
B cells-c	Taf1	54.9289	0.731715	0.318994	2.29382	0.021801	0.321775
B cells-c	Uqcr10	142.1	-0.477355	0.208765	-2.28657	0.0222212	0.32185
B cells-c	Stat3	114.2	0.533876	0.233491	2.28649	0.0222255	0.32185
B cells-c	Nr4a1	48.8855	-0.876774	0.383189	-2.2881	0.0221319	0.32185
B cells-c	Bbx	81.1012	0.612826	0.267709	2.28915	0.0220709	0.32185
B cells-c	Snrpg	266.045	-0.569489	0.25009	-2.27713	0.0227782	0.327373
B cells-c	Ndufa3	155.523	-0.597741	0.262578	-2.27643	0.0228202	0.327373
B cells-c	2810474O19Rik	146.486	0.48715	0.214411	2.27204	0.0230844	0.32867
B cells-c	Ube2s	137.532	0.507712	0.223527	2.27137	0.0231247	0.32867
B cells-c	Ywhae	189.928	-0.440577	0.194344	-2.26699	0.0233906	0.330918
B cells-c	Pts	75.3085	-0.598611	0.264325	-2.26468	0.0235322	0.331394
B cells-c	Sdhaf1	62.4669	-0.666611	0.294592	-2.26283	0.0236463	0.331479
B cells-c	Svbp	62.0448	-0.703869	0.311349	-2.26071	0.0237773	0.331801
B cells-c	2010107E04Rik	189.117	-0.455869	0.201863	-2.25831	0.0239264	0.332371
B cells-c	Malat1	34168.4	-0.3631	0.161298	-2.25111	0.0243786	0.337128
B cells-c	Peli1	112.638	0.654298	0.292437	2.2374	0.0252601	0.347751
B cells-c	Gbp4	185.737	1.23568	0.552778	2.2354	0.0253911	0.347995
B cells-c	Tor3a	45.6252	-0.740426	0.334398	-2.21421	0.0268147	0.348186
B cells-c	Eif2s2	302.75	-0.46495	0.210249	-2.21142	0.0270065	0.348186
B cells-c	Atp11b	102.108	0.577895	0.261493	2.20998	0.0271063	0.348186
B cells-c	Ssr3	63.7957	-0.691735	0.312789	-2.21151	0.0270007	0.348186
B cells-c	Lsm5	89.3354	-0.558176	0.250445	-2.22874	0.0258315	0.348186
B cells-c	Arpc4	116.204	-0.544198	0.244095	-2.22945	0.0257837	0.348186
B cells-c	Inpp4b	46.6079	0.822905	0.370394	2.2217	0.0263035	0.348186
B cells-c	Itm2b	444.549	0.356528	0.16089	2.21597	0.0266937	0.348186
B cells-c	Anp32a	262.583	0.457362	0.205819	2.22216	0.0262725	0.348186
B cells-c	Arpp19	144.41	-0.513777	0.230577	-2.22822	0.0258658	0.348186
B cells-c	Eif1b	97.855	-0.520554	0.234955	-2.21554	0.0267228	0.348186
B cells-c	Ap2b1	73.0134	-0.705877	0.319054	-2.21241	0.0269385	0.348186
B cells-c	Snap29	52.8278	-0.675346	0.302771	-2.23055	0.025711	0.348186
B cells-c	Sod2	55.1265	-0.65213	0.295027	-2.21041	0.0270768	0.348186
B cells-c	Tmem258	131.379	-0.627217	0.282155	-2.22296	0.0262188	0.348186
B cells-c	Galnt11	68.567	-0.784227	0.355275	-2.20738	0.0272877	0.34823
B cells-c	Irf5	71.3098	-0.636616	0.288495	-2.20668	0.0273366	0.34823
B cells-c	Sept1	241.324	0.454669	0.206368	2.2032	0.0275808	0.348636
B cells-c	H2-K1	2054.33	0.43312	0.196606	2.20299	0.0275956	0.348636
B cells-c	Irf4	57.8747	-0.784625	0.359988	-2.17959	0.0292881	0.368502
B cells-c	Cd2	152.762	0.530536	0.243741	2.17664	0.0295075	0.369747
B cells-c	Idnk	89.7363	0.567508	0.260966	2.17464	0.0296571	0.370111
B cells-c	Lars2	545.355	-2.1355	0.984568	-2.16897	0.030085	0.37393
B cells-c	Clec2d	129.973	-0.585776	0.270531	-2.16528	0.0303662	0.375905
B cells-c	Pnrc1	390.433	0.381121	0.176154	2.16356	0.0304979	0.376018
B cells-c	Sdhd	46.96	-0.716776	0.331708	-2.16086	0.0307058	0.377068
B cells-c	Icosl	82.9259	-0.621183	0.288599	-2.15241	0.031365	0.383628
B cells-c	Nfkbid	44.9219	-0.707756	0.330273	-2.14294	0.0321178	0.389516
B cells-c	Golga4	69.5007	0.734245	0.342448	2.14411	0.0320243	0.389516
B cells-c	Akap8l	73.6645	0.608858	0.284303	2.14158	0.0322271	0.389516
B cells-c	Snn	97.3141	-0.641655	0.299875	-2.13974	0.0323756	0.389777
B cells-c	Cd55	436.786	-0.493549	0.230837	-2.13809	0.0325098	0.389863
B cells-c	Gm42418	26500.6	-2.05906	0.965446	-2.13276	0.0329444	0.393539
B cells-c	Denr	80.2335	-0.588193	0.276202	-2.12957	0.033207	0.395138
B cells-c	Jak1	377.364	0.452659	0.21278	2.12736	0.0333904	0.395786
B cells-c	Arhgap15	215.949	0.469895	0.221567	2.12078	0.0339403	0.400757
B cells-c	Aff3	73.731	-0.5708	0.27022	-2.11235	0.0346561	0.40764
B cells-c	Soat1	43.098	-0.677246	0.32256	-2.0996	0.0357643	0.412811
B cells-c	Lat2	85.5683	-0.59483	0.283457	-2.09849	0.0358622	0.412811
B cells-c	Flii	45.2372	0.699702	0.33268	2.10323	0.0354458	0.412811
B cells-c	Cox7c	468.601	-0.405167	0.193118	-2.09803	0.0359025	0.412811
B cells-c	Ighm	2410.69	-0.312837	0.148692	-2.10393	0.0353848	0.412811
B cells-c	Cox6c	353.92	-0.427502	0.203688	-2.09881	0.035834	0.412811
B cells-c	Gm12840	47.947	8.19078	3.90728	2.09629	0.0360567	0.413038
B cells-c	Msn	578.54	0.299471	0.143562	2.08601	0.0369781	0.420455
B cells-c	Gm30211	43.6164	-0.826306	0.39596	-2.08684	0.0369026	0.420455
B cells-c	Fxyd5	76.1214	2.65564	1.27497	2.08291	0.0372594	0.420538
B cells-c	Tnfaip3	64.6733	1.55838	0.748071	2.08319	0.0372337	0.420538
B cells-c	Bcl11a	289.503	-0.421527	0.202744	-2.07911	0.0376075	0.422913
B cells-c	Rpl34	4702.28	-0.347478	0.167284	-2.07718	0.0377854	0.423362
B cells-c	Cd3e	43.816	4.85449	2.34611	2.06917	0.0385305	0.430141
B cells-c	Stim1	51.5504	0.696804	0.337383	2.06532	0.0388925	0.432608
B cells-c	Pycard	98.4094	0.496293	0.240677	2.06207	0.039201	0.434466
B cells-c	Anapc15	46.9704	-0.724412	0.351952	-2.05827	0.0395644	0.436916
B cells-c	Nktr	199.467	0.415392	0.202026	2.05613	0.0397702	0.437615
B cells-c	Taf3	56.617	0.613347	0.298999	2.05134	0.0402343	0.437873
B cells-c	Lyn	235.468	-0.463747	0.226073	-2.05131	0.0402363	0.437873
B cells-c	Fam60a	53.3013	-0.63028	0.307501	-2.04969	0.0403951	0.437873
B cells-c	Psmb9	404.816	0.566662	0.276617	2.04854	0.0405069	0.437873
B cells-c	Pdcd4	170.095	-0.530326	0.258336	-2.05285	0.0400867	0.437873
B cells-c	Ablim1	332.653	0.370718	0.181106	2.04697	0.0406615	0.438003
B cells-c	Ilf2	79.1695	0.54433	0.267237	2.03688	0.0416619	0.439526
B cells-c	Srrt	78.7625	0.566371	0.277854	2.03837	0.0415128	0.439526
B cells-c	Hmgb1	505.935	-0.349448	0.171402	-2.03876	0.0414739	0.439526
B cells-c	Ldha	133.131	0.602708	0.295859	2.03715	0.0416355	0.439526
B cells-c	Cd19	188.026	-0.436297	0.213931	-2.03943	0.0414073	0.439526
B cells-c	Uqcr11	105.56	-0.512694	0.251593	-2.03779	0.0415708	0.439526
B cells-c	Hp1bp3	100.385	0.568	0.279323	2.03349	0.0420034	0.440104
B cells-c	Zufsp	182.988	0.419461	0.206245	2.0338	0.041972	0.440104
B cells-c	Rbx1	278.475	-0.370292	0.182323	-2.03097	0.0422582	0.441268
B cells-c	1810022K09Rik	100.788	-0.515719	0.254226	-2.02858	0.042501	0.441423
B cells-c	Sh2b3	48.6657	-0.675072	0.332876	-2.028	0.0425606	0.441423
B cells-c	Arpc5l	356.323	-0.450359	0.223072	-2.01889	0.0434984	0.44963
B cells-c	Ptma	2097.26	-0.324833	0.162141	-2.0034	0.0451341	0.450473
B cells-c	Rasgef1b	61.5457	-0.59257	0.294912	-2.00931	0.0445044	0.450473
B cells-c	Ndufb2	62.9919	-0.579013	0.288407	-2.00763	0.0446829	0.450473
B cells-c	Eif3f	642.531	0.333432	0.166063	2.00786	0.0446577	0.450473
B cells-c	Phrf1	41.8791	0.711057	0.352598	2.01663	0.0437346	0.450473
B cells-c	Vps36	59.9725	-0.562897	0.279634	-2.01298	0.0441168	0.450473
B cells-c	Usp3	56.9636	0.648267	0.322657	2.00915	0.0445209	0.450473
B cells-c	Nedd9	132.185	0.427662	0.213416	2.00389	0.0450821	0.450473
B cells-c	Ddx46	172.598	0.393849	0.19637	2.00565	0.0448937	0.450473
B cells-c	H2-Aa	3652.09	-0.415559	0.206303	-2.01431	0.0439768	0.450473
B cells-c	Ndufa2	218.442	-0.421147	0.210274	-2.00284	0.045194	0.450473
B cells-c	A530040E14Rik	45.1521	-0.743042	0.373337	-1.99027	0.0465611	0.45235
B cells-c	Ppp1r16b	120.303	0.45511	0.228605	1.99081	0.0465013	0.45235
B cells-c	Tmem131l	117.822	-0.442779	0.221616	-1.99795	0.0457215	0.45235
B cells-c	Ppt1	54.5833	-0.621566	0.311656	-1.9944	0.0461084	0.45235
B cells-c	Tsc22d4	244.641	-0.415754	0.208769	-1.99145	0.0464311	0.45235
B cells-c	Trim34a	100.279	-0.486219	0.243672	-1.99538	0.0460013	0.45235
B cells-c	Eef2	770.545	0.310941	0.155968	1.99362	0.0461935	0.45235
B cells-c	Ccnd3	126.741	0.546101	0.273313	1.99808	0.0457082	0.45235
B cells-c	Bmp2k	95.7944	-0.524068	0.263505	-1.98883	0.0467198	0.452459
B cells-c	Hsp90ab1	2098.73	0.381179	0.191834	1.98703	0.0469193	0.452963
B cells-c	Fam193a	67.5214	0.601522	0.303301	1.98325	0.0473394	0.455586
B cells-c	Daxx	43.5204	0.654843	0.330565	1.98098	0.0475931	0.456597
B cells-c	Slc15a4	55.5821	-0.619881	0.31373	-1.97585	0.0481723	0.456705
B cells-c	Ube2d1	64.8523	-0.578575	0.292522	-1.97789	0.0479414	0.456705
B cells-c	Eef1e1	43.1418	-0.645466	0.326115	-1.97926	0.0477867	0.456705
B cells-c	Zfp608	71.0361	-0.54286	0.274782	-1.97561	0.0481995	0.456705
B cells-c	Nfe2l1	51.1671	-0.624931	0.316585	-1.97398	0.0483843	0.457045
B cells-c	Med10	55.3063	-0.590163	0.299772	-1.9687	0.0489872	0.459362
B cells-c	Trabd	41.8783	0.703215	0.357341	1.96791	0.0490784	0.459362
B cells-c	Zeb1	64.3813	0.59638	0.302751	1.96987	0.0488537	0.459362
B cells-c	1110004F10Rik	107.403	-0.503963	0.25649	-1.96484	0.0494327	0.459874
B cells-c	Fkbp2	62.027	-0.566306	0.288077	-1.96581	0.04932	0.459874
B cells-c	Coq10b	67.9542	0.575872	0.294344	1.95646	0.0504109	0.467557
B cells-c	Rpl12	4527.23	0.277487	0.142135	1.95228	0.0509052	0.467901
B cells-c	Nfyb	45.5451	-0.617587	0.316299	-1.95254	0.0508739	0.467901
B cells-c	Cox7a2l	403.641	0.333265	0.170633	1.9531	0.0508072	0.467901
B cells-c	Bptf	265.389	0.34751	0.178543	1.94636	0.051611	0.472972
B cells-c	Sem1	310.355	-0.388248	0.199686	-1.9443	0.0518598	0.473838
B cells-c	Tmem108	63.9991	-0.708489	0.365113	-1.94046	0.0523235	0.475246
B cells-c	Phf20l1	143.141	0.431939	0.222576	1.94064	0.0523022	0.475246
B cells-c	Spi1	84.9452	-0.527762	0.272618	-1.9359	0.0528799	0.476075
B cells-c	5031425E22Rik	64.7507	-0.558014	0.288237	-1.93596	0.0528726	0.476075
B cells-c	Bola2	112.757	-0.480004	0.24791	-1.9362	0.0528427	0.476075
B cells-c	Lonp2	48.6298	0.631574	0.326457	1.93463	0.0530353	0.476077
B cells-c	4932438A13Rik	126.713	0.522114	0.270583	1.92959	0.0536575	0.480258
B cells-c	Hspa14	51.2557	0.604667	0.31439	1.92331	0.0544417	0.480276
B cells-c	Smc4	122.381	0.581214	0.301936	1.92496	0.0542347	0.480276
B cells-c	Ssbp1	97.8171	-0.46412	0.241298	-1.92343	0.054426	0.480276
B cells-c	Ighd	941.527	-0.355643	0.184738	-1.92512	0.0542144	0.480276
B cells-c	Usmg5	89.3129	-0.529434	0.274636	-1.92776	0.0538845	0.480276
B cells-c	Tnrc6c	129.134	0.422294	0.219808	1.9212	0.0547069	0.481232
B cells-c	Myh9	257.976	0.402562	0.20976	1.91916	0.0549643	0.482115
B cells-c	Ndufc1	102.064	-0.528851	0.276544	-1.91235	0.0558307	0.482337
B cells-c	Capza2	174.351	-0.374213	0.195888	-1.91034	0.0560894	0.482337
B cells-c	Gm10073	61.2455	0.608211	0.317438	1.916	0.055365	0.482337
B cells-c	Ctsh	291.162	-0.393873	0.205825	-1.91363	0.0556671	0.482337
B cells-c	Anapc11	46.7214	0.677902	0.353597	1.91716	0.0552174	0.482337
B cells-c	Ptp4a3	205.621	-0.364782	0.190909	-1.91076	0.0560354	0.482337
B cells-c	1110059E24Rik	110.648	-0.526053	0.275214	-1.91143	0.0559493	0.482337
B cells-c	Ptprj	47.5299	-0.691575	0.362928	-1.90555	0.0567091	0.482693
B cells-c	Rpl5	2378.55	0.256192	0.134531	1.90434	0.0568659	0.482693
B cells-c	Zfp36	262.527	-0.390467	0.205083	-1.90395	0.0569169	0.482693
B cells-c	Rtraf	182.743	0.379406	0.199093	1.90567	0.0566929	0.482693
B cells-c	Emb	73.9835	4.80941	2.52442	1.90515	0.0567602	0.482693
B cells-c	Mrpl20	74.8021	-0.493316	0.259765	-1.89908	0.0575536	0.482758
B cells-c	Adam10	49.1332	-0.575823	0.302984	-1.90051	0.0573667	0.482758
B cells-c	Iglc3	673.473	-0.470373	0.24726	-1.90234	0.0571263	0.482758
B cells-c	Vps13a	106.725	0.462694	0.243563	1.89969	0.0574737	0.482758
B cells-c	Sfpq	347.74	0.374404	0.197445	1.89624	0.0579284	0.482886
B cells-c	Swap70	411.385	-0.349111	0.183996	-1.89738	0.057778	0.482886
B cells-c	Pkib	205.957	0.468565	0.247213	1.89539	0.0580407	0.482886
B cells-c	Ptprc	936.391	0.292496	0.154646	1.89139	0.0585721	0.483499
B cells-c	Smc1a	154.542	0.431629	0.22807	1.89253	0.0584203	0.483499
B cells-c	Tes	44.8806	0.676528	0.357709	1.89128	0.0585869	0.483499
B cells-c	Fosb	203.074	0.362138	0.191965	1.88648	0.0592309	0.484418
B cells-c	Sorl1	166.286	-0.485505	0.257058	-1.8887	0.0589319	0.484418
B cells-c	Pnn	171.954	0.388639	0.205944	1.88712	0.0591447	0.484418
B cells-c	Sart1	44.4518	0.649512	0.344433	1.88574	0.0593293	0.484418
B cells-c	Sbk1	63.4296	-0.548808	0.29166	-1.88167	0.0598808	0.487028
B cells-c	Smarca2	66.4854	0.538133	0.286082	1.88104	0.0599663	0.487028
B cells-c	Zc3h13	95.3184	0.516264	0.275152	1.87629	0.0606157	0.490027
B cells-c	Trim7	82.0256	-0.530365	0.282757	-1.87569	0.0606976	0.490027
B cells-c	Hif1a	87.3636	0.49782	0.265526	1.87484	0.0608145	0.490027
B cells-c	Ddx18	97.0862	-0.468895	0.251976	-1.86087	0.0627623	0.49248
B cells-c	Rbms1	92.9825	0.522583	0.281294	1.85778	0.0631998	0.49248
B cells-c	Bcar3	57.4305	-0.590788	0.316867	-1.86447	0.0622558	0.49248
B cells-c	Tmem243	240.239	-0.454324	0.244039	-1.86169	0.0626474	0.49248
B cells-c	Tbcb	58.5348	-0.541947	0.290527	-1.86539	0.0621261	0.49248
B cells-c	Timm10b	57.4175	-0.523997	0.281829	-1.85927	0.0629886	0.49248
B cells-c	Rexo1	68.7402	0.560615	0.300695	1.8644	0.0622661	0.49248
B cells-c	Cab39l	48.9481	-0.563058	0.302852	-1.85919	0.0630006	0.49248
B cells-c	Taf1d	151.421	-0.407891	0.218521	-1.8666	0.0619573	0.49248
B cells-c	Ublcp1	65.7152	-0.535553	0.286472	-1.86948	0.061556	0.49248
B cells-c	Cdk12	149.955	0.39072	0.209581	1.86429	0.062281	0.49248
B cells-c	Gm19951	43.7753	-0.743885	0.399818	-1.86056	0.0628063	0.49248
B cells-c	Neat1	81.7258	-0.484423	0.260758	-1.85775	0.0632043	0.49248
B cells-c	Raly	90.0596	0.518306	0.279445	1.85477	0.0636294	0.493289
B cells-c	Use1	127.68	0.42255	0.227752	1.85531	0.0635519	0.493289
B cells-c	Zmat2	112.725	-0.403163	0.217562	-1.85309	0.0638688	0.493897
B cells-c	AC149090.1	149.438	-0.438715	0.236955	-1.85147	0.0641019	0.494454
B cells-c	Gigyf2	63.4497	0.562597	0.306477	1.83569	0.066403	0.496771
B cells-c	Strbp	139.954	-0.419313	0.228099	-1.83829	0.066019	0.496771
B cells-c	Tank	58.4107	-0.555066	0.302449	-1.83524	0.0664698	0.496771
B cells-c	Ost4	188.284	-0.43135	0.234301	-1.84101	0.0656196	0.496771
B cells-c	Emg1	138.857	0.424217	0.230174	1.84303	0.0653252	0.496771
B cells-c	Cd81	114.321	-0.433162	0.234436	-1.84768	0.0646493	0.496771
B cells-c	Llph	162.114	-0.397936	0.217146	-1.83257	0.0668659	0.496771
B cells-c	Glg1	61.6742	0.640799	0.348156	1.84055	0.0656875	0.496771
B cells-c	Pxk	268.968	-0.362589	0.196431	-1.84588	0.064909	0.496771
B cells-c	Acin1	243.434	0.359185	0.195555	1.83675	0.0662473	0.496771
B cells-c	Usp34	137.062	0.447927	0.24459	1.83134	0.0670502	0.496771
B cells-c	Rack1	2550.39	0.261736	0.142975	1.83065	0.067153	0.496771
B cells-c	Cetn3	86.9838	-0.490972	0.266043	-1.84547	0.0649698	0.496771
B cells-c	Tnfrsf13c	259.542	-0.396833	0.216654	-1.83164	0.0670049	0.496771
B cells-c	Gspt1	81.0321	0.483735	0.263996	1.83236	0.0668982	0.496771
B cells-c	Ccdc50	156.308	-0.408978	0.222416	-1.8388	0.0659449	0.496771
B cells-c	Cyb5a	58.4727	0.652716	0.354578	1.84083	0.065647	0.496771
B cells-c	1810037I17Rik	118.054	-0.470712	0.257522	-1.82785	0.067572	0.498668
B cells-c	N4bp1	46.8921	0.595219	0.326095	1.82529	0.067957	0.4987
B cells-c	Tug1	62.3473	-0.548365	0.300265	-1.82627	0.0678098	0.4987
B cells-c	Fkbp3	199.52	-0.364714	0.199889	-1.82459	0.0680636	0.4987
B cells-c	Rsrp1	294.153	-0.365689	0.200789	-1.82126	0.0685679	0.499113
B cells-c	Ankib1	46.6454	0.614062	0.337212	1.82099	0.0686077	0.499113
B cells-c	Rasa1	43.1478	0.635094	0.348617	1.82175	0.0684925	0.499113
B cells-c	Nipa2	59.2003	-0.565772	0.310918	-1.81968	0.0688076	0.499384
B cells-c	Nsa2	497.533	-0.319829	0.176148	-1.81569	0.0694181	0.502626
B cells-c	Mrpl15	62.7173	0.538011	0.297228	1.8101	0.0702809	0.504118
B cells-c	Akr1b3	81.317	0.498503	0.275288	1.81084	0.0701659	0.504118
B cells-c	Fam169b	58.3161	0.589619	0.325667	1.81049	0.0702193	0.504118
B cells-c	Trappc5	77.0726	-0.480236	0.264952	-1.81254	0.0699035	0.504118
B cells-c	Mitd1	46.206	-0.601865	0.333528	-1.80454	0.0711461	0.50443
B cells-c	Gem	79.9119	-0.571771	0.316703	-1.80538	0.0710145	0.50443
B cells-c	Rplp0	3437.77	0.251223	0.139126	1.80572	0.0709622	0.50443
B cells-c	Itpr3	54.6212	-0.54296	0.30045	-1.80715	0.0707386	0.50443
B cells-c	AW112010	113.33	1.18305	0.654732	1.80692	0.0707748	0.50443
B cells-c	Rpl31	857.728	-0.245811	0.136411	-1.80199	0.0715466	0.5047
B cells-c	Gm31243	288.495	-0.950664	0.527243	-1.80308	0.0713749	0.5047
B cells-c	H2-Ob	409.592	-0.320224	0.177787	-1.80116	0.0716772	0.5047
B cells-c	Snrnp70	212.349	0.324658	0.180624	1.79742	0.072269	0.505389
B cells-c	Chordc1	94.9031	0.469821	0.261152	1.79903	0.0720135	0.505389
B cells-c	Elmsan1	65.6754	-0.545693	0.303472	-1.79817	0.0721508	0.505389
B cells-c	Gsk3b	92.1802	0.452789	0.252188	1.79544	0.0725841	0.506439
B cells-c	Mycbp2	422.183	0.339738	0.189389	1.79386	0.0728351	0.506959
B cells-c	Tnfrsf13b	153.037	-0.384512	0.214464	-1.7929	0.0729889	0.506959
B cells-c	Plac8	939.299	0.352901	0.196962	1.79172	0.0731781	0.507126
B cells-c	Lmo4	52.3373	-0.579279	0.323517	-1.79057	0.0733625	0.507134
B cells-c	Mirt1	75.4862	-0.486202	0.271674	-1.78965	0.0735097	0.507134
B cells-c	Cdkn1b	209.285	0.342872	0.1917	1.78859	0.0736805	0.507173
B cells-c	Rpl22	2262.96	-0.281037	0.157264	-1.78704	0.073931	0.507521
B cells-c	Fryl	58.4431	0.582429	0.326996	1.78115	0.0748882	0.507521
B cells-c	Rtcb	97.9083	0.476107	0.267181	1.78197	0.0747546	0.507521
B cells-c	Ing1	56.3008	0.571586	0.320616	1.78277	0.0746233	0.507521
B cells-c	Bst2	160.391	0.475634	0.266963	1.78165	0.0748066	0.507521
B cells-c	Brd9	58.7085	-0.567376	0.317737	-1.78568	0.0741513	0.507521
B cells-c	Ms4a4b	113.605	4.58545	2.57207	1.78279	0.0746209	0.507521
B cells-c	Ttpal	48.1131	-0.55342	0.315092	-1.75638	0.0790241	0.511368
B cells-c	Cetn2	75.1397	-0.551895	0.312646	-1.76524	0.0775238	0.511368
B cells-c	Pin4	52.1753	-0.521927	0.297336	-1.75534	0.0792007	0.511368
B cells-c	Rps4x	4953.1	0.228586	0.129676	1.76275	0.0779427	0.511368
B cells-c	Gpbp1l1	68.586	-0.477235	0.271329	-1.75888	0.0785986	0.511368
B cells-c	Lrmp	102.382	-0.410161	0.232081	-1.76732	0.0771745	0.511368
B cells-c	Gramd1a	46.2397	0.661384	0.372728	1.77444	0.0759906	0.511368
B cells-c	Ascc3	92.7865	0.457384	0.259547	1.76224	0.0780284	0.511368
B cells-c	Ube2n	64.7095	-0.483742	0.275882	-1.75344	0.0795265	0.511368
B cells-c	Arhgef18	65.7056	0.537441	0.303546	1.77054	0.0766373	0.511368
B cells-c	Cyba	596.559	-0.286059	0.161723	-1.76882	0.0769231	0.511368
B cells-c	Tpt1	8574.97	0.242796	0.138512	1.75289	0.0796202	0.511368
B cells-c	Spag9	131.396	-0.380559	0.214877	-1.77106	0.076551	0.511368
B cells-c	Pik3r1	64.5988	0.51935	0.29404	1.76626	0.0773523	0.511368
B cells-c	Srebf2	96.2096	-0.426027	0.242944	-1.7536	0.0794991	0.511368
B cells-c	Marf1	51.6217	-0.527252	0.300063	-1.75714	0.0788947	0.511368
B cells-c	Iglc1	6000.37	-0.416734	0.237333	-1.7559	0.0791049	0.511368
B cells-c	Usp25	93.8573	0.448913	0.255468	1.75722	0.0788806	0.511368
B cells-c	Ttc3	56.3392	0.615426	0.347879	1.76908	0.0768803	0.511368
B cells-c	Dusp1	144.553	0.412887	0.235121	1.75606	0.079078	0.511368
B cells-c	Psmb8	584.092	0.368961	0.209744	1.7591	0.078561	0.511368
B cells-c	Birc6	157.692	0.441706	0.251599	1.75559	0.0791577	0.511368
B cells-c	Nars	79.8505	-0.457652	0.260921	-1.75399	0.0794326	0.511368
B cells-c	Dock8	105.374	0.444584	0.253123	1.7564	0.0790209	0.511368
B cells-c	Scd1	254.061	-0.421217	0.238623	-1.7652	0.0775299	0.511368
B cells-c	Agfg1	87.8408	0.436584	0.249486	1.74993	0.0801295	0.513565
B cells-c	Dgkz	46.71	0.570558	0.326339	1.74836	0.0804022	0.513711
B cells-c	Kcnq1ot1	160.863	0.438137	0.250808	1.7469	0.0806543	0.513711
B cells-c	Cd79b	1444.97	-0.313434	0.179375	-1.74737	0.0805735	0.513711
B cells-c	Ifi47	240.775	0.96128	0.55104	1.74448	0.081075	0.515321
B cells-c	Cct7	113.244	0.399384	0.229827	1.73776	0.0822535	0.520124
B cells-c	Cd3d	88.297	4.6852	2.69687	1.73727	0.0823388	0.520124
B cells-c	Cyth1	88.4975	-0.443264	0.25507	-1.73781	0.0822441	0.520124
B cells-c	Itgal	44.1457	0.593169	0.34221	1.73335	0.0830338	0.522447
B cells-c	Tgif1	60.5171	-0.511686	0.295214	-1.73327	0.0830469	0.522447
B cells-c	Dnase2a	55.1087	-0.516341	0.298141	-1.73187	0.0832971	0.522949
B cells-c	Tgoln1	94.0144	0.44789	0.258977	1.72946	0.0837272	0.524577
B cells-c	Fgd2	44.328	-0.560291	0.324397	-1.72718	0.0841354	0.526061
B cells-c	Exosc3	63.8883	-0.498805	0.289015	-1.72588	0.084369	0.526449
B cells-c	Nub1	69.9313	0.485604	0.282114	1.72131	0.0851954	0.530527
B cells-c	Mphosph10	80.285	0.444515	0.258529	1.7194	0.0855413	0.530529
B cells-c	Mef2c	1359.34	-0.309988	0.18028	-1.71948	0.0855262	0.530529
B cells-c	Upf2	77.052	-0.468333	0.2727	-1.71739	0.0859081	0.53139
B cells-c	Tmem123	132.022	-0.376011	0.219026	-1.71674	0.0860263	0.53139
B cells-c	Rcc2	123.925	-0.377056	0.219783	-1.71558	0.0862387	0.531632
B cells-c	Pnrc2	74.3792	-0.455118	0.26555	-1.71387	0.0865525	0.532498
B cells-c	Pcf11	103.415	0.40162	0.234815	1.71037	0.0871975	0.535393
B cells-c	Ubl5	259.487	-0.392601	0.229923	-1.70753	0.0877233	0.537546
B cells-c	Tmbim4	69.1705	-0.49593	0.290916	-1.70472	0.0882464	0.53957
B cells-c	H2afy	176.278	0.340379	0.199768	1.70387	0.0884051	0.53957
B cells-c	Tbl1x	50.651	0.658416	0.386956	1.70153	0.0888442	0.541174
B cells-c	Tcea1	143.062	-0.407391	0.241824	-1.68466	0.0920542	0.54326
B cells-c	Ankrd44	182.509	0.345668	0.205386	1.68302	0.092372	0.54326
B cells-c	Traf5	111.244	0.395699	0.234974	1.68401	0.0921799	0.54326
B cells-c	Psmc3	100.425	-0.398249	0.235641	-1.69007	0.0910151	0.54326
B cells-c	Ogfr	58.7285	0.498339	0.293669	1.69694	0.0897085	0.54326
B cells-c	Slc4a1ap	42.9955	0.575724	0.341948	1.68366	0.0922473	0.54326
B cells-c	Stap1	327.676	-0.341384	0.201284	-1.69603	0.0898808	0.54326
B cells-c	Sept11	62.2314	-0.471105	0.279114	-1.68786	0.0914382	0.54326
B cells-c	Pdia4	108.215	-0.429485	0.253866	-1.69178	0.0906878	0.54326
B cells-c	Lat	43.2198	5.39268	3.19453	1.6881	0.0913918	0.54326
B cells-c	Hnrnpab	154.248	0.345209	0.20457	1.68748	0.0915107	0.54326
B cells-c	Skap1	43.7107	5.40939	3.19195	1.6947	0.0901324	0.54326
B cells-c	Becn1	43.7354	0.555369	0.329424	1.68588	0.0918188	0.54326
B cells-c	Gpbp1	163.38	0.331579	0.196179	1.69019	0.0909923	0.54326
B cells-c	Puf60	109.113	0.393552	0.23348	1.68559	0.0918749	0.54326
B cells-c	Epc1	88.5916	0.45596	0.268602	1.69753	0.0895969	0.54326
B cells-c	Lars	41.5856	0.57384	0.340951	1.68306	0.0923643	0.54326
B cells-c	Smc3	116.512	0.373346	0.220477	1.69336	0.0903874	0.54326
B cells-c	Cltc	135.774	-0.349958	0.208167	-1.68114	0.0927353	0.544355
B cells-c	Stk38	70.2596	0.570824	0.340025	1.67877	0.0931964	0.546017
B cells-c	Nsmce1	86.9356	0.44454	0.265426	1.67482	0.09397	0.548456
B cells-c	Limd2	350.734	0.3232	0.192886	1.6756	0.0938174	0.548456
B cells-c	Chd6	93.1928	0.411427	0.246104	1.67176	0.0945717	0.549877
B cells-c	Isg15	56.1184	0.764149	0.457071	1.67184	0.0945562	0.549877
B cells-c	Rasgrp3	91.673	-0.435902	0.260998	-1.67013	0.0948931	0.550703
B cells-c	Pdcd11	55.771	-0.483386	0.290251	-1.66541	0.0958311	0.555097
B cells-c	Tomm40	49.4682	-0.497325	0.299036	-1.66309	0.096294	0.556728
B cells-c	Laptm5	438.185	0.262635	0.15839	1.65815	0.0972865	0.557979
B cells-c	Klf3	90.2543	0.486503	0.293241	1.65906	0.0971045	0.557979
B cells-c	Gm20696	83.8379	0.464222	0.280207	1.65671	0.0975783	0.557979
B cells-c	Rps26	3116.62	-0.270446	0.163096	-1.6582	0.0972774	0.557979
B cells-c	Ero1lb	99.8532	-0.510792	0.307917	-1.65886	0.0971442	0.557979
B cells-c	Lpp	55.2828	0.502421	0.303285	1.6566	0.0976009	0.557979
B cells-c	Rrp1	117.872	0.41027	0.247836	1.65541	0.0978417	0.558316
B cells-c	Vcpip1	56.7134	0.504334	0.305633	1.65013	0.0989169	0.559254
B cells-c	Tgfb1	118.098	-0.377064	0.228114	-1.65296	0.0983388	0.559254
B cells-c	Rps3	3805.9	0.206781	0.125306	1.65021	0.0989	0.559254
B cells-c	Clk4	94.1942	-0.3957	0.239745	-1.65051	0.0988393	0.559254
B cells-c	Fam208b	63.0791	0.498499	0.301662	1.6525	0.0984318	0.559254
B cells-c	Zbtb8os	51.4665	-0.52664	0.31937	-1.649	0.0991482	0.559531
B cells-c	Stip1	93.422	0.515672	0.313072	1.64713	0.0995308	0.56066
B cells-c	Abi1	91.6945	-0.414983	0.253191	-1.63901	0.101212	0.564344
B cells-c	Cdk9	68.929	-0.43309	0.264269	-1.63882	0.10125	0.564344
B cells-c	Ctss	591.742	-0.264803	0.161947	-1.63512	0.102023	0.564344
B cells-c	Itpr1	93.2685	0.414142	0.25274	1.63861	0.101295	0.564344
B cells-c	Trim30d	47.1044	-0.598905	0.366106	-1.63588	0.101866	0.564344
B cells-c	Pou2af1	127.188	-0.4028	0.245184	-1.64284	0.100415	0.564344
B cells-c	Tma7	315.104	-0.334237	0.204142	-1.63727	0.101574	0.564344
B cells-c	Tcf7	64.026	4.1166	2.50925	1.64057	0.100887	0.564344
B cells-c	Iglv1	82.9439	-1.08355	0.662615	-1.63526	0.101994	0.564344
B cells-c	Ndufb4	102.149	-0.420767	0.256821	-1.63837	0.101345	0.564344
B cells-c	Cxcr4	142.692	-0.473175	0.290327	-1.6298	0.103145	0.565439
B cells-c	March7	96.6061	0.396126	0.243271	1.62833	0.103455	0.565439
B cells-c	Ube2a	45.846	-0.517361	0.318096	-1.62643	0.103858	0.565439
B cells-c	Btk	123.181	-0.465239	0.286066	-1.62633	0.103879	0.565439
B cells-c	B230219D22Rik	47.6838	-0.534588	0.32849	-1.62741	0.103651	0.565439
B cells-c	Naa35	45.681	-0.522786	0.320693	-1.63018	0.103064	0.565439
B cells-c	Nin	52.345	0.531672	0.326272	1.62954	0.103199	0.565439
B cells-c	Map3k8	77.2618	-0.484349	0.297183	-1.6298	0.103144	0.565439
B cells-c	Mzb1	320.786	-0.35166	0.215711	-1.63024	0.103051	0.565439
B cells-c	Herc6	45.1841	0.612001	0.377038	1.62318	0.104551	0.565635
B cells-c	Irf2	318.824	0.277714	0.171082	1.62328	0.10453	0.565635
B cells-c	Tgfbr2	127.365	0.355723	0.218955	1.62464	0.104239	0.565635
B cells-c	Rps23	4216.3	-0.259334	0.159815	-1.62271	0.104652	0.565635
B cells-c	Txn1	113.421	0.41187	0.254098	1.62091	0.105037	0.565727
B cells-c	Zfc3h1	44.8331	0.538957	0.332362	1.6216	0.10489	0.565727
B cells-c	Polr1d	221.79	0.300324	0.186069	1.61404	0.106518	0.569706
B cells-c	Usp19	50.3488	0.510584	0.316278	1.61435	0.106451	0.569706
B cells-c	BC017643	63.6251	-0.483934	0.299536	-1.61561	0.106178	0.569706
B cells-c	Gm26917	116.633	0.465299	0.287974	1.61576	0.106145	0.569706
B cells-c	Irak1	56.9368	0.473913	0.294212	1.61078	0.107227	0.571573
B cells-c	Acap1	75.87	-0.484526	0.300868	-1.61043	0.107304	0.571573
B cells-c	Nampt	59.9041	0.492245	0.305767	1.60987	0.107426	0.571573
B cells-c	Mrpl30	143.012	0.371548	0.23265	1.59703	0.11026	0.57365
B cells-c	Aim2	47.0612	-0.529355	0.330761	-1.60042	0.109506	0.57365
B cells-c	Cntrl	125.081	0.372272	0.233316	1.59557	0.110584	0.57365
B cells-c	Cebpb	78.3297	-0.476885	0.29822	-1.59911	0.109797	0.57365
B cells-c	Ptpn1	150.716	0.342465	0.214768	1.59458	0.110806	0.57365
B cells-c	Rbm3	457.793	-0.414043	0.259595	-1.59496	0.110722	0.57365
B cells-c	Il2rg	271.097	0.316793	0.197238	1.60615	0.108241	0.57365
B cells-c	Smu1	60.4785	-0.44182	0.275952	-1.60107	0.109361	0.57365
B cells-c	Uvrag	152.061	0.356937	0.223006	1.60057	0.109472	0.57365
B cells-c	Arhgap17	211.937	-0.341932	0.214084	-1.59719	0.110224	0.57365
B cells-c	Cited2	48.3408	0.544934	0.340572	1.60006	0.109586	0.57365
B cells-c	Mrpl52	153.251	-0.318571	0.1985	-1.60489	0.108518	0.57365
B cells-c	Smarce1	83.464	0.43258	0.269652	1.60421	0.108667	0.57365
B cells-c	Exoc3	64.2915	0.458391	0.285604	1.60499	0.108496	0.57365
B cells-c	Ddx24	263.734	0.289108	0.181219	1.59535	0.110634	0.57365
B cells-c	Rasal3	62.6899	0.48771	0.305799	1.59487	0.110741	0.57365
B cells-c	D1Ertd622e	53.409	-0.496426	0.311619	-1.59305	0.111149	0.574455
B cells-c	Rac1	136.61	0.34492	0.216767	1.5912	0.111565	0.575635
B cells-c	Tcf20	50.94	0.492988	0.310224	1.58914	0.11203	0.577066
B cells-c	Mob1a	91.4342	-0.393319	0.248002	-1.58595	0.112751	0.578111
B cells-c	Mgat1	58.0459	-0.469582	0.296128	-1.58574	0.112798	0.578111
B cells-c	Nckap1l	65.7033	-0.450957	0.284198	-1.58677	0.112565	0.578111
B cells-c	Tsix	62.8811	-1.20051	0.758603	-1.58253	0.113528	0.578539
B cells-c	Pcsk7	53.059	-0.518484	0.327717	-1.58211	0.113624	0.578539
B cells-c	Trip11	102.07	0.402941	0.254693	1.58206	0.113635	0.578539
B cells-c	Ap2m1	59.8263	0.465291	0.294012	1.58256	0.113522	0.578539
B cells-c	Pkm	110.582	0.465348	0.294436	1.58047	0.113999	0.579431
B cells-c	H3f3a	2652.99	-0.283957	0.180783	-1.5707	0.116252	0.581569
B cells-c	Zc3h15	155.913	-0.35667	0.227042	-1.57094	0.116196	0.581569
B cells-c	Sms	93.2963	-0.390404	0.24846	-1.57129	0.116114	0.581569
B cells-c	Ash1l	189.974	0.361555	0.230177	1.57077	0.116236	0.581569
B cells-c	Hook3	52.5861	0.488316	0.310274	1.57382	0.115528	0.581569
B cells-c	Cyp4f18	49.019	-0.493377	0.313561	-1.57346	0.115611	0.581569
B cells-c	Atxn7	47.4154	0.553918	0.352564	1.57111	0.116156	0.581569
B cells-c	Ndufa7	195.041	-0.329896	0.209826	-1.57224	0.115895	0.581569
B cells-c	Ankhd1	85.9769	0.426262	0.271058	1.57259	0.115814	0.581569
B cells-c	Mrpl21	52.5322	0.52281	0.332908	1.57044	0.116314	0.581569
B cells-c	Plekhm3	64.8967	-0.496977	0.317584	-1.56487	0.117614	0.583054
B cells-c	Sp140	250.923	0.313589	0.200572	1.56348	0.11794	0.583054
B cells-c	Ugcg	71.65	0.427083	0.272525	1.56714	0.117083	0.583054
B cells-c	Plcg2	85.2356	-0.435494	0.277998	-1.56653	0.117224	0.583054
B cells-c	Nedd8	223.389	-0.293769	0.18787	-1.56368	0.117892	0.583054
B cells-c	Rpl24	2495.39	-0.227117	0.144836	-1.5681	0.116858	0.583054
B cells-c	Gm16286	79.8204	0.409609	0.26194	1.56375	0.117876	0.583054
B cells-c	Epb41l2	69.7034	-0.414023	0.265171	-1.56135	0.118442	0.584594
B cells-c	Ndufb3	115.532	-0.359853	0.232315	-1.54899	0.121385	0.585042
B cells-c	Ino80d	81.5732	-0.395646	0.256669	-1.54146	0.123205	0.585042
B cells-c	Ubxn4	97.7632	0.380264	0.246876	1.5403	0.123487	0.585042
B cells-c	Cd48	129.545	-0.359439	0.234092	-1.53546	0.12467	0.585042
B cells-c	Sptan1	69.5657	0.445552	0.290142	1.53564	0.124628	0.585042
B cells-c	Tlk1	83.8764	0.38644	0.251145	1.53871	0.123874	0.585042
B cells-c	Rpl22l1	865.167	-0.215251	0.138704	-1.55187	0.120694	0.585042
B cells-c	Sdcbp	112.113	0.370539	0.237943	1.55726	0.119408	0.585042
B cells-c	Tln1	260.598	0.289481	0.187163	1.54668	0.12194	0.585042
B cells-c	Mkln1	98.8113	0.375048	0.242359	1.54749	0.121745	0.585042
B cells-c	Tigd2	94.6895	0.397122	0.256601	1.54762	0.121713	0.585042
B cells-c	Vgll4	67.0711	0.449973	0.293398	1.53366	0.125113	0.585042
B cells-c	Crtc3	50.3818	0.491945	0.320495	1.53495	0.124795	0.585042
B cells-c	Gga2	129.223	-0.345884	0.222182	-1.55676	0.119528	0.585042
B cells-c	Btg1	1871.13	-0.286211	0.186241	-1.53678	0.124347	0.585042
B cells-c	Pbrm1	123.825	-0.355308	0.23006	-1.54441	0.122488	0.585042
B cells-c	Eef1a1	5322.89	0.203868	0.132764	1.53557	0.124644	0.585042
B cells-c	Smarcc1	57.0741	0.454914	0.293127	1.55194	0.120677	0.585042
B cells-c	Nudcd3	75.6411	-0.415293	0.270271	-1.53658	0.124396	0.585042
B cells-c	Ube2b	151.441	0.335928	0.21734	1.54563	0.122193	0.585042
B cells-c	Stx8	51.7217	-0.512661	0.32967	-1.55507	0.119928	0.585042
B cells-c	Smg6	86.4871	0.391419	0.253543	1.5438	0.122637	0.585042
B cells-c	Ezh1	46.3729	-0.508962	0.331359	-1.53598	0.124542	0.585042
B cells-c	Hist1h1e	350.17	-0.729142	0.47183	-1.54535	0.122262	0.585042
B cells-c	Uimc1	51.2378	-0.480135	0.30944	-1.55163	0.120751	0.585042
B cells-c	Kif2a	43.0437	0.510177	0.330056	1.54573	0.12217	0.585042
B cells-c	Scfd1	74.5335	0.399595	0.260612	1.5333	0.125203	0.585042
B cells-c	Hectd1	133.814	0.341034	0.21967	1.55248	0.120547	0.585042
B cells-c	Rictor	78.0358	0.406649	0.262734	1.54776	0.12168	0.585042
B cells-c	Maf1	65.8252	0.444448	0.288541	1.54033	0.123481	0.585042
B cells-c	Hcls1	165.659	0.302057	0.194415	1.55367	0.120263	0.585042
B cells-c	Mrps34	71.5149	0.423498	0.273356	1.54925	0.121321	0.585042
B cells-c	H2-DMb2	449.055	-0.301785	0.196743	-1.53391	0.125052	0.585042
B cells-c	Rps14	4376.67	0.219958	0.14133	1.55635	0.119626	0.585042
B cells-c	Banf1	132.11	-0.332033	0.213247	-1.55703	0.119462	0.585042
B cells-c	Gimap7	154.358	0.37888	0.247569	1.5304	0.125918	0.586948
B cells-c	Bcl11b	57.2863	4.03068	2.63427	1.5301	0.125993	0.586948
B cells-c	Serp1	482.572	-0.30022	0.197239	-1.52211	0.127981	0.591873
B cells-c	Cd22	277.987	-0.299372	0.196482	-1.52366	0.127593	0.591873
B cells-c	Gopc	48.4124	0.484008	0.318173	1.52121	0.128207	0.591873
B cells-c	Epsti1	117.375	0.415811	0.273109	1.52251	0.127882	0.591873
B cells-c	Mtss1	124.945	0.335577	0.220512	1.52181	0.128056	0.591873
B cells-c	Fau	7220.08	-0.250348	0.164523	-1.52166	0.128095	0.591873
B cells-c	Birc2	109.338	0.403083	0.265257	1.5196	0.128612	0.592853
B cells-c	Znrf2	45.2381	0.552195	0.364106	1.51658	0.129374	0.595267
B cells-c	Ly6a	916.446	0.706727	0.466184	1.51598	0.129524	0.595267
B cells-c	Cd40	48.7342	-0.509204	0.337039	-1.51082	0.130835	0.59594
B cells-c	Sec61a1	42.1084	-0.499848	0.330674	-1.5116	0.130635	0.59594
B cells-c	Itpr2	114.312	0.463946	0.307006	1.5112	0.130738	0.59594
B cells-c	Parp2	46.5649	-0.506847	0.335198	-1.51208	0.130513	0.59594
B cells-c	Txndc5	72.1512	-0.426775	0.2822	-1.51231	0.130454	0.59594
B cells-c	Vti1b	66.0324	-0.41447	0.274095	-1.51214	0.130498	0.59594
B cells-c	Arf6	107.158	-0.363469	0.240959	-1.50843	0.131445	0.597833
B cells-c	Pgls	216.955	-0.307432	0.203994	-1.50707	0.131794	0.598531
B cells-c	Slfn1	45.2795	3.22004	2.139	1.50539	0.132223	0.59871
B cells-c	Iglc2	2269.18	-0.643246	0.427109	-1.50605	0.132055	0.59871
B cells-c	Ddx54	119.432	-0.32936	0.21918	-1.50269	0.132919	0.600972
B cells-c	Trbc1	87.2759	4.14654	2.76337	1.50054	0.133475	0.601715
B cells-c	Ciita	258.926	-0.274886	0.183149	-1.50089	0.133384	0.601715
B cells-c	Wdfy4	102.93	-0.370069	0.247359	-1.49608	0.134633	0.604652
B cells-c	Rcor1	41.9793	0.505384	0.33766	1.49672	0.134466	0.604652
B cells-c	Snx2	272.534	-0.294361	0.196797	-1.49576	0.134717	0.604652
B cells-c	Rpsa	5277.6	0.199225	0.133386	1.4936	0.13528	0.605801
B cells-c	H2-Q7	481.934	0.815189	0.545911	1.49326	0.135368	0.605801
B cells-c	Zfp36l2	412.694	0.367593	0.246686	1.49012	0.136191	0.608599
B cells-c	Ndufa12	87.7405	-0.377108	0.253666	-1.48663	0.137112	0.611823
B cells-c	Myo1c	66.0707	-0.402226	0.270744	-1.48563	0.137376	0.612112
B cells-c	Rb1	46.2233	-0.483791	0.326089	-1.48362	0.13791	0.612711
B cells-c	Fbxl12	67.8227	0.422724	0.28485	1.48402	0.137803	0.612711
B cells-c	Mxd4	62.7333	0.460352	0.31079	1.48123	0.138545	0.612802
B cells-c	Gpi1	159.361	0.328193	0.221535	1.48145	0.138487	0.612802
B cells-c	Prkcd	75.5361	-0.377907	0.255249	-1.48054	0.138729	0.612802
B cells-c	Susd3	44.7566	-0.491632	0.331927	-1.48115	0.138567	0.612802
B cells-c	Metap2	89.6263	-0.422078	0.285931	-1.47616	0.139902	0.616239
B cells-c	Mpc1	100.386	-0.368852	0.249877	-1.47613	0.139908	0.616239
B cells-c	Adss	62.6864	0.44291	0.30023	1.47523	0.14015	0.616417
B cells-c	Usp7	97.9985	0.368059	0.249762	1.47364	0.140578	0.617011
B cells-c	Tra2b	348.478	-0.284208	0.192913	-1.47324	0.140686	0.617011
B cells-c	Tsc22d2	61.1479	-0.404269	0.275445	-1.46769	0.142188	0.619269
B cells-c	Lncpint	67.2348	0.407584	0.277719	1.46761	0.14221	0.619269
B cells-c	Hist1h1b	63.7617	-0.613549	0.417802	-1.46851	0.141965	0.619269
B cells-c	H2-Q4	205.308	0.423333	0.287988	1.46997	0.14157	0.619269
B cells-c	Rpl36	2972.58	-0.232449	0.158331	-1.46812	0.142072	0.619269
B cells-c	D10Wsu102e	75.8532	-0.379074	0.258653	-1.46557	0.142766	0.620178
B cells-c	Cyld	127.656	0.342992	0.234304	1.46388	0.143227	0.620178
B cells-c	Guk1	42.837	0.516328	0.352605	1.46432	0.143106	0.620178
B cells-c	Vps28	96.6639	0.405335	0.27664	1.46521	0.142864	0.620178
B cells-c	Suclg1	90.6181	-0.349953	0.239395	-1.46182	0.14379	0.62174
B cells-c	Sec62	151.161	-0.307243	0.210351	-1.46062	0.144119	0.622288
B cells-c	Rb1cc1	108.949	0.375247	0.258741	1.45028	0.14698	0.628133
B cells-c	Tpr	399.181	0.274157	0.188556	1.45398	0.145951	0.628133
B cells-c	Utp11	55.7884	-0.417195	0.288264	-1.44727	0.147822	0.628133
B cells-c	Smim14	316.12	-0.287483	0.198477	-1.44845	0.147493	0.628133
B cells-c	Ppp1cc	129.181	0.313407	0.216737	1.44603	0.14817	0.628133
B cells-c	Tapbpl	46.7201	0.518335	0.358398	1.44625	0.148106	0.628133
B cells-c	Zranb1	42.5709	0.524051	0.362162	1.44701	0.147895	0.628133
B cells-c	Psmb10	217.745	0.361835	0.249697	1.44909	0.147311	0.628133
B cells-c	2810004N23Rik	55.7529	-0.429992	0.297453	-1.44558	0.148295	0.628133
B cells-c	Uchl3	106.811	-0.337749	0.232227	-1.45439	0.145838	0.628133
B cells-c	Larp1	73.6645	0.38593	0.266065	1.45051	0.146916	0.628133
B cells-c	Uqcrfs1	128.289	0.349907	0.240866	1.45271	0.146306	0.628133
B cells-c	Rnf144a	43.573	0.484753	0.33537	1.44543	0.148338	0.628133
B cells-c	Ndufv2	91.9463	-0.394191	0.271287	-1.45304	0.146212	0.628133
B cells-c	Ncoa2	51.006	0.44856	0.313029	1.43297	0.151867	0.63175
B cells-c	Lamp2	52.3419	-0.431621	0.300688	-1.43545	0.15116	0.63175
B cells-c	Dhx15	84.4921	-0.393386	0.274449	-1.43337	0.151753	0.63175
B cells-c	Pebp1	109.998	0.331901	0.231236	1.43534	0.151191	0.63175
B cells-c	Baz1b	115.509	0.345025	0.240755	1.43309	0.151832	0.63175
B cells-c	Etnk1	190.403	-0.2857	0.198658	-1.43815	0.150393	0.63175
B cells-c	Rpl18	3556.4	0.202671	0.140892	1.43849	0.150296	0.63175
B cells-c	Washc4	69.7527	0.421925	0.293446	1.43783	0.150483	0.63175
B cells-c	Hpf1	61.9717	-0.414999	0.288898	-1.43649	0.150863	0.63175
B cells-c	Ppp2r2a	72.0869	0.378532	0.263798	1.43493	0.151307	0.63175
B cells-c	Baz1a	203.9	-0.272579	0.190085	-1.43398	0.151578	0.63175
B cells-c	Eml4	201.308	-0.267111	0.186129	-1.43508	0.151263	0.63175
B cells-c	Tcf4	152.833	-0.326698	0.227593	-1.43545	0.151159	0.63175
B cells-c	mt-Nd3	417.678	-0.318754	0.222622	-1.43181	0.152197	0.632266
B cells-c	Usf3	45.8731	-0.457417	0.320063	-1.42915	0.152962	0.634585
B cells-c	Ptpra	67.2404	0.409654	0.287192	1.42641	0.153751	0.636996
B cells-c	Stt3a	43.5471	-0.46379	0.325635	-1.42426	0.15437	0.638645
B cells-c	Cebpz	145.737	-0.336194	0.236159	-1.42359	0.154565	0.638645
B cells-c	Cst3	171.718	-0.40165	0.282483	-1.42186	0.155068	0.639004
B cells-c	Rnf20	75.0474	0.400953	0.281895	1.42235	0.154925	0.639004
B cells-c	Fcrl1	138.166	-0.342	0.240806	-1.42023	0.155541	0.640057
B cells-c	Herc1	96.4412	0.411595	0.289949	1.41954	0.15574	0.640057
B cells-c	Mast4	69.4976	-0.428725	0.302648	-1.41658	0.156606	0.641748
B cells-c	Bin2	67.291	0.407655	0.287828	1.41632	0.156683	0.641748
B cells-c	Parp9	71.5477	0.505234	0.356806	1.41599	0.156779	0.641748
B cells-c	Elf1	239.343	0.249953	0.176723	1.41438	0.157251	0.642823
B cells-c	Nek7	77.3522	-0.379232	0.268513	-1.41234	0.15785	0.643559
B cells-c	Scaf11	279.425	0.238926	0.169121	1.41275	0.157728	0.643559
B cells-c	Hspe1	614.055	-0.23179	0.164205	-1.41159	0.158071	0.643605
B cells-c	Atg16l1	41.9326	0.493803	0.349998	1.41087	0.158282	0.643611
B cells-c	Ier5	339.164	-0.274566	0.195346	-1.40554	0.159861	0.64417
B cells-c	Ptpa	42.489	-0.472974	0.336092	-1.40727	0.159346	0.64417
B cells-c	Srsf11	263.237	0.248918	0.17711	1.40545	0.159888	0.64417
B cells-c	Mbd3	62.4925	0.420474	0.299138	1.40562	0.159837	0.64417
B cells-c	Trp53	97.8538	0.357083	0.254056	1.40553	0.159865	0.64417
B cells-c	Jpt1	215.11	0.25691	0.182288	1.40936	0.158728	0.64417
B cells-c	Erh	70.6761	-0.433516	0.307874	-1.4081	0.159103	0.64417
B cells-c	Gnai2	453.408	0.216867	0.154519	1.40349	0.16047	0.645499
B cells-c	Mtdh	237.872	0.244855	0.174532	1.40293	0.160639	0.645499
B cells-c	Atp8a1	81.6824	0.363297	0.25983	1.39821	0.16205	0.647778
B cells-c	Rps17	1111.58	-0.22673	0.162007	-1.39951	0.161659	0.647778
B cells-c	Ddt	51.6141	-0.420157	0.300459	-1.39838	0.161998	0.647778
B cells-c	Atp6v0e	226.823	-0.266271	0.190418	-1.39835	0.162009	0.647778
B cells-c	Hypk	68.2931	-0.409603	0.293738	-1.39445	0.163182	0.648925
B cells-c	Rpl29	1557.69	0.227155	0.162753	1.3957	0.162804	0.648925
B cells-c	Hexb	61.8732	-0.455243	0.326299	-1.39517	0.162964	0.648925
B cells-c	Uhrf2	81.5979	0.35174	0.252133	1.39506	0.162998	0.648925
B cells-c	Hnrnpa3	492.202	-0.237651	0.170744	-1.39186	0.163966	0.650355
B cells-c	Bdp1	75.8785	0.39578	0.28426	1.39232	0.163826	0.650355
B cells-c	Ankfy1	51.4281	0.442198	0.318278	1.38934	0.164729	0.652539
B cells-c	Tpm4	151.686	-0.287587	0.207314	-1.3872	0.165381	0.653435
B cells-c	Dock2	254.301	0.262151	0.188947	1.38743	0.16531	0.653435
B cells-c	Kmo	50.085	-0.490741	0.354608	-1.3839	0.16639	0.654356
B cells-c	Crlf2	67.9303	-0.368744	0.266446	-1.38394	0.166378	0.654356
B cells-c	Ifi27	61.2171	0.397889	0.287566	1.38365	0.166466	0.654356
B cells-c	Srrm2	593.037	0.228732	0.165089	1.38551	0.165898	0.654356
B cells-c	H2-DMa	547.348	-0.267341	0.19365	-1.38054	0.16742	0.657264
B cells-c	Cr1l	119.062	0.320205	0.232104	1.37957	0.167718	0.657593
B cells-c	Pqbp1	73.1449	-0.41216	0.299791	-1.37482	0.169187	0.659978
B cells-c	Vcp	96.5621	0.334922	0.243342	1.37634	0.168716	0.659978
B cells-c	Tmem33	41.4975	-0.455027	0.33086	-1.37528	0.169043	0.659978
B cells-c	Bloc1s2	46.1948	-0.427345	0.310579	-1.37596	0.168834	0.659978
B cells-c	Fam111a	174.768	-0.287419	0.209186	-1.37399	0.169446	0.660152
B cells-c	Pkn1	109.104	0.318199	0.232091	1.37101	0.170371	0.662915
B cells-c	Tram1	117.338	-0.305573	0.22343	-1.36764	0.171424	0.665324
B cells-c	Grap2	93.2922	0.404296	0.295607	1.36768	0.171412	0.665324
B cells-c	Gpr174	73.7886	-0.398216	0.291362	-1.36674	0.171708	0.665585
B cells-c	Tmsb4x	7250.59	-0.186842	0.136824	-1.36556	0.172076	0.665861
B cells-c	Timm13	144.344	-0.284174	0.208167	-1.36513	0.172213	0.665861
B cells-c	Sp3	85.9912	-0.331863	0.244174	-1.35912	0.174108	0.667412
B cells-c	Prpf38b	221.941	0.25996	0.191379	1.35835	0.174352	0.667412
B cells-c	Dnajb6	130.693	-0.303617	0.223076	-1.36105	0.173498	0.667412
B cells-c	Cnot3	60.1176	-0.440083	0.323919	-1.35862	0.174266	0.667412
B cells-c	Rps9	4943.69	0.183163	0.134541	1.36139	0.17339	0.667412
B cells-c	Cox6b1	263.565	-0.275819	0.203158	-1.35766	0.174571	0.667412
B cells-c	Jmjd1c	223.192	0.273979	0.201723	1.3582	0.174401	0.667412
B cells-c	4921524J17Rik	47.9094	-0.459089	0.337394	-1.36069	0.173611	0.667412
B cells-c	Cwc15	155.163	-0.300049	0.220179	-1.36275	0.172961	0.667412
B cells-c	Gng2	99.4053	-0.351818	0.25935	-1.35654	0.174929	0.667949
B cells-c	Eprs	116.082	0.320318	0.236737	1.35306	0.176038	0.670206
B cells-c	Ubac2	49.7262	0.434031	0.32088	1.35263	0.176175	0.670206
B cells-c	Hnrnpk	352.753	-0.213791	0.157977	-1.3533	0.175959	0.670206
B cells-c	Ankrd17	128.455	0.326734	0.241715	1.35173	0.176461	0.670463
B cells-c	Cep350	88.4454	0.360498	0.26688	1.35079	0.176763	0.670783
B cells-c	Macf1	507.146	0.303861	0.225238	1.34906	0.177316	0.671501
B cells-c	Zfp330	41.6378	0.453435	0.336338	1.34815	0.177609	0.671501
B cells-c	Senp6	137.429	0.303946	0.225387	1.34855	0.177482	0.671501
B cells-c	Polr2j	101.572	-0.331966	0.246665	-1.34582	0.178362	0.673518
B cells-c	Dynll1	348.467	-0.246754	0.183936	-1.34152	0.179752	0.676426
B cells-c	Rbbp6	206.865	0.261142	0.194486	1.34273	0.17936	0.676426
B cells-c	Cdk2ap2	117.248	0.377368	0.281325	1.34139	0.179793	0.676426
B cells-c	Brd1	130.485	0.333114	0.248586	1.34004	0.180233	0.676426
B cells-c	Drap1	123.247	-0.289377	0.21585	-1.34064	0.180037	0.676426
B cells-c	Foxn3	213.789	-0.305457	0.228475	-1.33694	0.181243	0.679383
B cells-c	Hivep1	58.8017	-0.402671	0.301635	-1.33496	0.181888	0.680972
B cells-c	Arap1	42.8988	-0.468296	0.351042	-1.33402	0.182198	0.681022
B cells-c	Pdcd2	45.2619	-0.446364	0.334714	-1.33357	0.182345	0.681022
B cells-c	N4bp2l1	48.8923	0.451861	0.339285	1.3318	0.182924	0.682355
B cells-c	Gar1	46.4937	-0.412465	0.310599	-1.32797	0.184189	0.686238
B cells-c	Cab39	61.9279	0.420671	0.317302	1.32577	0.184915	0.686443
B cells-c	B2m	2023.14	0.244068	0.183979	1.3266	0.18464	0.686443
B cells-c	Sept7	221.976	0.24389	0.183913	1.32612	0.1848	0.686443
B cells-c	Rhog	66.8557	0.398498	0.300879	1.32445	0.185354	0.687244
B cells-c	Gle1	45.0451	0.466994	0.353828	1.31983	0.186891	0.691271
B cells-c	Las1l	49.4036	0.411631	0.311752	1.32038	0.186708	0.691271
B cells-c	Eapp	99.2635	-0.334785	0.254137	-1.31734	0.187724	0.692456
B cells-c	Erg28	49.3387	-0.421228	0.319799	-1.31717	0.187783	0.692456
B cells-c	Slc3a2	111.152	0.308136	0.233994	1.31685	0.187888	0.692456
B cells-c	Nfx1	63.1343	-0.36401	0.277724	-1.31069	0.189963	0.693445
B cells-c	Bend5	82.5379	-0.38595	0.294457	-1.31072	0.189953	0.693445
B cells-c	Tardbp	108.694	-0.318143	0.242417	-1.31238	0.189392	0.693445
B cells-c	Mrps33	114.124	-0.32149	0.244463	-1.31509	0.18848	0.693445
B cells-c	Tuba1a	53.8463	0.40306	0.307281	1.3117	0.189621	0.693445
B cells-c	Sp1	58.0448	-0.389785	0.296842	-1.31311	0.189148	0.693445
B cells-c	Ezr	256.543	-0.229693	0.175195	-1.31107	0.189836	0.693445
B cells-c	Ms4a1	1024.01	-0.237323	0.180664	-1.31362	0.188975	0.693445
B cells-c	Ptp4a2	284.463	-0.231087	0.176779	-1.30721	0.191142	0.693625
B cells-c	Vta1	41.558	-0.428799	0.327798	-1.30812	0.190833	0.693625
B cells-c	Cbx1	128.785	-0.284748	0.217759	-1.30763	0.191	0.693625
B cells-c	Cfl2	43.6232	-0.445995	0.340693	-1.30908	0.190507	0.693625
B cells-c	Atp6v1d	60.1619	0.37638	0.287484	1.30922	0.19046	0.693625
B cells-c	mt-Nd5	982.306	-0.221408	0.16959	-1.30555	0.191706	0.694851
B cells-c	Bcas2	119.297	-0.278386	0.213539	-1.30368	0.192342	0.695821
B cells-c	Mllt6	46.1737	0.439591	0.337257	1.30343	0.192427	0.695821
B cells-c	Rab3gap1	72.459	0.358042	0.275326	1.30043	0.193454	0.698364
B cells-c	Yy1	124.188	0.282855	0.217573	1.30004	0.193586	0.698364
B cells-c	Lactb	55.3594	-0.399992	0.307833	-1.29938	0.193813	0.698365
B cells-c	Chfr	74.7094	-0.330748	0.255506	-1.29449	0.195498	0.699266
B cells-c	Rpl6	3283.11	-0.198108	0.152949	-1.29526	0.195232	0.699266
B cells-c	Psme2	354.772	0.274689	0.212199	1.29449	0.195497	0.699266
B cells-c	Psme2b	41.9426	0.455229	0.351291	1.29587	0.195019	0.699266
B cells-c	Rnf130	66.7211	-0.386939	0.298801	-1.29497	0.195329	0.699266
B cells-c	Rad17	48.1308	-0.409573	0.316512	-1.29402	0.195658	0.699266
B cells-c	Ly6d	1883.92	-0.227208	0.175136	-1.29733	0.194519	0.699266
B cells-c	Setx	74.311	0.382655	0.297882	1.28459	0.198937	0.700133
B cells-c	Arhgef6	91.1893	0.325045	0.252543	1.28709	0.198065	0.700133
B cells-c	Tbl1xr1	61.3069	-0.37154	0.289146	-1.28496	0.198807	0.700133
B cells-c	Pkn2	109.753	0.300733	0.23431	1.28349	0.199321	0.700133
B cells-c	Atpif1	86.7522	-0.349308	0.272072	-1.28388	0.199184	0.700133
B cells-c	Prkcb	145.667	-0.27821	0.215588	-1.29047	0.196888	0.700133
B cells-c	Mrpl54	75.0877	0.333008	0.258959	1.28595	0.19846	0.700133
B cells-c	Chchd1	87.3274	-0.314387	0.244355	-1.2866	0.198234	0.700133
B cells-c	Egr3	81.3968	-0.391173	0.303767	-1.28774	0.197836	0.700133
B cells-c	Cwf19l2	84.2635	-0.365887	0.283266	-1.29167	0.19647	0.700133
B cells-c	Gpx1	240.778	-0.257637	0.200706	-1.28365	0.199263	0.700133
B cells-c	Azi2	54.1431	0.407429	0.316383	1.28777	0.197826	0.700133
B cells-c	Ppp2r5c	47.5152	0.409287	0.318351	1.28565	0.198566	0.700133
B cells-c	Runx1	91.304	0.336569	0.260767	1.29069	0.196811	0.700133
B cells-c	Nfkbie	50.7389	-0.391963	0.304022	-1.28926	0.197308	0.700133
B cells-c	Fyb	76.0375	3.4718	2.70656	1.28274	0.199585	0.700258
B cells-c	Rc3h1	61.8281	-0.3678	0.287946	-1.27732	0.201489	0.701819
B cells-c	Ifi209	300.008	-0.272668	0.21312	-1.27941	0.200754	0.701819
B cells-c	Cnn3	90.3656	-0.310569	0.242654	-1.27989	0.200586	0.701819
B cells-c	Chchd3	59.7988	0.369108	0.288445	1.27965	0.200669	0.701819
B cells-c	Ptpn6	330.85	-0.228336	0.178617	-1.27836	0.201124	0.701819
B cells-c	Bfsp2	45.532	-0.43632	0.341697	-1.27692	0.20163	0.701819
B cells-c	Cct5	201.015	0.238866	0.186898	1.27806	0.201229	0.701819
B cells-c	Hnrnpu	417.106	0.201414	0.158615	1.26983	0.204146	0.701907
B cells-c	Pip4k2a	57.0006	0.45306	0.355258	1.2753	0.202205	0.701907
B cells-c	Aff1	61.2055	-0.378893	0.298398	-1.26976	0.20417	0.701907
B cells-c	Serinc1	69.4449	0.362647	0.285163	1.27172	0.203474	0.701907
B cells-c	Dazap1	46.97	-0.433286	0.341112	-1.27022	0.204007	0.701907
B cells-c	Baz2a	71.2355	0.359137	0.282988	1.26909	0.204409	0.701907
B cells-c	Herpud1	67.8518	-0.339697	0.266904	-1.27273	0.203113	0.701907
B cells-c	Ppp3cc	57.2495	0.382844	0.301656	1.26914	0.204391	0.701907
B cells-c	Acp5	97.9985	0.306006	0.240059	1.27471	0.202413	0.701907
B cells-c	Trappc4	85.7194	-0.33604	0.264916	-1.26848	0.204628	0.701907
B cells-c	Derl1	46.1852	0.437015	0.344186	1.26971	0.204189	0.701907
B cells-c	Rps18	4858.41	-0.18229	0.143587	-1.26954	0.204247	0.701907
B cells-c	Txnl1	73.7832	0.357624	0.280862	1.27331	0.202908	0.701907
B cells-c	Hadhb	64.7885	0.381994	0.301991	1.26492	0.205901	0.705488
B cells-c	Cacybp	237.943	0.258127	0.204283	1.26358	0.206381	0.706342
B cells-c	Nol7	265.735	-0.24591	0.194887	-1.26181	0.207016	0.707728
B cells-c	Arap2	150.63	0.325317	0.258497	1.2585	0.208212	0.710235
B cells-c	Ranbp2	140.914	0.297535	0.236312	1.25907	0.208003	0.710235
B cells-c	Xpr1	63.4413	0.364059	0.290167	1.25465	0.209606	0.710894
B cells-c	Epc2	76.8313	-0.330449	0.263488	-1.25413	0.209795	0.710894
B cells-c	Fbl	136.265	-0.262383	0.209123	-1.25468	0.209596	0.710894
B cells-c	Ptges3	181.863	0.246346	0.196129	1.25604	0.209102	0.710894
B cells-c	Mcrip1	44.5283	0.425348	0.339047	1.25454	0.209645	0.710894
B cells-c	Tmem167	121.783	-0.273359	0.217515	-1.25674	0.208849	0.710894
B cells-c	Nono	116.72	0.27833	0.222477	1.25105	0.210916	0.71315
B cells-c	Gabarapl2	131.096	0.273331	0.218597	1.25039	0.211157	0.71315
B cells-c	Clint1	118.227	0.28553	0.228309	1.25063	0.211071	0.71315
B cells-c	Gng5	370.979	-0.238825	0.191124	-1.24958	0.211453	0.713364
B cells-c	Plekhj1	82.3398	0.367679	0.294715	1.24757	0.212187	0.714271
B cells-c	Serpina3g	246.822	0.900746	0.72173	1.24804	0.212017	0.714271
B cells-c	Sh3bgrl3	1071.67	-0.190252	0.152949	-1.24389	0.213538	0.716815
B cells-c	Rps19	5578.94	-0.164737	0.132458	-1.24369	0.213613	0.716815
B cells-c	Zfp706	272.995	-0.236189	0.189922	-1.24361	0.213644	0.716815
B cells-c	Dhx36	98.4845	0.290446	0.233709	1.24277	0.213952	0.717068
B cells-c	Map4k4	93.4267	0.356447	0.28876	1.23441	0.217051	0.7178
B cells-c	Angel2	65.5159	0.339235	0.275789	1.23005	0.218678	0.7178
B cells-c	Apbb1ip	146.65	0.262722	0.213129	1.23269	0.217692	0.7178
B cells-c	Bcap31	138.089	0.26333	0.214175	1.22951	0.21888	0.7178
B cells-c	Psmd4	123.767	0.275418	0.223599	1.23175	0.218043	0.7178
B cells-c	Bcl10	130.593	-0.263934	0.213502	-1.23621	0.216381	0.7178
B cells-c	Plekhf2	54.2068	-0.384295	0.312655	-1.22913	0.219021	0.7178
B cells-c	Fam133b	98.2761	-0.286127	0.232772	-1.22922	0.21899	0.7178
B cells-c	Kmt2c	117.662	0.280549	0.22832	1.22875	0.219164	0.7178
B cells-c	Mlec	59.7852	0.408352	0.332008	1.22995	0.218718	0.7178
B cells-c	Epn1	65.9441	-0.348375	0.281714	-1.23662	0.216227	0.7178
B cells-c	Rps16	6019.28	0.170016	0.137761	1.23414	0.217152	0.7178
B cells-c	Smg1	171.701	0.261077	0.21252	1.22848	0.219267	0.7178
B cells-c	Cstb	55.6715	-0.403027	0.327664	-1.23	0.218697	0.7178
B cells-c	Mak16	93.6379	0.308358	0.249597	1.23542	0.216673	0.7178
B cells-c	Tcf25	178.371	0.236969	0.192381	1.23177	0.218037	0.7178
B cells-c	Sh3bp5	158.778	-0.263643	0.212732	-1.23932	0.215228	0.7178
B cells-c	Atp5l	390.171	-0.216947	0.176161	-1.23153	0.218125	0.7178
B cells-c	Pml	181.004	0.246483	0.200763	1.22773	0.219549	0.7178
B cells-c	Nsd1	173.228	0.243677	0.19676	1.23845	0.21555	0.7178
B cells-c	Taf6l	73.1271	-0.384181	0.31086	-1.23586	0.21651	0.7178
B cells-c	Polr2g	80.9773	-0.313525	0.255254	-1.22829	0.21934	0.7178
B cells-c	Fth1	2191.8	-0.206685	0.167522	-1.23377	0.217287	0.7178
B cells-c	Os9	55.983	0.406057	0.331242	1.22586	0.220252	0.719333
B cells-c	Casp8ap2	55.6807	0.387256	0.316331	1.22421	0.220873	0.719829
B cells-c	Rac2	529.036	0.212096	0.173176	1.22475	0.220671	0.719829
B cells-c	Safb	98.2501	0.296235	0.242119	1.22351	0.221137	0.719925
B cells-c	Sema4d	65.3227	-0.33001	0.269904	-1.22269	0.221445	0.720166
B cells-c	Cd74	11792.6	-0.198986	0.162881	-1.22166	0.221836	0.720674
B cells-c	Eif3h	332.44	0.230748	0.189152	1.21991	0.222499	0.722063
B cells-c	Psmd6	59.2863	-0.339706	0.278791	-1.2185	0.223035	0.723037
B cells-c	R3hdm1	118.608	0.270069	0.221951	1.2168	0.223681	0.723604
B cells-c	Mrpl42	71.6097	-0.337384	0.277134	-1.2174	0.223451	0.723604
B cells-c	Ubn2	86.898	0.37024	0.304775	1.2148	0.224443	0.723783
B cells-c	Pou2f2	407.786	-0.190033	0.156426	-1.21484	0.224426	0.723783
B cells-c	Cblb	88.9817	0.316506	0.260356	1.21567	0.224113	0.723783
B cells-c	Kdelr1	47.6285	0.394777	0.325403	1.2132	0.225055	0.724994
B cells-c	Rer1	104.09	-0.278984	0.230248	-1.21167	0.225639	0.725352
B cells-c	Srsf2	159.145	-0.249768	0.206101	-1.21187	0.225561	0.725352
B cells-c	Trim56	66.3147	0.403149	0.333053	1.21047	0.226099	0.726072
B cells-c	Zfp36l1	734.157	-0.205272	0.169711	-1.20954	0.226454	0.726452
B cells-c	Zfand6	86.2707	0.323223	0.267489	1.20836	0.226909	0.72715
B cells-c	Adcy7	48.0144	-0.426657	0.354336	-1.2041	0.228551	0.731565
B cells-c	Rpl36al	347.118	-0.261216	0.217123	-1.20308	0.228946	0.731565
B cells-c	Dctn4	50.4829	-0.36647	0.304646	-1.20294	0.229001	0.731565
B cells-c	Cul3	99.9207	0.283626	0.236295	1.2003	0.230021	0.733058
B cells-c	Wdr44	53.184	0.387608	0.323816	1.197	0.231306	0.733058
B cells-c	Taz	43.4394	0.432486	0.362235	1.19394	0.232502	0.733058
B cells-c	Dpm3	85.79	-0.302137	0.251957	-1.19916	0.230465	0.733058
B cells-c	Adar	43.076	0.401696	0.33666	1.19318	0.232799	0.733058
B cells-c	Rabac1	180.795	0.247277	0.207247	1.19315	0.232812	0.733058
B cells-c	Arglu1	216.737	-0.237473	0.198644	-1.19547	0.231904	0.733058
B cells-c	Ndufb7	167.113	-0.250129	0.208511	-1.1996	0.230296	0.733058
B cells-c	Lgals8	59.3255	-0.336029	0.281108	-1.19537	0.231942	0.733058
B cells-c	Churc1	82.0111	0.303203	0.253377	1.19665	0.231445	0.733058
B cells-c	Eif3d	91.0702	0.290827	0.243096	1.19635	0.231562	0.733058
B cells-c	Atf1	47.5709	0.377869	0.316131	1.19529	0.231973	0.733058
B cells-c	Myl12a	147.192	-0.256573	0.214144	-1.19813	0.230865	0.733058
B cells-c	Mta3	46.7338	0.405189	0.339176	1.19463	0.232233	0.733058
B cells-c	mt-Nd4l	568.242	-0.206712	0.173346	-1.19248	0.233071	0.733124
B cells-c	Sf3b1	408.133	0.1879	0.159625	1.17713	0.239142	0.734221
B cells-c	Fam174a	58.0135	0.39671	0.335748	1.18157	0.237376	0.734221
B cells-c	Tagln2	62.5086	0.422116	0.356435	1.18427	0.236306	0.734221
B cells-c	Ephx1	46.3125	-0.379584	0.320255	-1.18526	0.235916	0.734221
B cells-c	Ptbp3	323.93	-0.199169	0.169363	-1.17599	0.239599	0.734221
B cells-c	Pum1	97.7948	0.292634	0.246971	1.18489	0.236061	0.734221
B cells-c	Add1	99.3155	0.275652	0.231723	1.18957	0.234213	0.734221
B cells-c	Ndufa5	73.0344	-0.328528	0.278332	-1.18035	0.237862	0.734221
B cells-c	Tra2a	250.641	0.215155	0.182697	1.17766	0.238932	0.734221
B cells-c	Tax1bp1	366.018	0.1903	0.160735	1.18394	0.236438	0.734221
B cells-c	Ppp6r1	68.8746	0.368752	0.309937	1.18976	0.23414	0.734221
B cells-c	Spty2d1	60.0589	0.354129	0.298638	1.18581	0.235696	0.734221
B cells-c	Bsg	83.2476	0.293212	0.249607	1.1747	0.240117	0.734221
B cells-c	Plpbp	47.1462	-0.365824	0.307407	-1.19003	0.234034	0.734221
B cells-c	Sf3b3	147.874	-0.249642	0.211432	-1.18072	0.237712	0.734221
B cells-c	Rps24	11536.3	-0.169043	0.143735	-1.17608	0.239563	0.734221
B cells-c	Ghitm	79.2213	-0.305879	0.259847	-1.17715	0.239135	0.734221
B cells-c	Snapc5	57.1504	-0.363757	0.306626	-1.18632	0.235495	0.734221
B cells-c	Shisa5	1012.98	0.21091	0.179513	1.1749	0.240035	0.734221
B cells-c	Vezf1	79.3593	-0.303437	0.256921	-1.18105	0.237581	0.734221
B cells-c	Cbx4	46.2294	0.443251	0.375335	1.18095	0.237623	0.734221
B cells-c	Aggf1	50.0444	0.373727	0.317018	1.17888	0.238445	0.734221
B cells-c	Calm1	862.76	-0.165229	0.139466	-1.18472	0.236126	0.734221
B cells-c	Rpl3	2587.02	0.161507	0.136461	1.18354	0.236596	0.734221
B cells-c	Dazap2	203.645	-0.23067	0.19612	-1.17617	0.239528	0.734221
B cells-c	Tubb5	218.695	-0.2322	0.196485	-1.18177	0.237297	0.734221
B cells-c	Ankrd12	201.704	0.229115	0.194905	1.17552	0.239787	0.734221
B cells-c	Tle4	92.7148	-0.320666	0.272318	-1.17755	0.238978	0.734221
B cells-c	Trnt1	51.4775	-0.356872	0.304742	-1.17106	0.241574	0.737944
B cells-c	Hsp90b1	446.792	0.186023	0.159031	1.16973	0.242111	0.738848
B cells-c	Xpo1	61.9917	0.343313	0.293762	1.16868	0.242534	0.739403
B cells-c	Rock1	197.292	0.225103	0.19278	1.16767	0.24294	0.739906
B cells-c	Pfn1	1303.09	-0.187463	0.160632	-1.16703	0.243197	0.739954
B cells-c	Bfar	47.1409	0.413769	0.355177	1.16497	0.244033	0.741763
B cells-c	Nhp2	74.4819	-0.325177	0.279373	-1.16395	0.244444	0.742277
B cells-c	Dennd5b	96.1411	-0.324841	0.279502	-1.16221	0.245149	0.743684
B cells-c	Tmem14c	82.8999	-0.296286	0.255312	-1.16049	0.24585	0.745074
B cells-c	Dmac2	72.9004	-0.312927	0.269963	-1.15915	0.246396	0.745992
B cells-c	Ikbkb	136.853	0.248456	0.214574	1.1579	0.246903	0.746791
B cells-c	Hprt	67.2175	0.319376	0.276745	1.15405	0.248481	0.748672
B cells-c	Eif4h	108.33	-0.258873	0.224252	-1.15439	0.248341	0.748672
B cells-c	Timm8b	54.7551	-0.35124	0.304368	-1.154	0.248501	0.748672
B cells-c	Ubb	1467.74	0.205747	0.178114	1.15514	0.248032	0.748672
B cells-c	Dnttip2	104.352	0.263563	0.228975	1.15106	0.249708	0.750837
B cells-c	Srsf5	647.612	0.188016	0.1633	1.15135	0.249586	0.750837
B cells-c	Atp6ap2	41.4122	-0.379663	0.33027	-1.14955	0.250328	0.751522
B cells-c	Psma6	88.5439	0.281418	0.244857	1.14932	0.250426	0.751522
B cells-c	Ppp1cb	79.9619	-0.295281	0.257099	-1.14851	0.250758	0.751785
B cells-c	Prpf40a	98.2589	0.270641	0.236378	1.14495	0.25223	0.752457
B cells-c	Rfc1	127.311	-0.266551	0.232715	-1.14539	0.252046	0.752457
B cells-c	Il4ra	85.1187	0.288396	0.252045	1.14423	0.25253	0.752457
B cells-c	Lsm1	50.4194	-0.361934	0.316425	-1.14382	0.252698	0.752457
B cells-c	Pcm1	89.7972	0.282825	0.246596	1.14692	0.251416	0.752457
B cells-c	Cd3g	76.3307	4.15011	3.62304	1.14548	0.252012	0.752457
B cells-c	Crebrf	95.0211	0.27031	0.236177	1.14452	0.252407	0.752457
B cells-c	Wsb1	41.8627	0.389033	0.340669	1.14197	0.253467	0.754016
B cells-c	Elk4	90.3534	0.27462	0.241066	1.13919	0.254623	0.756156
B cells-c	Emc10	53.0877	0.38983	0.342298	1.13886	0.254761	0.756156
B cells-c	Txndc17	94.2036	-0.275771	0.242356	-1.13788	0.255172	0.756156
B cells-c	Sdhaf2	50.7621	-0.375166	0.329611	-1.13821	0.255034	0.756156
B cells-c	S100a10	333.945	0.201473	0.177372	1.13588	0.256006	0.757217
B cells-c	Atp5j	248.813	-0.206452	0.181761	-1.13584	0.256023	0.757217
B cells-c	Rnf138	45.8924	0.374117	0.330446	1.13216	0.257567	0.760319
B cells-c	Hhex	106.274	-0.336596	0.297243	-1.1324	0.257468	0.760319
B cells-c	Rpl7	3036.44	0.145595	0.12884	1.13005	0.258456	0.760949
B cells-c	Rassf2	70.7427	-0.326721	0.289578	-1.12826	0.259208	0.760949
B cells-c	Trpc4ap	58.4143	0.335795	0.297209	1.12983	0.258548	0.760949
B cells-c	Herc2	56.5715	0.34298	0.304027	1.12812	0.259268	0.760949
B cells-c	Pdcd6	82.0393	0.292274	0.258752	1.12955	0.258665	0.760949
B cells-c	Arid1b	54.275	-0.32999	0.292381	-1.12863	0.259053	0.760949
B cells-c	Rassf5	57.4621	0.334787	0.299048	1.11951	0.262922	0.761481
B cells-c	Dcaf8	82.2339	0.283334	0.252858	1.12053	0.26249	0.761481
B cells-c	Mllt10	82.0872	0.31405	0.280302	1.1204	0.262544	0.761481
B cells-c	Caprin1	142.692	0.240269	0.213504	1.12536	0.260437	0.761481
B cells-c	Rbck1	48.8933	0.356733	0.318569	1.1198	0.262799	0.761481
B cells-c	Cox7b	221.433	-0.217822	0.19456	-1.11956	0.2629	0.761481
B cells-c	Abca1	57.5861	-0.390224	0.34717	-1.12402	0.261006	0.761481
B cells-c	Kmt2e	254.621	0.206112	0.184023	1.12003	0.2627	0.761481
B cells-c	Bcl7c	65.3549	-0.321808	0.286641	-1.12269	0.261571	0.761481
B cells-c	Mcmbp	46.9255	0.364724	0.323705	1.12672	0.259862	0.761481
B cells-c	Arid5b	114.399	0.262583	0.234033	1.12199	0.261867	0.761481
B cells-c	Dek	175.601	-0.228893	0.204379	-1.11994	0.262738	0.761481
B cells-c	Poldip3	47.8984	0.364289	0.324156	1.12381	0.261095	0.761481
B cells-c	Ppp1ca	239.784	0.204121	0.181623	1.12387	0.261068	0.761481
B cells-c	Phf3	196.946	0.221213	0.200494	1.10334	0.26988	0.762395
B cells-c	Cox20	55.6292	-0.348872	0.316197	-1.10334	0.269881	0.762395
B cells-c	1110008P14Rik	63.0512	-0.310872	0.282063	-1.10214	0.270402	0.762395
B cells-c	Ssrp1	96.6731	0.287706	0.261606	1.09977	0.271432	0.762395
B cells-c	Celf1	102.736	-0.302369	0.27369	-1.10479	0.269252	0.762395
B cells-c	Trp53i11	83.1192	-0.336677	0.303995	-1.10751	0.268075	0.762395
B cells-c	Slc12a6	103.089	-0.28723	0.258737	-1.11013	0.266945	0.762395
B cells-c	Sept6	139.168	0.247646	0.222554	1.11275	0.265818	0.762395
B cells-c	Sh3kbp1	134.457	0.249995	0.22548	1.10872	0.26755	0.762395
B cells-c	Dapp1	82.6471	-0.298087	0.270661	-1.10133	0.270753	0.762395
B cells-c	Pde4b	115.985	0.253853	0.227694	1.11489	0.264898	0.762395
B cells-c	Aurkaip1	83.6419	0.281416	0.254207	1.10703	0.268279	0.762395
B cells-c	Jakmip1	78.0651	0.303259	0.272215	1.11404	0.265262	0.762395
B cells-c	Fip1l1	106.452	0.255644	0.232264	1.10066	0.271043	0.762395
B cells-c	Fkbp4	92.1708	0.291069	0.262447	1.10906	0.267405	0.762395
B cells-c	B4galnt1	88.815	0.291231	0.262715	1.10854	0.267627	0.762395
B cells-c	Blk	92.5069	-0.287668	0.258298	-1.11371	0.265406	0.762395
B cells-c	Higd1a	71.6512	-0.295575	0.268195	-1.10209	0.270424	0.762395
B cells-c	C1qbp	115.143	-0.240416	0.217316	-1.1063	0.268597	0.762395
B cells-c	Mrps23	42.2587	0.368124	0.333891	1.10253	0.270233	0.762395
B cells-c	Luc7l3	126.398	0.244415	0.220323	1.10935	0.26728	0.762395
B cells-c	Mrpl12	70.881	-0.314305	0.282934	-1.11088	0.266621	0.762395
B cells-c	Jarid2	88.588	-0.300294	0.271156	-1.10746	0.268096	0.762395
B cells-c	Dicer1	67.8805	0.313926	0.283803	1.10614	0.268666	0.762395
B cells-c	Rpl30	5054.69	-0.156004	0.139643	-1.11716	0.263927	0.762395
B cells-c	Ago2	92.8572	0.277849	0.251043	1.10678	0.26839	0.762395
B cells-c	Tmbim6	230.938	0.211948	0.192431	1.10142	0.270715	0.762395
B cells-c	Atp13a3	51.7341	-0.362466	0.324232	-1.11792	0.263601	0.762395
B cells-c	Brd4	122.188	0.259091	0.234664	1.1041	0.269552	0.762395
B cells-c	Snrpd1	110.935	-0.261095	0.234838	-1.11181	0.26622	0.762395
B cells-c	Tcof1	133.521	-0.237919	0.214429	-1.10955	0.267194	0.762395
B cells-c	BC031181	68.0237	0.331929	0.30036	1.1051	0.269115	0.762395
B cells-c	Zfp950	51.9399	-0.330706	0.300582	-1.10022	0.271237	0.762395
B cells-c	Kdm1a	69.4449	0.302587	0.276014	1.09628	0.272957	0.763585
B cells-c	Tprgl	77.0525	0.297987	0.271898	1.09595	0.2731	0.763585
B cells-c	Polr2m	83.7614	-0.267461	0.243651	-1.09772	0.272326	0.763585
B cells-c	Skiv2l2	43.7642	-0.373907	0.340863	-1.09694	0.272667	0.763585
B cells-c	Ndufa6	235.729	-0.227399	0.207372	-1.09657	0.272829	0.763585
B cells-c	Rnf114	70.6593	0.300249	0.274114	1.09535	0.273365	0.763631
B cells-c	Hist1h2ap	79.5245	-0.386527	0.353232	-1.09426	0.273841	0.764266
B cells-c	Ets1	547.342	-0.165983	0.151947	-1.09237	0.27467	0.764551
B cells-c	Cdv3	182.478	-0.219547	0.20099	-1.09232	0.274691	0.764551
B cells-c	Vapa	130.306	0.231675	0.212069	1.09245	0.274634	0.764551
B cells-c	Arpc3	442.048	-0.179107	0.164241	-1.09052	0.275485	0.766069
B cells-c	Lcp1	506.006	-0.181404	0.166585	-1.08896	0.276171	0.767281
B cells-c	Rbm42	57.4838	0.32932	0.302818	1.08752	0.276809	0.768357
B cells-c	Cops5	43.8987	0.360066	0.33405	1.07788	0.281088	0.769587
B cells-c	Ptpn18	413.154	0.206844	0.192037	1.07711	0.281433	0.769587
B cells-c	Mrps26	50.9867	0.332117	0.307339	1.08062	0.279865	0.769587
B cells-c	Trnau1ap	45.4204	-0.343095	0.316945	-1.08251	0.279027	0.769587
B cells-c	Ccni	77.2106	-0.273531	0.252454	-1.08349	0.278592	0.769587
B cells-c	2210016L21Rik	43.7532	0.356218	0.329975	1.07953	0.280352	0.769587
B cells-c	Prkd2	83.5525	0.29178	0.270332	1.07934	0.280435	0.769587
B cells-c	Stat6	54.0197	0.323323	0.299792	1.07849	0.280815	0.769587
B cells-c	Cnot1	104.667	0.274129	0.252445	1.08589	0.277526	0.769587
B cells-c	Myo1e	115.13	-0.267928	0.248165	-1.07963	0.280305	0.769587
B cells-c	Aftph	62.7775	0.305416	0.283685	1.07661	0.281657	0.769587
B cells-c	Nsrp1	74.7866	-0.297347	0.276202	-1.07656	0.281678	0.769587
B cells-c	Ggnbp2	118.092	0.247068	0.229659	1.0758	0.282015	0.769587
B cells-c	Tob2	76.9188	-0.298516	0.275547	-1.08336	0.27865	0.769587
B cells-c	Ddx23	70.8598	0.290978	0.268561	1.08347	0.2786	0.769587
B cells-c	Psmb1	345.987	0.176631	0.164089	1.07644	0.281732	0.769587
B cells-c	Iws1	68.3075	0.311242	0.288902	1.07733	0.281335	0.769587
B cells-c	Pold4	351.395	-0.195599	0.181783	-1.076	0.281926	0.769587
B cells-c	Sf1	122.597	-0.231059	0.214229	-1.07856	0.280783	0.769587
B cells-c	Pak2	181.657	0.202195	0.188176	1.0745	0.282599	0.769813
B cells-c	Elob	257.235	-0.199332	0.185465	-1.07477	0.282477	0.769813
B cells-c	Cast	100.897	0.265036	0.246868	1.07359	0.283004	0.770234
B cells-c	Map4k1	93.3714	-0.320823	0.299136	-1.0725	0.283496	0.77045
B cells-c	Hivep2	89.7646	-0.264139	0.246451	-1.07177	0.283823	0.77045
B cells-c	Gm10076	791.077	0.17998	0.167933	1.07174	0.283837	0.77045
B cells-c	Supt16	108.939	0.259479	0.242365	1.07061	0.284345	0.770896
B cells-c	Gngt2	88.8731	-0.268585	0.250954	-1.07026	0.284503	0.770896
B cells-c	Pole4	113.782	-0.238729	0.223453	-1.06836	0.285357	0.771178
B cells-c	Rps27l	105.37	-0.29168	0.272788	-1.06926	0.284954	0.771178
B cells-c	Man2a1	75.2037	-0.312772	0.292914	-1.0678	0.285612	0.771178
B cells-c	Bbip1	50.2411	-0.330247	0.309196	-1.06808	0.285483	0.771178
B cells-c	Mrfap1	121.187	0.232657	0.218158	1.06646	0.286214	0.771563
B cells-c	Mrps12	52.9071	0.360536	0.33893	1.06375	0.287443	0.771563
B cells-c	Btbd1	45.9812	0.370664	0.348684	1.06304	0.287765	0.771563
B cells-c	Hnrnph3	68.5035	-0.284719	0.267789	-1.06322	0.287681	0.771563
B cells-c	Wapl	112.312	0.25534	0.240019	1.06383	0.287404	0.771563
B cells-c	Utp18	55.6982	-0.350934	0.329578	-1.0648	0.286968	0.771563
B cells-c	Erbin	83.0284	0.280338	0.262958	1.0661	0.28638	0.771563
B cells-c	Hnrnpm	186.791	-0.241104	0.226315	-1.06535	0.286719	0.771563
B cells-c	Ahctf1	73.6705	-0.288606	0.272092	-1.06069	0.28883	0.771721
B cells-c	Rhoh	336.919	0.17722	0.166977	1.06134	0.288534	0.771721
B cells-c	Hnrnpl	113.782	-0.238229	0.224265	-1.06227	0.288115	0.771721
B cells-c	Ifngr1	68.3201	-0.314102	0.296109	-1.06077	0.288796	0.771721
B cells-c	Zmynd8	93.024	0.295811	0.279253	1.05929	0.289467	0.77275
B cells-c	Prorsd1	67.5509	-0.349387	0.330062	-1.05855	0.289805	0.772981
B cells-c	Rbm8a	114.519	-0.235074	0.22259	-1.05609	0.290929	0.774888
B cells-c	Ube2m	65.5437	0.300302	0.284559	1.05532	0.291277	0.774888
B cells-c	Rbm6	86.3471	0.267213	0.253197	1.05536	0.291262	0.774888
B cells-c	Idh3g	79.0399	-0.281779	0.267535	-1.05324	0.292232	0.775867
B cells-c	Knop1	53.9871	-0.317807	0.301829	-1.05294	0.292369	0.775867
B cells-c	Tial1	56.8536	-0.331119	0.314494	-1.05286	0.292403	0.775867
B cells-c	Nrros	78.4347	-0.279738	0.265839	-1.05228	0.292671	0.775907
B cells-c	Ube2r2	67.2224	0.296488	0.282844	1.04824	0.294527	0.778345
B cells-c	Srsf9	86.9212	-0.280813	0.267567	-1.0495	0.293946	0.778345
B cells-c	Prpf31	42.9662	0.373498	0.356554	1.04752	0.294858	0.778345
B cells-c	Ucp2	196.168	0.213733	0.204005	1.04769	0.294783	0.778345
B cells-c	Npm3	61.3995	0.311317	0.296981	1.04828	0.294512	0.778345
B cells-c	Rps8	6146.75	-0.133884	0.127963	-1.04627	0.295435	0.778529
B cells-c	Ube3a	110.842	0.275525	0.263339	1.04628	0.295433	0.778529
B cells-c	Unc50	53.4199	-0.31461	0.303423	-1.03687	0.299796	0.779855
B cells-c	Trip12	99.8275	0.243889	0.234355	1.04068	0.298025	0.779855
B cells-c	Kif21b	75.9871	0.321067	0.307543	1.04397	0.296497	0.779855
B cells-c	Nmi	83.9016	0.269854	0.26009	1.03754	0.299483	0.779855
B cells-c	Sys1	138.951	-0.22191	0.21427	-1.03566	0.300362	0.779855
B cells-c	Virma	45.1445	0.352519	0.339934	1.03702	0.299726	0.779855
B cells-c	Hmgn2	105.707	-0.303808	0.293268	-1.03594	0.300231	0.779855
B cells-c	Rbm33	88.566	0.261759	0.251791	1.03959	0.298531	0.779855
B cells-c	Rbm28	69.0047	0.294065	0.284014	1.03539	0.300487	0.779855
B cells-c	Tfam	76.6403	-0.265102	0.25517	-1.03892	0.29884	0.779855
B cells-c	Tbrg1	114.849	0.235489	0.227451	1.03534	0.300511	0.779855
B cells-c	Rplp1	5644.95	0.160125	0.15338	1.04398	0.296494	0.779855
B cells-c	Fam114a2	44.701	0.356869	0.342976	1.04051	0.298104	0.779855
B cells-c	Psma3	219.024	0.197023	0.18985	1.03778	0.299373	0.779855
B cells-c	Rbm25	344.13	0.171209	0.164092	1.04337	0.296778	0.779855
B cells-c	Filip1l	355.448	-0.20641	0.198699	-1.03881	0.298894	0.779855
B cells-c	Wtap	58.7499	-0.306845	0.295724	-1.03761	0.299454	0.779855
B cells-c	mt-Co3	4839.11	0.168427	0.162245	1.0381	0.299222	0.779855
B cells-c	Apoe	234.249	-0.253719	0.245256	-1.03451	0.300898	0.780201
B cells-c	Cdc123	48.6519	-0.342798	0.331858	-1.03297	0.30162	0.781412
B cells-c	Chd7	95.7115	0.276105	0.267744	1.03123	0.302434	0.781542
B cells-c	Rexo2	63.397	0.302373	0.293178	1.03137	0.302369	0.781542
B cells-c	Ubald2	89.8158	0.304099	0.294594	1.03226	0.301948	0.781542
B cells-c	Themis2	42.2698	-0.363571	0.353279	-1.02913	0.303417	0.783423
B cells-c	Ssr2	45.1339	-0.347223	0.338519	-1.02571	0.305027	0.784282
B cells-c	Ccnl2	103.228	0.244409	0.238159	1.02625	0.304776	0.784282
B cells-c	Arl6ip5	66.2601	0.303224	0.295601	1.02579	0.304992	0.784282
B cells-c	Cers4	55.8579	-0.308598	0.300295	-1.02765	0.304115	0.784282
B cells-c	Cggbp1	123.194	-0.234846	0.228882	-1.02606	0.304863	0.784282
B cells-c	Nsun2	43.3536	0.36403	0.356006	1.02254	0.306526	0.787477
B cells-c	Rplp2	3798.7	-0.141795	0.138992	-1.02017	0.30765	0.789044
B cells-c	Smim11	68.9428	-0.280961	0.275269	-1.02068	0.307408	0.789044
B cells-c	Pnkd	41.7642	-0.344818	0.339882	-1.01452	0.310333	0.789209
B cells-c	Dync1i2	97.6449	-0.264899	0.26107	-1.01467	0.310265	0.789209
B cells-c	Dusp2	393.763	-0.171277	0.168898	-1.01408	0.310542	0.789209
B cells-c	Chmp4b	131.528	0.219907	0.216142	1.01742	0.308954	0.789209
B cells-c	Dnajc5	70.7732	0.290479	0.286063	1.01544	0.309897	0.789209
B cells-c	Git2	129.297	0.255166	0.250524	1.01853	0.308426	0.789209
B cells-c	Tacc1	153.955	0.200534	0.197309	1.01634	0.309466	0.789209
B cells-c	Crlf3	202.324	0.207495	0.203692	1.01867	0.308359	0.789209
B cells-c	Pecam1	122.555	0.232779	0.228678	1.01794	0.308708	0.789209
B cells-c	Rsl1d1	85.9029	0.249087	0.245335	1.0153	0.309965	0.789209
B cells-c	Fam43a	115.794	-0.288613	0.283801	-1.01695	0.309175	0.789209
B cells-c	Sp110	228.588	0.200569	0.200555	1.00007	0.317278	0.789605
B cells-c	Acbd3	88.7895	0.250076	0.251311	0.995085	0.319695	0.789605
B cells-c	Srp9	207.047	-0.200242	0.197943	-1.01162	0.311722	0.789605
B cells-c	Usp9x	66.328	0.286233	0.287135	0.99686	0.318833	0.789605
B cells-c	Ppp3ca	250.452	-0.222268	0.220499	-1.00802	0.313444	0.789605
B cells-c	Rlf	84.074	0.25595	0.257059	0.995684	0.319404	0.789605
B cells-c	Mrps15	59.292	-0.282088	0.282217	-0.999543	0.317532	0.789605
B cells-c	Lsm3	89.1334	-0.250959	0.250835	-1.00049	0.317073	0.789605
B cells-c	Trim30b	45.8709	-0.329667	0.326973	-1.00824	0.313339	0.789605
B cells-c	Taf10	193.682	0.196526	0.195125	1.00718	0.313848	0.789605
B cells-c	Usp15	107.155	0.226831	0.227751	0.995958	0.31927	0.789605
B cells-c	Smarca5	229.706	0.18914	0.186891	1.01203	0.311523	0.789605
B cells-c	Ddx39	68.6019	-0.29361	0.289886	-1.01285	0.311133	0.789605
B cells-c	D8Ertd738e	191.283	-0.182758	0.183391	-0.996551	0.318982	0.789605
B cells-c	Cotl1	201.053	-0.19347	0.191865	-1.00836	0.31328	0.789605
B cells-c	Mindy2	61.257	0.298873	0.295502	1.01141	0.311822	0.789605
B cells-c	Csrnp1	57.3903	0.302032	0.301577	1.00151	0.316581	0.789605
B cells-c	Xbp1	46.3035	-0.311248	0.311587	-0.998912	0.317837	0.789605
B cells-c	Commd1	51.9229	-0.314838	0.314049	-1.00251	0.316096	0.789605
B cells-c	Mat2b	101.637	0.246751	0.247929	0.995249	0.319615	0.789605
B cells-c	Cdc42se2	114	0.234784	0.233043	1.00747	0.313709	0.789605
B cells-c	Zfp207	83.3521	-0.256966	0.258249	-0.995028	0.319722	0.789605
B cells-c	Psmd11	88.4554	0.245838	0.245032	1.00329	0.315721	0.789605
B cells-c	Nme1	193.057	-0.202722	0.201005	-1.00855	0.313192	0.789605
B cells-c	Mien1	76.5036	0.270458	0.267831	1.00981	0.312587	0.789605
B cells-c	Cenpx	59.1596	-0.31242	0.310487	-1.00622	0.314308	0.789605
B cells-c	Ripor2	268.303	0.182121	0.182421	0.998353	0.318108	0.789605
B cells-c	Nol8	54.6686	-0.300566	0.300057	-1.0017	0.316491	0.789605
B cells-c	Ppwd1	70.0406	-0.302408	0.302872	-0.998469	0.318052	0.789605
B cells-c	Ccdc88c	109.147	0.272705	0.273077	0.998637	0.317971	0.789605
B cells-c	Rnps1	72.9696	-0.266982	0.267511	-0.99802	0.31827	0.789605
B cells-c	Abcf1	111.075	-0.234795	0.235255	-0.998044	0.318258	0.789605
B cells-c	Zfp318	282.225	0.183075	0.183095	0.999892	0.317363	0.789605
B cells-c	Safb2	131.561	0.217525	0.218718	0.994546	0.319957	0.789605
B cells-c	Wdr43	85.273	-0.311329	0.309818	-1.00488	0.314955	0.789605
B cells-c	Sipa1	163.309	-0.202807	0.203225	-0.997946	0.318306	0.789605
B cells-c	Fkbp1a	63.3511	0.338927	0.341478	0.992529	0.32094	0.791393
B cells-c	Mrps17	54.5231	-0.297045	0.299996	-0.990162	0.322095	0.792356
B cells-c	Rhoa	477.671	-0.1489	0.15023	-0.99115	0.321613	0.792356
B cells-c	Nup153	62.3665	0.288962	0.291839	0.990143	0.322104	0.792356
B cells-c	Vdac2	136.95	0.221167	0.223682	0.988755	0.322783	0.792905
B cells-c	Rpl27	1076.25	-0.229323	0.231961	-0.988631	0.322844	0.792905
B cells-c	Psmb7	68.5134	-0.274418	0.278221	-0.986332	0.32397	0.794155
B cells-c	Dhps	44.8171	-0.316123	0.320609	-0.986008	0.324129	0.794155
B cells-c	Psmd7	60.2058	0.299292	0.303452	0.986288	0.323992	0.794155
B cells-c	Topors	46.2794	0.321655	0.326445	0.985325	0.324465	0.794343
B cells-c	Il21r	116.259	-0.213148	0.216843	-0.982964	0.325625	0.796549
B cells-c	Dock11	106.454	0.22411	0.22837	0.981344	0.326423	0.79751
B cells-c	Med8	49.9501	0.304055	0.309908	0.981112	0.326538	0.79751
B cells-c	Golgb1	61.7675	0.304216	0.310326	0.980312	0.326932	0.797839
B cells-c	Tmem163	44.5728	-0.406063	0.416352	-0.975286	0.329418	0.79965
B cells-c	Serf2	749.846	-0.154302	0.159034	-0.970251	0.331922	0.79965
B cells-c	Sppl2a	75.9117	-0.26335	0.270875	-0.972217	0.330943	0.79965
B cells-c	Huwe1	133.181	0.227293	0.233004	0.975493	0.329316	0.79965
B cells-c	Syf2	175.751	-0.1869	0.192106	-0.972902	0.330602	0.79965
B cells-c	Ssu72	122.514	-0.205657	0.211089	-0.974266	0.329925	0.79965
B cells-c	Gcn1l1	44.3419	0.313949	0.322151	0.97454	0.329789	0.79965
B cells-c	Yeats4	128.807	-0.215172	0.220839	-0.974335	0.32989	0.79965
B cells-c	Rpl15	2691.91	0.129233	0.132974	0.971864	0.331118	0.79965
B cells-c	Tox4	99.7599	0.230056	0.237198	0.969888	0.332102	0.79965
B cells-c	Elof1	50.6954	-0.299133	0.30761	-0.972442	0.330831	0.79965
B cells-c	Prpf8	100.342	0.237602	0.244179	0.973065	0.330521	0.79965
B cells-c	Twistnb	82.0319	0.245018	0.25177	0.97318	0.330464	0.79965
B cells-c	Cyth4	44.8985	-0.311463	0.318636	-0.977489	0.328327	0.79965
B cells-c	Pgp	42.5925	0.327306	0.337315	0.970325	0.331884	0.79965
B cells-c	Esco1	90.0456	0.244463	0.251286	0.972846	0.33063	0.79965
B cells-c	Tnks2	88.5126	0.24566	0.253102	0.970599	0.331748	0.79965
B cells-c	Arpc5	269.961	-0.175451	0.181345	-0.967496	0.333296	0.80039
B cells-c	Rpl10	2724.52	0.146224	0.151288	0.96653	0.333779	0.80039
B cells-c	Xist	1007.03	-0.174474	0.180588	-0.966141	0.333974	0.80039
B cells-c	Tgtp2	43.9938	0.383526	0.396039	0.968404	0.332843	0.80039
B cells-c	Rubcn	48.9354	-0.31778	0.32856	-0.96719	0.333449	0.80039
B cells-c	Il10rb	54.2366	-0.292966	0.302911	-0.967169	0.33346	0.80039
B cells-c	Tsc22d3	474.858	0.180544	0.187335	0.963751	0.335171	0.802632
B cells-c	Hnrnpa1	355.427	-0.173316	0.179972	-0.963016	0.335539	0.802889
B cells-c	Ncoa3	89.2437	-0.24079	0.251134	-0.95881	0.337654	0.804412
B cells-c	Flna	78.2882	-0.255872	0.266916	-0.958624	0.337748	0.804412
B cells-c	Selenos	108.861	-0.239921	0.249881	-0.960142	0.336984	0.804412
B cells-c	Zbtb7a	97.2862	-0.229274	0.239143	-0.95873	0.337695	0.804412
B cells-c	Naa38	56.812	-0.28278	0.294232	-0.961079	0.336513	0.804412
B cells-c	Larp4b	62.92	0.27431	0.285608	0.960442	0.336833	0.804412
B cells-c	Ndufs2	65.06	0.273683	0.285718	0.95788	0.338123	0.80468
B cells-c	Fcgr2b	60.278	-0.279464	0.292664	-0.954896	0.33963	0.806467
B cells-c	Ccz1	85.8125	-0.254611	0.26643	-0.955641	0.339254	0.806467
B cells-c	Rpl23	6636.38	-0.126805	0.132803	-0.954834	0.339662	0.806467
B cells-c	Ankrd13a	46.9529	-0.314619	0.330209	-0.952788	0.340697	0.807587
B cells-c	Cct2	213.897	0.181543	0.190628	0.952344	0.340923	0.807587
B cells-c	Plek	86.4134	-0.258823	0.271658	-0.952753	0.340715	0.807587
B cells-c	Paics	41.6996	-0.326634	0.343244	-0.951608	0.341296	0.807668
B cells-c	Zkscan3	55.7725	-0.280265	0.294632	-0.951239	0.341483	0.807668
B cells-c	Ralgps2	554.545	-0.18231	0.192632	-0.946416	0.343936	0.807804
B cells-c	Ehmt1	44.8045	0.332728	0.353276	0.941835	0.346277	0.807804
B cells-c	Fnbp4	88.9486	0.260254	0.274591	0.947788	0.343238	0.807804
B cells-c	Cdc42	466.969	-0.167687	0.177249	-0.946053	0.344122	0.807804
B cells-c	Cnot6l	129.771	0.220484	0.233219	0.945395	0.344457	0.807804
B cells-c	Arhgap25	93.3301	0.230468	0.24442	0.942915	0.345724	0.807804
B cells-c	Ing4	47.2302	0.306188	0.323714	0.945857	0.344221	0.807804
B cells-c	Snrpd2	218.449	-0.173742	0.183217	-0.948287	0.342983	0.807804
B cells-c	Ndufc2	100.224	-0.232967	0.246292	-0.945898	0.344201	0.807804
B cells-c	Trappc10	43.1588	0.325004	0.342904	0.947797	0.343233	0.807804
B cells-c	Pdlim2	44.5087	0.309554	0.328488	0.942358	0.346009	0.807804
B cells-c	Atm	63.5727	0.262635	0.278411	0.943338	0.345508	0.807804
B cells-c	Cox7a2	261.754	-0.196124	0.208147	-0.942234	0.346073	0.807804
B cells-c	9930111J21Rik2	307.18	0.173623	0.183181	0.947824	0.343219	0.807804
B cells-c	Anxa6	55.2345	0.320616	0.34014	0.9426	0.345886	0.807804
B cells-c	Treml2	127.421	0.226794	0.239865	0.945506	0.344401	0.807804
B cells-c	Tbc1d10c	84.362	-0.276935	0.293551	-0.943398	0.345477	0.807804
B cells-c	Sgms1	75.8638	0.27387	0.290479	0.942822	0.345772	0.807804
B cells-c	Edf1	219.426	0.183953	0.197263	0.93253	0.351063	0.807963
B cells-c	Baz2b	152.547	-0.1872	0.203544	-0.919701	0.357729	0.807963
B cells-c	Commd7	42.3475	0.320746	0.343692	0.933237	0.350698	0.807963
B cells-c	Igbp1	74.4607	0.242296	0.263592	0.91921	0.357986	0.807963
B cells-c	Gmps	52.7396	0.299545	0.325037	0.921571	0.356753	0.807963
B cells-c	Etv3	56.5099	0.28002	0.30404	0.920997	0.357052	0.807963
B cells-c	Rnf115	47.4904	0.315479	0.335515	0.940281	0.347074	0.807963
B cells-c	Nudc	105.273	0.221658	0.23848	0.929462	0.352649	0.807963
B cells-c	Arid1a	174.746	0.207126	0.223964	0.924817	0.355061	0.807963
B cells-c	Ubr4	53.5068	0.295232	0.32069	0.920616	0.357251	0.807963
B cells-c	Mrpl33	78.2914	-0.238364	0.25635	-0.929838	0.352455	0.807963
B cells-c	Tmed5	141.02	-0.197818	0.214833	-0.920796	0.357157	0.807963
B cells-c	Kmt5a	45.2783	-0.290739	0.317541	-0.915593	0.359881	0.807963
B cells-c	Gm26699	49.0471	-0.382431	0.413443	-0.924989	0.354971	0.807963
B cells-c	Plaur	81.5197	-0.270611	0.287893	-0.939968	0.347234	0.807963
B cells-c	Uba2	51.9763	-0.28009	0.301576	-0.928752	0.353017	0.807963
B cells-c	Fam103a1	64.4667	-0.285444	0.310956	-0.917957	0.358641	0.807963
B cells-c	Tnrc6a	113.171	-0.217769	0.233799	-0.931439	0.351627	0.807963
B cells-c	Cirbp	89.4022	-0.27265	0.297788	-0.915583	0.359886	0.807963
B cells-c	Trir	161.068	0.179672	0.195926	0.917041	0.359121	0.807963
B cells-c	Nae1	53.4595	0.274997	0.297237	0.925175	0.354875	0.807963
B cells-c	Appl1	49.2831	0.325603	0.347922	0.935852	0.34935	0.807963
B cells-c	Dph3	82.8206	-0.237881	0.25441	-0.935029	0.349773	0.807963
B cells-c	Parp4	43.0247	0.3113	0.331061	0.940311	0.347058	0.807963
B cells-c	Zdhhc20	66.0654	0.2722	0.291392	0.934138	0.350233	0.807963
B cells-c	Wbp4	65.3211	0.261212	0.282201	0.925627	0.35464	0.807963
B cells-c	Fli1	119.288	-0.199945	0.21696	-0.921574	0.356751	0.807963
B cells-c	Imp3	105.462	0.216832	0.234174	0.925947	0.354474	0.807963
B cells-c	Dpp8	56.8068	-0.270248	0.295208	-0.915447	0.359957	0.807963
B cells-c	Zfp280d	75.4258	0.251025	0.27202	0.92282	0.356101	0.807963
B cells-c	Rbm5	185.843	0.180563	0.19259	0.937555	0.348473	0.807963
B cells-c	Setd2	107.983	0.220419	0.235513	0.93591	0.34932	0.807963
B cells-c	Ctnnb1	64.4269	-0.257089	0.280008	-0.91815	0.35854	0.807963
B cells-c	Ikzf1	177.506	-0.203095	0.220241	-0.922147	0.356452	0.807963
B cells-c	Skp1a	85.5171	-0.230515	0.2471	-0.932881	0.350881	0.807963
B cells-c	Zzef1	51.6771	0.293069	0.31692	0.924739	0.355101	0.807963
B cells-c	Gna13	108.443	-0.236078	0.253342	-0.931852	0.351413	0.807963
B cells-c	Gtpbp4	86.4151	0.232151	0.247306	0.938721	0.347874	0.807963
B cells-c	Mrpl36	49.5603	0.292782	0.317718	0.921513	0.356783	0.807963
B cells-c	Tbca	159.863	-0.217398	0.234059	-0.928814	0.352986	0.807963
B cells-c	Slc30a5	50.2267	-0.279766	0.300418	-0.931254	0.351722	0.807963
B cells-c	Zfp131	52.0011	-0.30229	0.328776	-0.91944	0.357865	0.807963
B cells-c	Smc6	165.404	0.203827	0.222476	0.916175	0.359575	0.807963
B cells-c	Serpina3f	89.1932	1.03855	1.11439	0.931939	0.351368	0.807963
B cells-c	Sub1	509.517	-0.169414	0.181142	-0.935255	0.349657	0.807963
B cells-c	Eef1d	410.007	0.152977	0.167132	0.915307	0.360031	0.807963
B cells-c	Ep300	117.819	-0.20606	0.220442	-0.934758	0.349913	0.807963
B cells-c	Zbtb11	58.2081	-0.291778	0.314718	-0.92711	0.353869	0.807963
B cells-c	H2-D1	1550.15	0.178605	0.194292	0.919264	0.357958	0.807963
B cells-c	H2-M3	105.158	-0.258896	0.280013	-0.924588	0.35518	0.807963
B cells-c	Ndufs8	88.1168	-0.257606	0.278417	-0.925252	0.354835	0.807963
B cells-c	Unc93b1	277.721	-0.215165	0.229796	-0.936332	0.349102	0.807963
B cells-c	Krtcap2	188.497	-0.210703	0.230455	-0.91429	0.360565	0.807981
B cells-c	Mapk1	76.1824	0.234159	0.256071	0.914429	0.360492	0.807981
B cells-c	Ndufa10	63.845	0.267648	0.294236	0.909638	0.363013	0.812282
B cells-c	Cbx7	50.2145	-0.284689	0.312897	-0.909851	0.362901	0.812282
B cells-c	Aamp	57.0612	-0.30405	0.334448	-0.909109	0.363292	0.812314
B cells-c	Ctcf	179.463	0.178	0.195951	0.908386	0.363674	0.812577
B cells-c	Pfdn2	97.9718	0.227558	0.251715	0.904031	0.365979	0.813625
B cells-c	Skil	74.7024	-0.250822	0.276738	-0.906352	0.36475	0.813625
B cells-c	Rbbp4	120.267	-0.201097	0.222274	-0.904724	0.365612	0.813625
B cells-c	Gm26740	136.129	0.191498	0.211153	0.906917	0.364451	0.813625
B cells-c	Fam76b	80.8501	-0.23642	0.261125	-0.90539	0.365259	0.813625
B cells-c	Clptm1l	45.9946	0.298132	0.329794	0.903993	0.365999	0.813625
B cells-c	Naa50	66.5371	-0.248815	0.275203	-0.904115	0.365935	0.813625
B cells-c	Actb	4624.86	-0.151891	0.168491	-0.901481	0.367333	0.815561
B cells-c	Bcl2a1b	46.3934	-0.325662	0.361304	-0.901352	0.367401	0.815561
B cells-c	March1	190.691	-0.206602	0.229527	-0.900124	0.368054	0.815832
B cells-c	Hist1h1c	132.572	-0.226315	0.251414	-0.900169	0.36803	0.815832
B cells-c	Ubp1	43.6212	0.294192	0.327201	0.899117	0.36859	0.816239
B cells-c	Trim26	132.323	0.190091	0.211499	0.89878	0.36877	0.816239
B cells-c	Nsd3	170.519	0.218108	0.242827	0.898203	0.369077	0.816331
B cells-c	Phf12	48.3508	0.279923	0.312228	0.896533	0.369968	0.817123
B cells-c	Taf7	97.6595	0.229314	0.255722	0.896733	0.369861	0.817123
B cells-c	Rbbp7	90.8253	-0.215756	0.24148	-0.893472	0.371605	0.817852
B cells-c	Tomm5	104.518	-0.200994	0.224503	-0.895288	0.370633	0.817852
B cells-c	Sf3a3	58.2517	0.28951	0.323873	0.893901	0.371375	0.817852
B cells-c	Rpl19	6002.67	0.127053	0.142144	0.893831	0.371412	0.817852
B cells-c	Rab10	116.236	0.196505	0.220314	0.891933	0.372429	0.817852
B cells-c	Atf4	138.71	-0.185968	0.208297	-0.892803	0.371963	0.817852
B cells-c	Ndufa11	100.478	-0.232341	0.260377	-0.892326	0.372218	0.817852
B cells-c	Ptpn2	47.497	0.283848	0.318124	0.892254	0.372257	0.817852
B cells-c	Senp7	95.9777	0.210613	0.236599	0.890169	0.373375	0.819344
B cells-c	Helz	56.7802	0.259567	0.291797	0.889545	0.37371	0.819493
B cells-c	Akna	95.6626	0.246338	0.278184	0.885521	0.375876	0.819559
B cells-c	Emc3	54.6463	-0.277477	0.312288	-0.888529	0.374256	0.819559
B cells-c	Napsa	399.923	-0.167978	0.189316	-0.887291	0.374922	0.819559
B cells-c	Arhgap45	198.588	0.174035	0.195887	0.888447	0.374301	0.819559
B cells-c	Plekha2	122.442	0.212189	0.239256	0.886872	0.375148	0.819559
B cells-c	Spcs1	98.9058	0.216369	0.244291	0.885704	0.375777	0.819559
B cells-c	Cep57	66.5624	0.250233	0.282277	0.886481	0.375359	0.819559
B cells-c	Tspo	164.968	0.229265	0.258281	0.887657	0.374725	0.819559
B cells-c	Rps15a	5584.57	-0.135017	0.152699	-0.8842	0.376588	0.820529
B cells-c	Dock10	206.934	0.188791	0.214477	0.880239	0.37873	0.820641
B cells-c	Eif1ax	77.3871	-0.233424	0.264636	-0.882055	0.377747	0.820641
B cells-c	Phc2	55.6115	0.275266	0.312431	0.881046	0.378293	0.820641
B cells-c	Vamp8	104.062	-0.247866	0.281373	-0.880915	0.378364	0.820641
B cells-c	Ap2s1	91.637	0.231992	0.263338	0.880966	0.378336	0.820641
B cells-c	Sumo3	52.6142	-0.294494	0.334631	-0.880058	0.378828	0.820641
B cells-c	Cnot7	42.6319	-0.294727	0.334344	-0.881509	0.378042	0.820641
B cells-c	Brd7	86.6537	-0.228257	0.259284	-0.880335	0.378678	0.820641
B cells-c	Sec11c	194.499	-0.200296	0.227698	-0.879657	0.379045	0.820641
B cells-c	Gdi2	269.896	0.165811	0.189148	0.876617	0.380695	0.823051
B cells-c	Zbtb1	41.7796	0.320216	0.365141	0.876965	0.380505	0.823051
B cells-c	Hsd17b10	55.8868	-0.258234	0.295133	-0.874974	0.381588	0.823346
B cells-c	Anp32e	109.61	0.201454	0.230488	0.874034	0.3821	0.823346
B cells-c	Ak2	68.1871	-0.241909	0.276816	-0.873901	0.382172	0.823346
B cells-c	Psmc4	64.3601	0.25755	0.294512	0.874498	0.381847	0.823346
B cells-c	Mknk2	108.835	-0.204544	0.233761	-0.875015	0.381565	0.823346
B cells-c	Ncf2	105.166	-0.234028	0.268018	-0.873179	0.382565	0.823615
B cells-c	Ltb	985.034	-0.16551	0.189718	-0.872402	0.382989	0.82395
B cells-c	Tmem55b	90.9993	0.211829	0.243085	0.871422	0.383524	0.824523
B cells-c	Tmod3	216.542	-0.172776	0.198382	-0.870928	0.383793	0.824525
B cells-c	Smarca4	55.5716	0.286097	0.328687	0.870424	0.384069	0.824539
B cells-c	Fam3c	79.3191	-0.248825	0.2869	-0.867286	0.385785	0.82651
B cells-c	Fndc3a	50.0565	0.283627	0.326718	0.868111	0.385334	0.82651
B cells-c	Syk	284.416	-0.180669	0.20832	-0.867269	0.385795	0.82651
B cells-c	Cops9	67.253	-0.270801	0.312941	-0.865343	0.38685	0.828194
B cells-c	Mrps21	91.6192	-0.256815	0.297193	-0.864134	0.387514	0.829037
B cells-c	Sbno1	119.199	0.192818	0.223612	0.862289	0.388529	0.830628
B cells-c	Eif4g1	105.139	0.229833	0.266694	0.861784	0.388807	0.830645
B cells-c	Eif4g3	73.8961	0.258851	0.300881	0.860313	0.389617	0.831276
B cells-c	Ran	220.077	0.157658	0.183267	0.860264	0.389644	0.831276
B cells-c	Polr2e	100.17	-0.205301	0.239379	-0.857641	0.39109	0.833205
B cells-c	Ndufs7	102.351	0.197046	0.229694	0.857864	0.390967	0.833205
B cells-c	Hnrnph1	151.11	-0.184814	0.21625	-0.854633	0.392755	0.83617
B cells-c	Slc44a2	71.2004	0.229441	0.268645	0.854067	0.393068	0.836256
B cells-c	BC004004	42.7278	-0.280412	0.328585	-0.853395	0.39344	0.836469
B cells-c	Psmb5	109.056	0.192312	0.22573	0.851953	0.39424	0.83759
B cells-c	Smdt1	146.722	-0.179506	0.211144	-0.850159	0.395237	0.839126
B cells-c	2610507B11Rik	52.96	0.260233	0.306721	0.848434	0.396196	0.840582
B cells-c	Cisd2	120.296	-0.186852	0.221135	-0.844968	0.398129	0.842145
B cells-c	Polr2b	51.0252	-0.262818	0.311018	-0.845026	0.398096	0.842145
B cells-c	Adgre5	132.031	-0.219157	0.258978	-0.846238	0.39742	0.842145
B cells-c	Acp1	68.7105	-0.223687	0.265135	-0.843672	0.398853	0.842145
B cells-c	Dnajb9	56.1383	-0.257366	0.305019	-0.843771	0.398798	0.842145
B cells-c	Rpl8	4054.35	0.106013	0.125617	0.843933	0.398707	0.842145
B cells-c	Rps10	5632.01	0.113155	0.133831	0.845508	0.397827	0.842145
B cells-c	4930523C07Rik	410.395	0.127212	0.150925	0.842885	0.399293	0.842494
B cells-c	Irf2bp2	101.755	-0.206964	0.245846	-0.841845	0.399875	0.843143
B cells-c	Dennd4a	153.607	0.187569	0.223041	0.84096	0.40037	0.843608
B cells-c	S100a11	158.356	-0.178216	0.212265	-0.839592	0.401137	0.84449
B cells-c	Spen	47.9413	0.292456	0.349016	0.837946	0.402061	0.84449
B cells-c	Mdh2	111.28	0.208923	0.249209	0.838347	0.401836	0.84449
B cells-c	Osgep	56.0737	-0.251275	0.299936	-0.837762	0.402164	0.84449
B cells-c	Pfdn1	56.1145	-0.243793	0.290742	-0.838519	0.401739	0.84449
B cells-c	Nop56	102.526	0.209682	0.251098	0.835062	0.403683	0.845857
B cells-c	Hps3	59.885	-0.256023	0.306419	-0.835531	0.403419	0.845857
B cells-c	Dcun1d1	41.6706	-0.293349	0.351747	-0.833979	0.404293	0.845857
B cells-c	Nr2c2	46.1854	0.278643	0.334238	0.833667	0.404469	0.845857
B cells-c	H2-T23	557.509	0.179274	0.214929	0.834111	0.404218	0.845857
B cells-c	Rela	44.5302	-0.270596	0.324126	-0.834847	0.403804	0.845857
B cells-c	Emsy	55.6567	0.250554	0.300804	0.832947	0.404875	0.84593
B cells-c	Zfp646	66.8722	0.227051	0.272807	0.832278	0.405252	0.84593
B cells-c	Tomm70a	72.2298	-0.218717	0.262837	-0.83214	0.40533	0.84593
B cells-c	Pkig	238.88	-0.175746	0.213904	-0.821611	0.411298	0.848178
B cells-c	Was	100.761	-0.196187	0.237053	-0.82761	0.407892	0.848178
B cells-c	Ttc4	41.3962	-0.294676	0.357891	-0.823367	0.410299	0.848178
B cells-c	Cd38	194.686	-0.196557	0.238581	-0.82386	0.410019	0.848178
B cells-c	Ep400	86.1801	0.206357	0.252448	0.817425	0.413686	0.848178
B cells-c	M6pr	69.8656	-0.229418	0.27948	-0.820875	0.411718	0.848178
B cells-c	Blvrb	218.971	-0.189156	0.228964	-0.826141	0.408724	0.848178
B cells-c	Pdcd5	111.571	-0.195999	0.238456	-0.821949	0.411106	0.848178
B cells-c	Siglecg	248.209	-0.192455	0.234507	-0.820681	0.411828	0.848178
B cells-c	Chd2	279.132	-0.140413	0.170635	-0.822884	0.410574	0.848178
B cells-c	Snrpd3	162.307	-0.164931	0.199343	-0.827377	0.408024	0.848178
B cells-c	Trmt1	54.3718	0.248948	0.303419	0.820477	0.411944	0.848178
B cells-c	Arf4	139.862	0.183638	0.224875	0.816625	0.414143	0.848178
B cells-c	Rps25	2186.93	-0.1236	0.150186	-0.822978	0.410521	0.848178
B cells-c	Xrn1	78.8031	0.216633	0.264039	0.82046	0.411954	0.848178
B cells-c	Npm1	1109.47	0.12133	0.148184	0.818776	0.412914	0.848178
B cells-c	Sqstm1	58.3277	0.251951	0.306037	0.82327	0.410355	0.848178
B cells-c	Slfn5	120.172	-0.684344	0.837952	-0.816686	0.414108	0.848178
B cells-c	Ikzf3	249.205	-0.158256	0.192864	-0.820557	0.411899	0.848178
B cells-c	Ifi35	74.7155	-0.216045	0.263683	-0.819338	0.412594	0.848178
B cells-c	Pld4	57.8214	-0.268972	0.328251	-0.81941	0.412553	0.848178
B cells-c	Cerk	79.1941	-0.210916	0.258157	-0.817008	0.413924	0.848178
B cells-c	Atf7	61.1042	0.257877	0.31288	0.824203	0.409824	0.848178
B cells-c	Lrch3	41.6583	0.290215	0.351828	0.824878	0.409441	0.848178
B cells-c	Pim1	50.3942	0.281664	0.344523	0.817549	0.413615	0.848178
B cells-c	Apc	71.7359	0.237694	0.286642	0.829237	0.406971	0.848178
B cells-c	Rfk	49.4356	-0.25407	0.309864	-0.819941	0.41225	0.848178
B cells-c	Add3	186.842	0.171408	0.208347	0.822706	0.410675	0.848178
B cells-c	Tmem234	173.186	0.164721	0.202385	0.813896	0.415705	0.850283
B cells-c	Mrpl48	41.43	-0.279532	0.343482	-0.813819	0.415749	0.850283
B cells-c	Pcnp	70.8703	0.218788	0.268988	0.813377	0.416002	0.850283
B cells-c	Cdc26	71.8213	-0.217567	0.268779	-0.809462	0.41825	0.850349
B cells-c	Aebp2	43.3843	0.277516	0.341513	0.812608	0.416443	0.850349
B cells-c	Kras	105.743	-0.198416	0.244645	-0.811036	0.417345	0.850349
B cells-c	Rps5	4805.32	0.103377	0.127636	0.809934	0.417978	0.850349
B cells-c	Tcf3	59.3044	-0.236499	0.291196	-0.812164	0.416698	0.850349
B cells-c	Rap1b	238.785	-0.143378	0.176959	-0.810234	0.417806	0.850349
B cells-c	Dnajc13	46.3562	-0.256658	0.316955	-0.809761	0.418078	0.850349
B cells-c	Slc38a9	51.5129	0.267729	0.329812	0.811763	0.416928	0.850349
B cells-c	Rps13	5204.83	-0.116664	0.144369	-0.808093	0.419037	0.851386
B cells-c	Cap1	95.8844	-0.192207	0.238306	-0.806557	0.419922	0.851493
B cells-c	Rsrc2	186.095	0.167358	0.207432	0.80681	0.419776	0.851493
B cells-c	Qk	80.247	0.216944	0.268682	0.807438	0.419414	0.851493
B cells-c	Fam50a	63.212	0.236877	0.29431	0.804856	0.420903	0.851794
B cells-c	Tmem50a	160.785	0.173046	0.214907	0.805211	0.420698	0.851794
B cells-c	Chuk	44.1671	-0.283836	0.352317	-0.805625	0.420459	0.851794
B cells-c	Txndc9	68.6877	0.240024	0.299127	0.802417	0.422312	0.851808
B cells-c	Acbd6	49.3857	-0.255821	0.318166	-0.804049	0.421369	0.851808
B cells-c	Atf6	44.0202	-0.266481	0.332346	-0.801817	0.422659	0.851808
B cells-c	Fh1	56.9787	-0.253513	0.316495	-0.801004	0.42313	0.851808
B cells-c	Cnih4	44.8444	-0.280176	0.348947	-0.802921	0.42202	0.851808
B cells-c	Yme1l1	74.8731	0.208851	0.260673	0.801201	0.423015	0.851808
B cells-c	Supt20	100.046	-0.19843	0.247648	-0.801258	0.422982	0.851808
B cells-c	Ubn1	70.1467	0.234166	0.292195	0.801403	0.422898	0.851808
B cells-c	Casp8	64.3151	0.273714	0.342355	0.799503	0.423999	0.85244
B cells-c	Phb2	122.855	0.17886	0.223626	0.799819	0.423816	0.85244
B cells-c	Mdm4	115.802	0.180798	0.226858	0.796965	0.425471	0.852463
B cells-c	Ifi213	130.303	-0.191361	0.239958	-0.797477	0.425174	0.852463
B cells-c	Ppp2r5a	103.36	0.211488	0.2684	0.787956	0.430722	0.852463
B cells-c	Rrbp1	128.824	0.18065	0.227683	0.793427	0.427529	0.852463
B cells-c	Rgs19	49.3871	0.250489	0.314472	0.79654	0.425718	0.852463
B cells-c	Gripap1	120.611	-0.174423	0.218375	-0.798735	0.424444	0.852463
B cells-c	Timm17b	56.957	-0.25713	0.32751	-0.785107	0.432391	0.852463
B cells-c	Vbp1	52.6783	-0.240477	0.305337	-0.787578	0.430943	0.852463
B cells-c	Sh3bgrl	69.1384	-0.225736	0.284219	-0.794232	0.42706	0.852463
B cells-c	Selenot	93.714	-0.190184	0.238598	-0.797087	0.425401	0.852463
B cells-c	S1pr1	163.637	-0.166011	0.209213	-0.793504	0.427484	0.852463
B cells-c	Dnajc8	169.159	-0.175025	0.221381	-0.790605	0.429174	0.852463
B cells-c	Smim20	44.6997	-0.26406	0.335902	-0.786122	0.431796	0.852463
B cells-c	Pds5a	95.7323	-0.204467	0.257441	-0.794227	0.427064	0.852463
B cells-c	N4bp2l2	167.335	-0.160254	0.201301	-0.796095	0.425977	0.852463
B cells-c	Nop53	242.365	0.145127	0.18444	0.78685	0.43137	0.852463
B cells-c	Bax	101.996	0.19337	0.243953	0.792654	0.427979	0.852463
B cells-c	Cd164	84.1391	-0.209031	0.266068	-0.785629	0.432085	0.852463
B cells-c	Colgalt1	51.0981	-0.240575	0.304967	-0.788854	0.430197	0.852463
B cells-c	Lsm6	121.924	-0.175708	0.223911	-0.784719	0.432618	0.852463
B cells-c	Ogdh	68.9433	0.224545	0.28439	0.789569	0.42978	0.852463
B cells-c	Spag7	49.2941	0.256219	0.325097	0.788132	0.43062	0.852463
B cells-c	Prelid1	120.604	0.184281	0.234218	0.786795	0.431402	0.852463
B cells-c	Fam49b	264.395	-0.142902	0.180379	-0.792231	0.428226	0.852463
B cells-c	Ncf4	104.411	-0.199148	0.253557	-0.785417	0.432209	0.852463
B cells-c	Sun2	69.7691	0.219523	0.277967	0.789744	0.429677	0.852463
B cells-c	2510002D24Rik	47.864	0.256314	0.32286	0.793886	0.427262	0.852463
B cells-c	Etf1	50.1757	0.255046	0.320128	0.796699	0.425626	0.852463
B cells-c	Mbd2	110.917	-0.181205	0.229369	-0.790015	0.429519	0.852463
B cells-c	Ier3ip1	79.7404	-0.212378	0.269016	-0.789464	0.429841	0.852463
B cells-c	Map4k2	54.1417	-0.234305	0.297559	-0.787423	0.431034	0.852463
B cells-c	Lrrfip1	85.9007	0.234578	0.299384	0.783535	0.433313	0.853285
B cells-c	Nap1l4	75.8827	0.20704	0.264853	0.781718	0.43438	0.853706
B cells-c	Gadd45gip1	68.964	0.219544	0.28056	0.782521	0.433908	0.853706
B cells-c	Mplkip	50.9761	-0.238018	0.304502	-0.781664	0.434412	0.853706
B cells-c	Adrb2	59.0755	-0.240263	0.307526	-0.781277	0.434639	0.853706
B cells-c	Fcmr	733.455	-0.132105	0.169266	-0.780457	0.435122	0.854107
B cells-c	St13	174.074	-0.206942	0.26544	-0.779617	0.435616	0.854532
B cells-c	Wdr1	84.5813	-0.210504	0.270212	-0.779035	0.435959	0.854658
B cells-c	Rabgap1l	136.012	-0.177164	0.227952	-0.777199	0.437041	0.856233
B cells-c	Actr3	480.086	-0.113897	0.146942	-0.77512	0.438269	0.857768
B cells-c	Gltp	42.1193	0.267018	0.344573	0.774925	0.438384	0.857768
B cells-c	Rae1	42.3467	-0.256485	0.331507	-0.773693	0.439112	0.858306
B cells-c	Fundc2	78.2032	-0.203264	0.263112	-0.772538	0.439796	0.858306
B cells-c	Hnrnpa2b1	767.197	-0.109125	0.141351	-0.772014	0.440106	0.858306
B cells-c	Kdm5a	122.143	0.191547	0.2481	0.772055	0.440082	0.858306
B cells-c	Birc3	133.359	-0.165894	0.214993	-0.771626	0.440336	0.858306
B cells-c	Plec	51.0307	0.254576	0.329245	0.773212	0.439397	0.858306
B cells-c	Ensa	78.1771	-0.194928	0.254172	-0.766916	0.443132	0.859933
B cells-c	Cdc40	103.646	0.175729	0.229108	0.767016	0.443072	0.859933
B cells-c	Top2b	192.795	0.152879	0.198612	0.769738	0.441456	0.859933
B cells-c	Khnyn	41.9618	0.263574	0.343457	0.767414	0.442835	0.859933
B cells-c	Laptm4a	68.8932	-0.219063	0.285571	-0.767107	0.443018	0.859933
B cells-c	Scaf8	52.6125	0.239081	0.311275	0.76807	0.442446	0.859933
B cells-c	March5	74.6416	-0.208276	0.271041	-0.768429	0.442232	0.859933
B cells-c	Ifi206	91.2237	-0.230243	0.302853	-0.760246	0.447108	0.863435
B cells-c	Ssna1	49.7897	-0.253204	0.333809	-0.758528	0.448135	0.863435
B cells-c	Nsfl1c	44.3693	-0.249041	0.331185	-0.751969	0.45207	0.863435
B cells-c	Scand1	276.853	-0.148684	0.198051	-0.75074	0.452809	0.863435
B cells-c	Top1	250.072	-0.142192	0.186555	-0.762198	0.445942	0.863435
B cells-c	Prpf6	50.663	-0.231518	0.30558	-0.757634	0.44867	0.863435
B cells-c	Xiap	70.8564	-0.204741	0.269449	-0.75985	0.447345	0.863435
B cells-c	Sat1	172.244	-0.162942	0.215891	-0.754743	0.450403	0.863435
B cells-c	Capza1	100.945	-0.175867	0.233833	-0.752108	0.451986	0.863435
B cells-c	Ndufb6	58.301	-0.212417	0.283087	-0.750361	0.453038	0.863435
B cells-c	Zcchc11	362.125	0.118363	0.157183	0.753028	0.451433	0.863435
B cells-c	Taok3	99.424	0.181936	0.240514	0.756447	0.449381	0.863435
B cells-c	Atp6v1e1	71.4841	-0.202841	0.269013	-0.754021	0.450837	0.863435
B cells-c	Supt5	83.9458	-0.200897	0.265961	-0.755363	0.450031	0.863435
B cells-c	Heca	70.2421	-0.196563	0.26045	-0.754703	0.450427	0.863435
B cells-c	Herc4	98.0163	0.199838	0.264285	0.756148	0.44956	0.863435
B cells-c	Tespa1	106.923	0.206365	0.275162	0.749976	0.453269	0.863435
B cells-c	Kxd1	73.1554	0.201527	0.266283	0.756816	0.44916	0.863435
B cells-c	Zc3h18	59.8437	0.224212	0.297285	0.754198	0.45073	0.863435
B cells-c	Ttc5	52.02	-0.240757	0.315569	-0.762929	0.445506	0.863435
B cells-c	Dad1	265.127	-0.134301	0.177723	-0.755677	0.449843	0.863435
B cells-c	Rab11a	58.9869	-0.217855	0.289125	-0.753499	0.45115	0.863435
B cells-c	Supt6	65.6901	0.2038	0.270857	0.752426	0.451795	0.863435
B cells-c	Trim25	78.5819	0.199997	0.266553	0.750309	0.453069	0.863435
B cells-c	Asb13	43.2128	-0.245641	0.324892	-0.75607	0.449607	0.863435
B cells-c	Atad2	55.0885	0.244179	0.322974	0.756033	0.449629	0.863435
B cells-c	Dip2b	63.7749	-0.230728	0.303578	-0.760027	0.447238	0.863435
B cells-c	Parp14	169.743	-0.184261	0.245709	-0.749917	0.453305	0.863435
B cells-c	Nolc1	79.866	-0.201014	0.26809	-0.749802	0.453374	0.863435
B cells-c	mt-Nd4	2550.03	-0.0981008	0.130415	-0.752222	0.451917	0.863435
B cells-c	Fam46a	43.4966	-0.248544	0.331798	-0.749082	0.453808	0.863726
B cells-c	Nop58	111.214	-0.168541	0.227119	-0.742083	0.458037	0.86402
B cells-c	Ilkap	60.7654	-0.210874	0.282381	-0.74677	0.455203	0.86402
B cells-c	Mndal	556.794	0.121138	0.163386	0.74142	0.458439	0.86402
B cells-c	Eif6	63.6327	0.222338	0.298292	0.74537	0.456048	0.86402
B cells-c	Htatsf1	55.0309	0.225917	0.305056	0.740576	0.458951	0.86402
B cells-c	Pdha1	47.1917	0.235801	0.315945	0.746335	0.455465	0.86402
B cells-c	Ufm1	45.3623	-0.240242	0.325215	-0.738719	0.460077	0.86402
B cells-c	Plekho1	127.515	-0.189177	0.253103	-0.747432	0.454803	0.86402
B cells-c	N4bp2	62.9774	-0.22221	0.299187	-0.742712	0.457656	0.86402
B cells-c	Pds5b	47.2981	0.233804	0.315548	0.740945	0.458727	0.86402
B cells-c	Hibadh	59.8803	-0.213797	0.287155	-0.744535	0.456553	0.86402
B cells-c	Rps11	4265.97	0.102229	0.137376	0.744156	0.456782	0.86402
B cells-c	Spcs2	196.126	0.140973	0.189931	0.742228	0.457949	0.86402
B cells-c	Bccip	66.4473	-0.225572	0.305408	-0.738594	0.460154	0.86402
B cells-c	Atp2b1	109.014	0.170618	0.230869	0.739027	0.459891	0.86402
B cells-c	Lsm4	192.565	0.149324	0.20204	0.739078	0.459859	0.86402
B cells-c	Map1lc3b	171.818	0.144499	0.194613	0.742496	0.457787	0.86402
B cells-c	Slc4a7	94.0451	0.195845	0.262395	0.746375	0.455441	0.86402
B cells-c	Gmfb	44.5858	0.247374	0.334241	0.740107	0.459235	0.86402
B cells-c	Ly86	375.173	-0.153116	0.206296	-0.742216	0.457956	0.86402
B cells-c	Eif4b	106.476	0.173244	0.233309	0.74255	0.457754	0.86402
B cells-c	Sra1	73.3674	-0.196298	0.263771	-0.7442	0.456756	0.86402
B cells-c	Myo1g	52.0058	-0.236112	0.320411	-0.736904	0.461181	0.865418
B cells-c	Rif1	76.2621	0.236462	0.32164	0.735174	0.462233	0.86585
B cells-c	Rtf1	139.597	-0.160868	0.219148	-0.734061	0.462911	0.86585
B cells-c	Ccndbp1	44.5415	-0.232949	0.317172	-0.734457	0.46267	0.86585
B cells-c	Tbc1d1	142.965	-0.155205	0.211311	-0.734487	0.462652	0.86585
B cells-c	Mrpl35	51.3474	-0.219343	0.299156	-0.733204	0.463434	0.86585
B cells-c	Arl6ip1	282.758	0.130613	0.178224	0.73286	0.463644	0.86585
B cells-c	Fam53b	42.9114	0.248935	0.338819	0.734713	0.462514	0.86585
B cells-c	Gramd3	53.5828	0.215747	0.294406	0.732822	0.463667	0.86585
B cells-c	Arid4b	224.277	0.159027	0.217153	0.732326	0.463969	0.865888
B cells-c	Hspd1	233.112	0.176623	0.241823	0.730381	0.465157	0.867069
B cells-c	Cd53	229.467	0.149637	0.205074	0.729673	0.46559	0.867069
B cells-c	Tmem160	118.541	-0.167189	0.229103	-0.729752	0.465542	0.867069
B cells-c	Kmt2d	47.5816	-0.226123	0.309994	-0.729441	0.465732	0.867069
B cells-c	Senp2	89.9913	0.194184	0.266747	0.727972	0.466631	0.868216
B cells-c	Ctso	72.95	-0.210553	0.289611	-0.727021	0.467213	0.868247
[truncated: 8,516 more rows]

## Sheet: Basophils
cell_type	gene	baseMean	log2FoldChange	lfcSE	stat	pvalue	padj
[truncated: 9,020 more rows]

[truncated: 10 more sheets: CD4 T cells-a, CD4 T cells-b, CD4 T cells-c, CD8 T cells, DCs, Monocytes, Myeloid cells, NK cells, Treg cells, x3]
