# Supplementary material for: Antigen-specific activation of gut immune cells drives autoimmune neuroinflammation
Source: Gut Microbes. 2025 Dec 24;18(1):2601430. doi: 10.1080/19490976.2025.2601430 (PMC12962552; doi:10.1080/19490976.2025.2601430)
Supplement: Supplementary Material — Supplemental_Tables [file KGMI_A_2601430_SM8141.zip › Table Z3 – Cluster-specific marker gene expression.xlsx]

## Sheet: Table Z3
Table Z3 – Cluster-specific marker gene expression
cell_type	gene	p.value	FDR	summary.logFC	logFC. CD4 T cells-a	logFC.CD4 T cells-b	logFC.CD4 T cells-c	logFC.Treg cells	logFC.NK cells	logFC.DCs	logFC.Monocytes	logFC.Basophils	logFC.Myleoid cells	logFC.B cells-a	logFC.B cells-b	logFC.B cells-c	logFC.cryptic	logFC.CD8 T cells
CD8 T cells	NK cellsg7	0	0	1.58244	1.58309	1.19855	1.57829	0.86575	-0.866982	1.5741	1.55212	1.56194	1.56788	1.58244	1.58029	1.5802	1.39368
CD8 T cells	Cd8b1	1.83983e-291	1.60792e-291	1.28925	1.10354	1.25801	1.11955	1.19742	1.27803	1.27972	1.29869	1.27403	1.27209	1.28925	1.25706	1.28542	1.27215
CD8 T cells	Ccl5	3.6089e-268	2.10267e-264	2.40893	2.58557	2.23724	2.57402	2.58416	-0.978452	0.282505	1.8367	2.28282	2.34597	2.58457	2.57304	2.58471	2.40893
CD8 T cells	Cd3d	2.19234e-228	9.57998e-225	1.32352	0.179248	0.113805	0.627172	0.471409	1.42696	1.16059	1.42032	1.04329	1.32352	1.39428	0.990611	1.31456	1.21544
CD8 T cells	Cd8a	1.68444e-223	5.88847e-220	0.786668	0.788955	0.788311	0.750317	0.786668	0.784593	0.772255	0.786506	0.782165	0.599084	0.793739	0.792788	0.792993	0.775691
CD8 T cells	Hcst	1.28484e-207	3.74297e-204	0.940813	0.361156	0.3254	0.605863	0.574849	0.0804203	0.932231	0.961443	0.832017	0.940813	0.932793	0.872398	0.912812	0.948212
CD8 T cells	Ms4a4b	7.31412e-184	1.82634e-180	1.32116	0.321869	0.268708	0.713818	0.0694936	-0.268512	1.20149	1.41462	1.05145	1.32116	1.47303	0.958597	1.37834	1.23534
CD8 T cells	Ly6c2	2.33051e-177	5.09188e-174	1.23067	1.30757	1.24086	1.07795	1.19382	1.0959	1.28106	-0.361305	1.23067	1.09998	1.22199	1.27177	1.24185	1.10499
CD8 T cells	Ctla2a	5.40653e-177	1.05001e-173	0.905626	0.906522	0.585573	0.905626	0.751611	-0.23311	0.904848	0.896224	0.902718	0.912497	0.917608	0.911269	0.916138	0.831398
CD8 T cells	Ctsw	9.96337e-177	1.7415e-173	0.599277	0.598612	0.409141	0.590329	0.441001	-0.308537	0.599978	0.599277	0.592308	0.603189	0.605524	0.604126	0.603946	0.529223
CD8 T cells	Il2rb	2.94785e-176	4.68413e-173	0.695386	0.718016	0.189317	0.709613	0.648556	-0.689966	0.70262	0.687321	0.682614	0.695386	0.718626	0.716148	0.717289	0.589403
CD8 T cells	Cd3g	1.79204e-156	2.61025e-153	0.98626	-0.0512403	-0.177728	0.330448	-0.404045	1.1083	0.842573	1.07847	0.747321	0.98626	1.07931	0.710983	1.00186	0.896954
CD8 T cells	Thy1	8.34751e-147	1.12236e-143	0.694356	0.207638	0.284468	0.353828	-0.204842	0.446375	0.729209	0.780544	0.657726	0.740569	0.767572	0.660867	0.73582	0.694356
CD8 T cells	Cd3e	3.5931e-139	4.48599e-136	0.721361	-0.0332301	-0.0386363	0.160351	-0.11573	0.737075	0.681109	0.745721	0.585031	0.721361	0.730948	0.563477	0.68616	0.666423
CD8 T cells	Klrd1	1.27358e-128	1.48406e-125	0.522624	0.531234	0.507785	0.474972	0.540638	-0.869981	0.522624	0.515059	0.53272	0.394057	0.547137	0.546835	0.547952	0.489695
CD8 T cells	Ahnak	3.25094e-125	3.55145e-122	0.548405	0.642167	0.170387	0.504209	0.548405	-0.694982	0.573602	0.0389382	0.59865	0.451288	0.608899	0.586759	0.602033	0.497826
CD8 T cells	Rplp1	6.80351e-123	6.99521e-120	0.41239	-0.156286	0.474217	0.204288	0.428988	0.68724	0.59915	1.35295	0.220202	0.489169	0.394558	0.621354	0.41239	0.789981
CD8 T cells	Hopx	1.8818e-118	1.82733e-115	0.444661	0.493676	0.0107802	0.482201	0.489004	-0.0105295	0.455468	0.418731	0.452451	0.469409	0.437164	0.46877	0.444661	0.40895
CD8 T cells	Bcl2	1.73807e-116	1.59894e-113	0.698561	0.68888	0.568515	0.686328	0.512536	0.0712347	0.754885	0.739765	0.648467	0.698561	0.508902	0.50137	0.51635	0.735033
CD8 T cells	Lck	6.92029e-115	6.04799e-112	0.623873	0.0830777	0.0706763	0.333802	-0.0788764	0.220362	0.692575	0.760582	0.592091	0.742239	0.718493	0.554061	0.677319	0.623873
CD8 T cells	Klk8	1.47084e-108	1.22423e-105	0.396641	0.240501	0.248742	0.32649	0.212223	0.429555	0.413431	0.435199	0.400248	0.409031	0.425494	0.396641	0.414201	0.422532
CD8 T cells	Skap1	6.38273e-108	5.07108e-105	0.567075	0.00207785	-0.0211779	0.256263	-0.0665717	0.0978128	0.615074	0.684861	0.505611	0.625015	0.640396	0.49252	0.588314	0.567075
CD8 T cells	Rpl18	3.4882e-106	2.65088e-103	0.345563	0.18477	0.357104	0.502364	0.365148	0.580294	0.627136	0.847285	0.485682	0.402099	0.313074	0.599801	0.345563	0.503049
CD8 T cells	Arl4c	1.57836e-98	1.1495e-95	0.534343	0.290264	0.462589	0.378254	0.0888661	0.290892	0.534343	0.531851	0.632406	0.672099	0.742787	0.627209	0.724163	0.716614
CD8 T cells	Rpl12	1.30123e-97	9.0977e-95	0.77125	-0.0946496	0.435421	0.233751	0.505166	0.880346	0.824841	1.71203	0.366046	0.766967	0.254264	0.385925	0.260392	0.77125
CD8 T cells	Rps15a	4.20968e-96	2.83004e-93	0.723341	-0.00698833	0.403419	0.37255	0.396585	0.63912	0.6723	1.41294	0.503161	0.594528	0.209454	0.625061	0.283283	0.723341
CD8 T cells	Tpt1	4.02797e-92	2.60759e-89	0.343615	-0.25389	0.160968	0.106492	0.319563	0.343615	0.305502	0.567709	0.206652	0.40874	0.253589	0.465714	0.266288	0.582036
CD8 T cells	Gzmm	2.17006e-91	1.35466e-88	0.457999	0.45841	0.445618	0.45841	0.457325	0.381524	0.45841	0.45841	0.457287	0.455527	0.45841	0.458151	0.457999	0.443944
CD8 T cells	Rps14	7.12162e-91	4.29237e-88	0.287918	-0.0283147	0.315716	0.221286	0.307738	0.47853	0.46426	0.852492	0.355034	0.415262	0.271572	0.510168	0.287918	0.648337
CD8 T cells	Lat	2.62189e-90	1.5276e-87	0.415958	-0.0495067	-0.185402	0.234542	-0.164355	0.4888	0.539261	0.58775	0.419867	0.56644	0.550876	0.415958	0.51211	0.45953
CD8 T cells	Cst7	9.89595e-89	5.57972e-86	0.376909	0.415724	0.23748	0.412748	0.237619	0.0154575	0.407429	0.367638	0.258164	0.379244	0.427843	0.424395	0.424286	0.376909
CD8 T cells	Rps3	3.5403e-88	1.93378e-85	0.231626	0.0109872	0.347476	0.300785	0.353447	0.462126	0.634159	0.89699	0.433543	0.375273	0.231626	0.509618	0.274726	0.394327
CD8 T cells	Txk	1.18213e-87	6.26136e-85	0.412567	0.0433116	0.32838	0.20131	0.0557412	-0.433007	0.556475	0.604295	0.454636	0.591579	0.575002	0.412567	0.541094	0.544479
CD8 T cells	Rpl17	3.15077e-86	1.61977e-83	0.559877	0.0074755	0.328698	0.312574	0.404866	0.605047	0.492187	0.991346	0.358151	0.37456	0.14195	0.500544	0.172961	0.559877
CD8 T cells	Il7r	3.96084e-86	1.97804e-83	0.572956	0.36127	0.10776	0.421767	0.314352	0.550332	0.50195	0.650862	0.572956	0.633346	0.661429	0.550664	0.643633	0.655722
CD8 T cells	Eef1b2	1.42273e-85	6.90773e-83	0.419375	0.0887704	0.419375	0.313761	0.482049	0.59958	0.333906	0.777877	0.24204	0.059576	0.378355	0.557398	0.406355	0.240915
CD8 T cells	Runcryptic	1.14031e-84	5.3869e-82	0.416304	0.405625	0.273609	0.354062	0.000528139	-0.0664671	0.429098	0.237089	0.425014	0.302027	0.399312	0.401632	0.406799	0.416304
CD8 T cells	Rplp0	3.41732e-84	1.57188e-81	0.38762	0.0786668	0.38762	0.451909	0.592925	0.711744	0.437206	0.838654	0.370067	0.367686	0.469541	0.757711	0.492364	0.251459
CD8 T cells	Rps24	6.84594e-84	3.06821e-81	0.45515	-0.165368	0.482549	0.179693	0.358431	0.573417	0.45515	1.24039	0.327751	0.545122	0.0381769	0.491489	0.0924472	0.700027
CD8 T cells	Rpl13	1.38031e-82	6.03159e-80	0.480355	0.14976	0.499226	0.480355	0.5635	0.587682	0.683639	1.09159	0.384478	0.429488	0.0785083	0.571177	0.129933	0.505714
CD8 T cells	Rps16	9.78853e-81	4.17302e-78	0.228087	-0.0521834	0.387884	0.302938	0.415792	0.69096	0.65806	1.06563	0.372887	0.552632	0.228087	0.553344	0.250631	0.499257
CD8 T cells	Sidt1	3.43401e-80	1.42912e-77	0.30152	0.292918	0.22654	0.299826	0.275933	0.209899	0.331142	0.327609	0.308779	0.330249	0.308806	0.288036	0.30152	0.330524
CD8 T cells	PDCsd4	7.0226e-80	2.85461e-77	0.415577	0.123741	0.137632	0.172488	0.280635	0.0659248	0.580082	0.688074	0.521165	0.614528	0.455754	0.415577	0.456871	0.631068
CD8 T cells	Dnajc15	2.62898e-78	1.04436e-75	0.50096	0.533988	0.331751	0.62796	0.354628	0.0767492	0.39205	0.459216	0.546336	0.527906	0.653641	0.654695	0.652544	0.50096
CD8 T cells	Saraf	3.0787e-78	1.19583e-75	0.472449	0.0477002	0.209372	0.200857	-0.18121	0.28224	0.50979	0.472449	0.386425	0.526035	0.562847	0.421594	0.523056	0.551069
CD8 T cells	Rps5	7.09273e-76	2.69508e-73	0.518171	0.249021	0.478717	0.518171	0.659654	0.611829	0.538858	1.01165	0.33858	0.330453	0.101154	0.542962	0.151949	0.384066
CD8 T cells	Rpl32	1.09687e-75	4.07917e-73	0.481286	0.209002	0.423149	0.481286	0.550419	0.545694	0.635709	1.15274	0.349007	0.396169	0.146487	0.602053	0.205204	0.436396
CD8 T cells	Cxcr3	3.45804e-75	1.25923e-72	0.275177	0.290225	-0.0600498	0.274214	0.287856	0.134492	0.278427	0.275177	0.267238	0.249636	0.283365	0.288259	0.283693	0.149666
CD8 T cells	Rpsa	1.35835e-74	4.84542e-72	0.298839	0.216902	0.327088	0.563749	0.672502	0.722561	0.350294	1.30924	0.540927	0.450458	0.230991	0.659209	0.298839	0.271446
CD8 T cells	Rpl18a	1.99347e-73	6.96877e-71	0.479697	0.169064	0.374039	0.479697	0.535493	0.558491	0.487354	0.980486	0.265931	0.275775	0.0509988	0.466482	0.0908585	0.490226
CD8 T cells	Gm2682	1.88852e-72	6.47244e-70	0.395766	0.100393	0.228923	0.186781	0.173231	-0.0135654	0.446978	0.49261	0.395766	0.458643	0.460814	0.325905	0.42859	0.461229
CD8 T cells	Fyn	3.43141e-72	1.15341e-69	0.430904	0.267014	0.00812739	0.258741	0.414768	-0.0837539	0.481827	0.519776	0.430904	0.474786	0.532038	0.450218	0.499688	0.396285
CD8 T cells	Rpl36	3.86164e-71	1.27354e-68	0.677605	0.00924558	0.423556	0.211667	0.377747	0.409736	0.498766	1.02294	0.358144	0.479847	0.0983065	0.479339	0.170234	0.677605
CD8 T cells	Rps6	8.85504e-71	2.86624e-68	0.243846	-0.0944301	0.320446	0.158422	0.361512	0.538415	0.480139	0.837366	0.277107	0.246721	0.243846	0.456399	0.284614	0.266041
CD8 T cells	Rps7	3.2274e-69	1.02567e-66	0.553412	-0.0710542	0.433304	0.270828	0.367225	0.600584	0.558427	1.12399	0.300939	0.42316	0.123223	0.464091	0.15685	0.553412
CD8 T cells	Eomes	6.69367e-69	2.08926e-66	0.249715	0.249911	0.243173	0.248279	0.246063	-0.261064	0.250302	0.247282	0.250302	0.250302	0.250024	0.249715	0.24989	0.221583
CD8 T cells	Ifngr1	1.43251e-68	4.39279e-66	0.467675	0.460317	-0.0155615	0.500683	0.124121	-0.456964	0.543987	0.0458358	0.467675	0.348806	0.524036	0.480422	0.496296	0.465531
CD8 T cells	Cxcr6	2.95388e-68	8.90188e-66	0.241039	0.244515	-0.0661596	0.241378	0.242078	0.197818	0.233122	0.235617	0.234014	0.241039	0.244522	0.243572	0.243613	0.197351
CD8 T cells	Rps10	5.39458e-68	1.59817e-65	0.475494	0.0336866	0.383869	0.377282	0.320903	0.580289	0.554202	0.946231	0.327829	0.460194	0.17592	0.506923	0.204689	0.475494
CD8 T cells	Itk	1.31322e-67	3.82563e-65	0.306881	-0.000415127	0.170854	0.0633867	-0.0700562	0.3047	0.409561	0.469688	0.340041	0.444629	0.438571	0.306881	0.41728	0.426725
CD8 T cells	Samd3	8.05992e-67	2.3095e-64	0.229557	0.23078	0.219305	0.229557	0.229571	-0.176265	0.230834	0.226303	0.228587	0.229015	0.230756	0.230834	0.230834	0.217994
CD8 T cells	Il18r1	2.01211e-66	5.67253e-64	0.273509	0.273509	-0.0951069	0.289058	0.312437	-0.133789	0.328628	0.32943	0.305898	0.314291	0.345522	0.326802	0.344609	0.270542
CD8 T cells	Rack1	2.92345e-66	8.11096e-64	0.239943	0.18196	0.338927	0.437871	0.419474	0.54541	0.663172	0.707391	0.380655	0.405301	0.239943	0.505429	0.249966	0.378726
CD8 T cells	Rpl23	1.31876e-64	3.60165e-62	0.529888	-0.0162071	0.432834	0.297909	0.448549	0.540485	0.481822	0.906245	0.226821	0.419513	0.115536	0.47234	0.171902	0.529888
CD8 T cells	Ccnd2	1.6791e-64	4.51524e-62	0.444889	0.227205	0.163668	0.275377	0.0537293	-0.0313228	0.444889	0.609563	0.516269	0.481558	0.538923	0.509277	0.53978	0.531556
CD8 T cells	Ptpn22	2.13455e-64	5.65301e-62	0.366948	0.306468	0.0355729	0.353976	0.213615	-0.0116633	0.4309	0.362399	0.37266	0.372947	0.417439	0.36312	0.399247	0.366948
CD8 T cells	Rps18	7.94131e-64	2.07173e-61	0.589084	0.0177442	0.529508	0.306375	0.422369	0.600466	0.719102	1.3235	0.410895	0.546857	0.184947	0.539169	0.240319	0.589084
CD8 T cells	1700025G04Rik	1.36434e-63	3.50697e-61	0.274967	0.263855	0.257593	0.274967	0.264942	-0.166574	0.279933	0.217881	0.251575	0.189768	0.300604	0.288013	0.298793	0.241075
CD8 T cells	Rpl5	1.02153e-62	2.58772e-60	0.231999	-0.210286	0.368869	0.0444876	0.325514	0.53293	0.497777	0.977284	0.219539	0.375256	0.231999	0.348831	0.240143	0.435656
CD8 T cells	Sh2d1a	1.06246e-61	2.65296e-59	0.307653	0.108175	-0.156725	0.243817	0.122127	-0.0693618	0.333614	0.341897	0.307653	0.331444	0.349034	0.302713	0.330992	0.253837
CD8 T cells	Rps2	2.04914e-60	5.04465e-58	0.484596	0.199109	0.443536	0.484596	0.535859	0.654315	0.629563	0.957124	0.319784	0.348014	0.178143	0.544317	0.246949	0.237132
CD8 T cells	AW112010	5.70297e-60	1.38448e-57	0.802954	0.865855	-0.360939	1.06639	0.0350807	-1.40352	-0.503739	0.0526014	0.411417	0.857058	1.15205	1.08457	1.10278	0.802954
CD8 T cells	Fam189b	8.71688e-60	2.08716e-57	0.253819	0.0764979	0.134477	0.185953	0.0192675	0.142767	0.30728	0.320102	0.259738	0.310674	0.311721	0.253819	0.29735	0.301296
CD8 T cells	Bcl11b	1.86131e-59	4.39646e-57	0.451386	-0.251829	-0.0937216	-0.113489	-0.435174	0.466022	0.429507	0.514294	0.301903	0.451386	0.473626	0.250816	0.424417	0.439142
CD8 T cells	Rinl	2.07442e-59	4.83451e-57	0.361359	0.166874	-0.0856698	0.217864	0.0842381	-0.046823	0.417354	0.410656	0.361359	0.377137	0.463377	0.384757	0.443607	0.389025
CD8 T cells	Prf1	6.42258e-59	1.47711e-56	0.218594	0.185935	0.214054	0.194623	0.205435	-0.824399	0.223239	0.220272	0.215601	0.218594	0.22251	0.213354	0.219975	0.197591
CD8 T cells	Sh2d2a	6.6508e-59	1.50973e-56	0.298862	0.184225	0.061139	0.256082	0.216586	-0.148119	0.336131	0.349471	0.298862	0.351705	0.310722	0.261231	0.293129	0.287321
CD8 T cells	Ccl4	1.1853e-58	2.65478e-56	0.368624	0.389403	0.359692	0.311474	0.367896	-0.679753	0.373932	0.135711	0.363654	0.321022	0.368696	0.379408	0.369099	0.368624
CD8 T cells	Rpl9	1.19988e-58	2.65478e-56	0.496556	-0.0490813	0.350467	0.268053	0.318471	0.424482	0.416007	0.8356	0.357699	0.31945	0.0815813	0.438261	0.136788	0.496556
CD8 T cells	Emb	7.54553e-58	1.6486e-55	0.533201	-0.0205588	-0.0175583	0.165941	-0.200234	0.249909	0.650871	0.371548	0.533201	0.712058	0.796585	0.438985	0.730773	0.740647
CD8 T cells	Xcl1	8.09355e-57	1.74651e-54	0.248533	0.254169	0.236697	0.250366	0.253413	-0.78936	0.248533	0.243194	0.249702	0.245854	0.254134	0.253254	0.254196	0.226175
CD8 T cells	Ms4a6b	1.24252e-56	2.64854e-54	0.510005	0.0344579	0.00350631	0.304404	-0.244577	0.576292	0.669093	-0.18957	0.510005	0.598013	0.816306	0.499669	0.753254	0.697821
CD8 T cells	Ctsd	1.44149e-56	3.03564e-54	0.39059	0.291617	0.128192	0.298133	0.216107	-0.397216	0.426903	0.072042	-0.10602	0.39059	0.461811	0.417033	0.442819	0.371795
CD8 T cells	Rpl23a	4.0403e-56	8.40719e-54	0.331735	0.178468	0.330475	0.321549	0.482946	0.396488	0.488836	0.614926	0.25724	0.325474	0.342181	0.296169	0.331735	0.281911
CD8 T cells	Jak1	3.92401e-55	8.06914e-53	0.491972	0.28508	0.214583	0.360928	0.104085	-0.326467	0.641116	0.593466	0.491972	0.684524	0.481803	0.288617	0.416763	0.638449
CD8 T cells	Rplp2	1.29468e-54	2.63136e-52	0.44667	-0.0771438	0.365683	0.139005	0.348035	0.559151	0.317348	0.913514	0.19381	0.430448	0.195881	0.416436	0.221201	0.44667
CD8 T cells	Gramd3	6.08024e-54	1.22157e-51	0.259758	0.22789	0.263408	0.286892	0.185117	0.298459	0.301353	0.327561	0.322553	0.298948	0.296597	0.259758	0.285307	0.297691
CD8 T cells	Prkcq	9.172e-53	1.82179e-50	0.321833	-0.0246007	0.104167	0.0877896	-0.0784383	0.100528	0.361855	0.40419	0.321833	0.385197	0.388737	0.261885	0.364586	0.362872
CD8 T cells	Cd7	1.91761e-52	3.76605e-50	0.274818	0.261932	0.132668	0.19969	0.199007	-0.475877	0.272432	0.274818	0.272669	0.111404	0.304858	0.29314	0.301365	0.232159
CD8 T cells	Ifng	2.23687e-52	4.34424e-50	0.258676	0.268978	-0.148449	0.267009	0.257045	-0.455477	0.258676	0.253048	0.254046	0.258116	0.268993	0.266303	0.268209	0.188439
CD8 T cells	Sept1	4.80344e-52	9.2263e-50	0.438961	0.0693866	-0.075811	0.250979	0.0728196	-0.0777177	0.55657	0.771358	0.438961	0.625857	0.410386	0.331251	0.368877	0.263358
CD8 T cells	Klre1	8.09582e-52	1.53812e-49	0.248767	0.254534	0.248767	0.252564	0.253502	-1.07811	0.247199	0.24376	0.242972	0.244427	0.25451	0.249786	0.254588	0.196783
CD8 T cells	Rps23	8.74098e-52	1.64284e-49	0.237282	-0.207214	0.349695	0.0752543	0.333088	0.412886	0.356013	0.831288	0.15846	0.318165	0.168695	0.458265	0.237282	0.551084
CD8 T cells	Itgb1	1.15666e-51	2.15078e-49	0.344242	0.409995	0.0896659	0.374816	0.349477	-0.518654	0.0908292	-0.0522547	0.344242	0.212589	0.415609	0.401422	0.419717	0.295228
CD8 T cells	S100a10	2.88604e-51	5.31e-49	0.595175	0.467698	-0.423275	0.57003	-0.0211916	-0.626779	0.694462	0.522863	0.563056	0.595175	0.383296	0.489485	0.355701	0.4346
CD8 T cells	Rpl3	3.61808e-51	6.58754e-49	0.397472	0.100908	0.339954	0.397472	0.531644	0.465117	0.530223	0.866099	0.234422	0.307041	0.198974	0.488845	0.23697	0.283625
CD8 T cells	Id2	6.67994e-51	1.2037e-48	0.391755	0.49748	-0.16282	0.497312	0.48702	-0.83181	-0.300794	0.115676	0.391755	-0.113803	0.530156	0.523463	0.522932	0.284734
CD8 T cells	Cd160	2.02217e-50	3.60669e-48	0.195258	0.198903	0.0996797	0.199789	0.174021	-0.0618944	0.193951	0.195258	0.189487	0.19615	0.199634	0.198588	0.198966	0.163313
CD8 T cells	Cd5	2.72356e-50	4.80859e-48	0.218863	0.178551	-0.202762	0.189677	0.218863	0.275952	0.268167	0.259719	0.232777	0.238629	0.275178	0.245093	0.266279	0.201298
CD8 T cells	Gtf2i	3.49217e-50	6.10396e-48	0.287622	0.133071	0.0544634	0.165281	0.0632752	0.23031	0.320273	0.315181	0.269548	0.332939	0.312715	0.253827	0.304095	0.287622
CD8 T cells	Cd6	1.11541e-48	1.93032e-46	0.209351	0.143497	-0.115243	0.17265	0.182857	0.226068	0.2169	0.216259	0.209351	0.212505	0.226408	0.207462	0.218628	0.183953
CD8 T cells	Tpst2	1.19574e-48	2.04905e-46	0.256068	0.226904	0.0622199	0.246658	0.0749186	0.0392027	0.294523	0.204141	0.256068	0.28121	0.263299	0.262805	0.25319	0.229679
CD8 T cells	Eef1a1	1.44565e-48	2.45326e-46	0.189185	0.0118843	0.198794	0.231063	0.438746	0.245468	0.333776	0.551722	0.110923	0.19841	0.166063	0.447997	0.189185	0.31301
CD8 T cells	Rnf138	8.88093e-48	1.49259e-45	0.236956	0.205772	0.12284	0.268526	0.21553	0.156771	0.283665	0.291172	0.2762	0.268176	0.25959	0.261425	0.236956	0.281909
CD8 T cells	Hsd11b1	2.68915e-47	4.47654e-45	0.228669	0.0886692	0.102971	0.12746	0.0686134	-0.155527	0.243073	0.250514	0.228669	0.256086	0.248115	0.212957	0.234733	0.202357
CD8 T cells	Ifi27	1.29267e-46	2.13157e-44	0.234739	0.234739	0.0190408	0.332767	0.207104	0.220271	0.31728	0.345502	0.233572	0.284477	0.280975	0.313664	0.306037	0.154543
CD8 T cells	Themis	8.10611e-46	1.32417e-43	0.256382	0.0204918	0.0334397	0.0718555	-0.182852	0.292107	0.263686	0.303884	0.234883	0.284027	0.295798	0.20677	0.279942	0.256382
CD8 T cells	Npm1	1.6822e-45	2.72252e-43	0.345428	0.142805	0.345428	0.376249	0.508359	0.541364	0.447749	0.772913	0.196345	0.323746	0.285362	0.473559	0.330598	0.094786
CD8 T cells	Hdgfl3	2.58332e-45	4.14256e-43	0.151766	0.14109	0.0758709	0.14047	0.146091	0.155671	0.157974	0.165983	0.151109	0.160971	0.161722	0.151766	0.16149	0.133767
CD8 T cells	Rpl27a	8.36288e-45	1.32886e-42	0.419331	0.0350897	0.315357	0.296582	0.395021	0.425904	0.30695	0.816261	0.165371	0.228609	0.0187428	0.40041	0.076355	0.419331
CD8 T cells	Crtam	1.7162e-44	2.70247e-42	0.146095	0.143667	0.140909	0.144665	0.146739	0.0864538	0.145371	0.144825	0.146095	0.147218	0.147102	0.145882	0.146566	0.147218
CD8 T cells	Rpl30	4.18548e-44	6.53197e-42	0.339667	-0.16579	0.343202	0.128605	0.304268	0.517147	0.339667	0.901521	0.208904	0.338525	0.0928597	0.394373	0.147217	0.597021
CD8 T cells	Jaml	9.2341e-44	1.42834e-41	0.201824	0.239802	0.201824	0.18516	0.228415	0.172883	0.171642	0.00947181	0.219685	-0.0247806	0.225963	0.231342	0.220582	0.205992
CD8 T cells	Rps13	1.3456e-43	2.06314e-41	0.329537	0.0376246	0.299136	0.329537	0.432172	0.58439	0.541373	0.935822	0.296322	0.371639	0.095311	0.45677	0.138778	0.418879
CD8 T cells	Rpl10a	1.51256e-43	2.29896e-41	0.398694	0.0861011	0.392394	0.398694	0.443198	0.575317	0.598695	1.0235	0.21913	0.341024	0.096847	0.443089	0.138357	0.262956
CD8 T cells	Klrc2	1.55622e-43	2.34493e-41	0.162223	0.163089	0.151806	0.163132	0.162223	-0.431422	0.161999	0.161622	0.153592	0.163132	0.163054	0.162641	0.163132	0.144349
CD8 T cells	Lpin1	1.82223e-43	2.72229e-41	0.19115	0.178456	0.152595	0.19115	0.149735	-0.043328	0.196622	0.177994	0.187542	0.179763	0.205034	0.193951	0.205279	0.195199
CD8 T cells	Rps12	2.19937e-43	3.25786e-41	0.36632	0.260119	0.334702	0.36632	0.765418	0.492265	0.267938	0.733885	0.040461	0.194506	-0.0125227	0.351085	0.0353925	0.155553
CD8 T cells	Atp8b4	1.21301e-42	1.7817e-40	0.182822	0.16605	0.177344	0.158123	-0.127236	-0.0532415	0.198098	0.0286977	0.188889	0.160588	0.203479	0.185086	0.196847	0.182822
CD8 T cells	Klrc1	1.86328e-42	2.71402e-40	0.156567	0.157413	0.147065	0.157413	0.157413	-0.210866	0.157413	0.154393	0.155632	0.155594	0.157374	0.156567	0.157413	0.143901
CD8 T cells	Rpl38	1.89118e-41	2.7319e-39	0.313302	0.0289437	0.414747	0.173752	0.383771	0.313302	0.378833	0.977943	0.266804	0.459446	0.121327	0.492877	0.214075	0.664651
CD8 T cells	Lef1	2.12605e-41	3.046e-39	0.308388	-0.299623	0.223265	-0.101401	0.0620083	0.308388	0.392337	0.468753	0.296871	0.393954	0.415644	0.236476	0.385942	0.442493
CD8 T cells	Klrk1	3.04501e-41	4.32713e-39	0.246652	0.264467	0.24149	0.246652	0.263408	-0.943585	0.191792	-0.0671435	0.233505	0.0499458	0.264339	0.263389	0.264494	0.213361
CD8 T cells	Atp1b3	5.13555e-41	7.23906e-39	0.352107	-0.0113556	0.111874	0.152222	0.0168085	0.0041919	0.466393	0.254914	0.352107	0.411994	0.453682	0.316009	0.432564	0.447452
CD8 T cells	Cd28	6.4381e-41	9.00252e-39	0.255863	-0.0456663	-0.130033	0.111863	0.123564	0.204787	0.405811	0.440319	0.320857	0.413881	0.428923	0.255863	0.394439	0.378563
CD8 T cells	Glipr2	6.7961e-41	9.4277e-39	0.219208	0.25435	0.101519	0.250079	0.196797	0.0494653	-0.214153	0.13601	0.206432	0.205216	0.246923	0.248485	0.245239	0.219208
CD8 T cells	Sytl3	1.12274e-40	1.54523e-38	0.152818	0.154626	-0.0431552	0.152818	0.138661	-0.544067	0.153363	0.146122	0.140811	0.157585	0.159991	0.159723	0.159989	0.091277
CD8 T cells	Bin2	1.30842e-40	1.78671e-38	0.301902	0.215517	0.072474	0.301902	0.105818	-0.0465096	0.402733	0.159422	0.319268	0.310449	0.31321	0.316925	0.29411	0.266794
CD8 T cells	Rps4x	1.91857e-40	2.59958e-38	0.409735	-0.17184	0.389659	0.208594	0.379252	0.567901	0.444282	0.870412	0.176687	0.239839	0.0326323	0.378326	0.0631037	0.409735
CD8 T cells	Rpl19	2.90678e-40	3.90827e-38	0.124827	-0.054559	0.234128	0.257053	0.282811	0.388037	0.206773	0.680191	0.195608	0.274023	0.124827	0.443093	0.158029	0.446965
CD8 T cells	Epsti1	6.7463e-40	9.00142e-38	0.440832	0.569292	0.305171	0.650875	0.247504	0.0142895	-1.02608	0.125642	0.440832	0.25286	0.63422	0.677517	0.640294	0.639219
CD8 T cells	Dapl1	7.73798e-40	1.02464e-37	0.261829	-0.086012	0.256906	0.0121096	0.134485	0.27937	0.240449	0.273402	0.221476	0.261829	0.256761	0.233883	0.248094	0.272497
CD8 T cells	Cd27	8.4677e-40	1.11283e-37	0.309858	-0.0704898	0.115	0.0788514	-0.302646	0.162469	0.316108	0.385108	0.234969	0.309858	0.350151	0.233767	0.307603	0.34513
CD8 T cells	Eef1g	1.00243e-39	1.30757e-37	0.283997	0.250573	0.329732	0.303176	0.283997	0.426794	0.430918	0.567393	0.264519	0.217303	0.127893	0.277685	0.158624	0.189913
CD8 T cells	Peak1	1.52827e-39	1.97871e-37	0.221172	0.223752	0.111744	0.242403	0.12957	-0.117181	0.18127	0.198652	0.221172	0.214038	0.251669	0.222738	0.248467	0.235608
CD8 T cells	Leprotl1	1.79278e-39	2.30412e-37	0.32465	-0.0497342	-0.0533188	0.107597	-0.0703343	0.0146758	0.35558	0.32465	0.30207	0.344917	0.430154	0.330179	0.385832	0.375569
CD8 T cells	F2r	1.97059e-39	2.51416e-37	0.141419	0.138036	0.0756542	0.141419	0.0908689	0.0206874	0.142566	0.139721	0.142121	0.141814	0.145719	0.143876	0.144802	0.138076
CD8 T cells	Mbnl1	2.77917e-39	3.52008e-37	0.304985	0.257289	-0.0443967	0.0734421	-0.0486809	-0.0196427	0.64716	0.483687	0.417517	0.45324	0.354424	0.0321463	0.304985	0.468988
CD8 T cells	Fasl	9.93828e-39	1.24972e-36	0.13382	0.118718	0.0749868	0.118419	0.135516	-0.193232	0.135519	0.136786	0.13419	0.139807	0.137005	0.13382	0.136102	0.121892
CD8 T cells	Rpl7a	1.16467e-38	1.4541e-36	0.310986	0.221942	0.278656	0.366879	0.39325	0.395217	0.310986	0.342597	0.174338	0.108664	0.180112	0.443202	0.191827	0.17186
CD8 T cells	Myo1f	1.67347e-38	2.07451e-36	0.152343	0.188275	0.0379938	0.17505	0.152343	-0.189636	0.166463	-0.311877	0.119079	0.0287352	0.176038	0.173954	0.180329	0.113931
CD8 T cells	Pglyrp1	1.71911e-38	2.11608e-36	0.226629	0.317788	-0.0317974	0.311712	0.301063	-0.310492	0.226629	0.236511	0.256634	0.00794018	0.196644	0.24793	0.200299	0.130423
CD8 T cells	Zap70	1.85624e-38	2.2689e-36	0.207622	0.0988889	-0.0559993	0.164515	0.0910565	0.0653351	0.239253	0.248198	0.207622	0.250039	0.245804	0.205568	0.228203	0.199255
CD8 T cells	Il18rap	3.63649e-38	4.38877e-36	0.146552	0.155407	-0.0438689	0.146552	0.151591	-0.403215	0.149867	0.128009	0.141567	0.145544	0.155472	0.155377	0.155293	0.0881643
CD8 T cells	Tcf7	3.64078e-38	4.38877e-36	0.271679	-0.289602	0.0621972	-0.113965	-0.477697	0.325546	0.258998	0.558129	0.312639	0.518336	0.555102	0.271679	0.495048	0.528526
CD8 T cells	Rps21	4.69813e-38	5.62456e-36	0.327873	-0.154734	0.432059	0.114482	0.476693	0.553577	0.327873	1.08678	0.124585	0.399801	0.0128327	0.324748	0.0897461	0.63151
CD8 T cells	Racgap1	6.6425e-38	7.89825e-36	0.142592	0.154542	0.109067	0.146994	0.14218	0.0525811	0.142592	0.122434	0.112676	0.130889	0.150705	0.151286	0.14895	-0.120376
CD8 T cells	Gimap3	8.02959e-38	9.48305e-36	0.382228	0.0138133	-0.121905	0.216787	-0.0437386	0.0622652	0.525626	0.708789	0.382228	0.618513	0.385576	0.173833	0.334674	0.543305
CD8 T cells	Rpl11	8.56645e-38	1.00492e-35	0.384021	-0.0212905	0.289311	0.262079	0.289071	0.503654	0.333553	0.812531	0.24014	0.225061	0.109037	0.464762	0.159521	0.384021
CD8 T cells	Rps27a	2.59692e-37	3.02611e-35	0.171966	-0.145882	0.303381	0.161472	0.252521	0.470566	0.283528	0.527943	0.0984669	0.0520746	0.130033	0.440189	0.171966	0.236411
CD8 T cells	Rpl36a	3.40845e-37	3.94545e-35	0.450394	-0.126382	0.558826	0.163792	0.440356	0.650463	0.522522	1.07925	0.184663	0.436735	0.10597	0.392035	0.16058	0.450394
CD8 T cells	Rps15	4.179e-37	4.80558e-35	0.382076	0.0682418	0.332565	0.262207	0.460655	0.56908	0.559606	0.806803	0.22825	0.32552	0.168235	0.275018	0.16534	0.382076
CD8 T cells	Rac2	4.90645e-37	5.60522e-35	0.296257	0.35801	-0.168875	0.397864	0.277432	0.00149717	0.732623	0.677452	0.386667	0.647173	0.338607	0.416401	0.296257	0.030501
CD8 T cells	Gm26917	7.36105e-37	8.35479e-35	0.293648	0.351297	0.141996	0.174401	0.27779	0.302517	0.402489	0.385462	0.388218	0.44174	0.324506	0.138567	0.293648	0.259151
CD8 T cells	Rpl37a	8.00473e-37	9.02675e-35	0.350162	-0.0893111	0.389356	0.181176	0.358327	0.488599	0.350162	1.02658	0.228934	0.454767	0.0400589	0.468253	0.133454	0.637053
CD8 T cells	Gimap7	1.11058e-36	1.24435e-34	0.342748	0.190221	-0.141149	0.342748	0.183014	0.0264227	0.47402	0.517568	0.360605	0.459092	0.256641	0.293418	0.220385	0.21608
CD8 T cells	Ifitm10	1.58528e-36	1.76491e-34	0.117857	0.114889	0.112137	0.115681	0.115649	-0.0343953	0.118266	0.11898	0.117857	0.11898	0.11832	0.117644	0.117746	0.111411
CD8 T cells	Cd2	7.76731e-36	8.59271e-34	0.237842	0.0126314	-0.196596	0.213327	0.139187	0.00748204	0.456978	0.548894	0.359771	0.471444	0.266432	0.237842	0.23558	0.347774
CD8 T cells	Ccr5	1.41922e-35	1.56016e-33	0.162649	0.185395	0.0513619	0.162649	0.181693	-0.347221	0.180873	0.012523	0.153904	0.143682	0.179356	0.176373	0.179111	0.135375
CD8 T cells	Prkch	1.56144e-35	1.70578e-33	0.214969	0.120683	0.00202869	0.148457	6.15106e-05	0.0306394	0.23443	0.177253	0.218646	0.214969	0.26095	0.219414	0.242832	0.213201
CD8 T cells	Ugcg	2.78961e-35	3.02854e-33	0.247405	0.0507885	0.22607	0.0912483	-0.035234	-0.598307	0.30836	0.304272	0.247405	0.298026	0.205072	0.127732	0.185648	0.266178
CD8 T cells	Stat4	3.67442e-35	3.96451e-33	0.183092	0.183092	0.0299413	0.198923	0.0180633	-0.210516	0.135515	0.327795	0.250118	0.289166	0.202515	0.158	0.206546	0.278658
CD8 T cells	Trbc1	5.69258e-35	6.10433e-33	0.455577	-0.297724	-0.0770197	0.0438572	-0.719676	0.183581	0.50934	0.710688	0.455577	0.65094	0.690323	0.34495	0.604767	0.554636
CD8 T cells	Rpl29	5.95105e-35	6.34258e-33	0.203136	0.159238	0.168278	0.464615	0.430974	0.454021	0.518107	0.671319	0.330757	0.365439	0.203136	0.516354	0.24752	0.232563
CD8 T cells	Kbtbd11	6.70709e-35	7.10504e-33	0.280415	-0.0595141	0.111587	0.0632992	-0.196657	0.209595	0.309154	0.335817	0.253786	0.280415	0.313923	0.20802	0.279774	0.325551
CD8 T cells	Anxa6	7.38177e-35	7.77265e-33	0.280474	0.254803	0.051395	0.280474	0.0627663	-0.0913376	0.390153	0.197967	0.301684	0.187454	0.309541	0.307389	0.306084	0.239605
CD8 T cells	H2-Q7	1.80426e-34	1.88842e-32	0.490968	0.422062	-0.0731417	0.454253	0.0399153	-0.251403	0.240309	0.344681	0.40526	0.490968	0.446343	0.246529	0.374328	0.546108
CD8 T cells	Gm17018	2.41147e-34	2.50894e-32	0.183092	0.148304	0.121439	0.191844	0.167459	0.12023	0.193592	0.118266	0.183092	0.160115	0.193029	0.200172	0.193922	0.158945
CD8 T cells	Rpl8	1.27023e-33	1.31375e-31	0.333543	-0.129017	0.376881	0.242823	0.263251	0.515671	0.685859	0.861639	0.303386	0.337795	0.00729938	0.333294	0.0446882	0.333543
CD8 T cells	Gm19585	3.47712e-33	3.5751e-31	0.138817	0.120715	-0.0102111	0.128892	0.141915	-0.102982	0.132365	0.143556	0.128367	0.138817	0.125422	0.132391	0.131414	0.100694
CD8 T cells	Nsg2	4.03579e-33	4.12524e-31	0.177211	-0.0218048	0.0581295	0.0274959	0.06208	0.179306	0.172661	0.19823	0.142235	0.177211	0.182035	0.129147	0.166052	0.176359
CD8 T cells	Slc25a4	6.49463e-33	6.59998e-31	0.28035	0.258937	0.123177	0.319588	0.199987	0.2407	-0.0142512	0.28035	0.235248	0.00767169	0.289636	0.346453	0.299532	0.0383459
CD8 T cells	S100a6	1.01885e-32	1.02939e-30	0.463281	0.736336	0.0352587	0.61897	0.329337	-0.501526	0.404702	-0.772422	0.478961	-0.166635	0.73236	0.729939	0.729079	0.463281
CD8 T cells	Selplg	1.79258e-32	1.80072e-30	0.366854	0.290654	0.20708	0.315641	-0.0435939	-0.23438	0.206302	0.305066	0.4739	0.366854	0.607895	0.519125	0.585327	0.551989
CD8 T cells	Gstp3	2.65017e-32	2.64699e-30	0.161764	0.063496	-0.00720547	0.11071	0.108084	0.145187	0.169139	0.173068	0.159924	0.161764	0.171971	0.154989	0.164112	0.140802
CD8 T cells	Fam241a	3.44864e-32	3.42493e-30	0.185737	0.179089	0.16456	0.186473	0.0349208	0.22401	0.15425	-0.0474361	0.185737	0.129999	0.188797	0.196958	0.186404	0.187685
CD8 T cells	Rnf125	1.2346e-31	1.21919e-29	0.144804	0.0911042	-0.0053288	0.0924888	0.0369771	0.0560312	0.153045	0.158329	0.144804	0.160077	0.155623	0.132399	0.15062	0.124528
CD8 T cells	Lcn4	2.12134e-31	2.08308e-29	0.10077	0.0994093	0.086534	0.100208	0.0853838	0.0815944	0.10077	0.101485	0.101485	0.101485	0.101135	0.101157	0.101073	0.0950646
CD8 T cells	Sntb2	2.39302e-31	2.33673e-29	0.129676	0.123556	0.0216073	0.129429	0.129339	0.0456367	0.119895	0.0694122	0.127616	0.129676	0.130597	0.126372	0.133286	0.103133
CD8 T cells	Zyx	5.61757e-31	5.45497e-29	0.195086	0.255057	0.106423	0.23571	0.161567	-0.206334	0.195086	-0.40293	0.199011	-0.115831	0.264674	0.270954	0.260596	0.213518
CD8 T cells	Grap2	5.88436e-31	5.68247e-29	0.256486	0.0156729	0.117605	0.0755439	-0.0743808	0.271333	0.354398	0.392869	0.256486	0.330565	0.23942	0.127844	0.208895	0.359605
CD8 T cells	Sema4a	7.23347e-31	6.94692e-29	0.159305	0.136355	0.156034	0.154354	0.085003	-0.0904434	0.143576	-0.161253	0.159305	0.0804429	0.197863	0.183627	0.194177	0.183886
CD8 T cells	Cd96	9.75765e-31	9.31989e-29	0.144797	0.0442096	-0.0936595	0.0790848	0.00186713	0.038857	0.154162	0.151632	0.14091	0.1654	0.162665	0.135918	0.153642	0.144797
CD8 T cells	Atp11b	1.30941e-30	1.24387e-28	0.297941	0.0422988	0.150009	0.105376	0.071104	-0.0128701	0.412534	0.297941	0.317653	0.389306	0.31982	0.17832	0.307308	0.386451
CD8 T cells	Tbx21	2.99215e-30	2.82701e-28	0.0995911	0.102934	0.0356599	0.100408	0.100664	-0.089764	0.0979592	0.0975476	0.0995911	0.0793106	0.0979434	0.100902	0.0990161	0.0466359
CD8 T cells	Rps11	6.48772e-30	6.09671e-28	0.260957	-0.0134385	0.239986	0.273761	0.0836226	0.420082	0.260957	0.557246	0.179377	-0.120107	0.19984	0.511148	0.237842	0.314839
CD8 T cells	Rpl4	1.02072e-29	9.54071e-28	0.175367	0.140605	0.239074	0.258891	0.422169	0.431261	0.525135	0.732085	0.236752	0.260605	0.175367	0.402243	0.194472	0.1588
CD8 T cells	Cotl1	1.09652e-29	1.01947e-27	0.329679	0.249404	-0.0449372	0.329679	0.255347	0.140837	0.449355	-0.00271825	0.129266	0.215933	0.245742	0.397208	0.275537	-0.0689866
CD8 T cells	Gm20069	3.79363e-29	3.5084e-27	0.117944	0.04959	0.0531089	0.0822634	0.0878043	0.0397877	0.125899	0.130106	0.117944	0.129796	0.122739	0.115388	0.116798	0.109103
CD8 T cells	Arl6ip5	4.81062e-29	4.42551e-27	0.296558	0.168306	0.0762886	0.231431	0.0396365	-0.0367317	0.378054	0.186309	0.325776	0.296558	0.336453	0.304616	0.329645	0.307334
CD8 T cells	Adgrg5	5.96837e-29	5.46184e-27	0.0966331	0.102264	0.0966331	0.0971674	0.0817768	0.086395	0.0955707	0.0545939	0.0989375	0.0558206	0.103198	0.102585	0.100961	0.0988331
CD8 T cells	Cd226	6.37071e-29	5.79967e-27	0.159988	0.114579	0.0077057	0.134905	0.0500784	0.0286915	0.182945	0.19247	0.176422	0.161599	0.196078	0.171912	0.188523	0.159988
CD8 T cells	Sytl2	9.62816e-29	8.71972e-27	0.114499	0.0869705	-0.00457756	0.101642	0.11051	-0.124552	0.117843	0.114499	0.104928	0.119921	0.118726	0.109252	0.120438	0.0808328
CD8 T cells	Utrn	1.1406e-28	1.02766e-26	0.28292	-0.0425891	-0.0307613	0.0343893	-0.235286	0.0810362	0.398838	0.403059	0.28292	0.426806	0.37208	0.139559	0.343218	0.438326
CD8 T cells	Itgb2	1.63996e-28	1.46999e-26	0.235616	0.209172	-0.0101651	0.230687	0.156542	-0.277402	0.346637	-0.131315	0.24228	0.158431	0.346106	0.293856	0.340624	0.235616
CD8 T cells	Rps27	2.93997e-28	2.62183e-26	0.203374	-0.375126	0.404752	-0.18253	0.203374	0.511257	0.208684	1.16361	0.204367	0.552503	-0.168655	0.257518	-0.0772979	0.851079
CD8 T cells	Dusp2	3.59191e-28	3.18695e-26	0.360732	0.270162	0.205564	0.41725	0.171275	-0.264544	0.430536	0.465134	0.360732	0.442401	0.0631547	0.151187	0.0441612	0.388868
CD8 T cells	Npm3	3.96116e-28	3.49683e-26	0.168679	0.168679	0.154201	0.237921	0.195227	0.132757	0.305844	0.238517	0.241642	0.182737	0.228949	0.278197	0.242467	0.142026
CD8 T cells	Ppp1r12a	6.65194e-28	5.84268e-26	0.322219	0.298324	-0.235484	0.294688	-0.155208	-0.219436	0.350656	0.229171	0.362191	0.322219	0.303311	0.224438	0.28043	0.275239
CD8 T cells	Gimap5	7.36692e-28	6.43832e-26	0.167867	0.167867	0.043436	0.255382	-0.00561334	-0.209106	0.332118	0.359965	0.255403	0.323685	0.104761	0.163478	0.0919609	0.27158
CD8 T cells	Tnfaip3	1.0997e-27	9.56302e-26	0.310883	-0.0669696	-0.128993	0.0143266	-0.221831	-0.0254541	0.339749	0.206509	0.310883	0.360352	0.441153	0.234357	0.429182	0.442583
CD8 T cells	Abcb1a	1.34528e-27	1.16025e-25	0.107996	0.106865	-0.0554747	0.107996	0.105514	0.0327259	0.107256	0.0932594	0.107376	0.0853768	0.114527	0.112346	0.11044	0.102735
CD8 T cells	Rasal3	1.34751e-27	1.16025e-25	0.214948	0.046368	0.0464036	0.0915007	-0.0140216	0.093198	0.272445	0.2794	0.214948	0.295036	0.187148	0.123378	0.184683	0.235177
CD8 T cells	Vgll4	1.47514e-27	1.26392e-25	0.224476	0.14603	0.00363025	0.196443	0.00566712	0.00532319	0.306788	0.226538	0.224476	0.284713	0.23241	0.19372	0.200309	0.278679
CD8 T cells	Rpl15	1.53065e-27	1.30508e-25	0.292287	0.00139988	0.298459	0.292287	0.256915	0.571313	0.451267	0.685703	0.228306	0.154317	0.145866	0.444067	0.178567	0.154876
CD8 T cells	Rpl24	2.20638e-27	1.8721e-25	0.151075	0.107167	0.144398	0.317021	0.324603	0.383255	0.169744	0.566365	0.151924	0.195624	0.151075	0.499478	0.208873	0.236426
CD8 T cells	Abcb9	2.42863e-27	2.05073e-25	0.127424	0.0883051	0.06145	0.110288	0.0768217	0.09485	0.136556	0.142151	0.133667	0.127424	0.135643	0.123306	0.135327	0.118703
CD8 T cells	Pde7a	2.69397e-27	2.26384e-25	0.225937	0.308468	0.134856	0.292346	0.0108385	0.143142	0.311672	0.308007	0.256286	0.294883	0.15695	0.109699	0.135699	0.225937
CD8 T cells	Chsy1	5.93528e-27	4.96377e-25	0.121798	0.180644	0.126996	0.171081	0.14925	-0.244995	0.163732	0.0995701	0.150853	0.146521	0.121798	0.127814	0.128262	0.0876134
CD8 T cells	Tmsb10	9.30362e-27	7.74371e-25	0.411885	-0.184788	0.251544	0.193712	-0.290433	0.108387	0.683667	0.755467	0.448067	0.144171	0.624739	0.662935	0.630299	0.411885
CD8 T cells	Rpl21	9.47617e-27	7.84995e-25	0.295038	-0.105673	0.284768	0.209721	0.289332	0.540177	0.318476	0.828945	0.0753999	0.180977	-0.0597878	0.327302	-0.012682	0.295038
CD8 T cells	Gzmk	1.48305e-26	1.22275e-24	0.122334	0.122407	0.0821663	0.122434	0.122434	0.0779467	0.120587	0.120924	0.121311	0.122434	0.122334	0.122434	0.122434	0.101144
CD8 T cells	Ehd3	3.60397e-26	2.95746e-24	0.120268	0.0721255	0.025639	0.0978504	-0.014667	0.123753	0.152931	0.162665	0.137598	0.15638	0.148843	0.120268	0.135502	0.0896228
CD8 T cells	B4galnt1	1.0955e-25	8.94776e-24	0.233612	0.185806	0.0888126	0.233612	0.0678981	-0.0251342	0.249646	0.240341	0.218672	0.236452	0.19606	0.182512	0.185536	0.281735
CD8 T cells	Cd247	1.24249e-25	1.01012e-23	0.15599	-0.20156	-0.10372	0.0196403	-0.129232	0.033336	0.234226	0.273648	0.196711	0.242573	0.251856	0.15599	0.233213	0.211017
CD8 T cells	Gzmb	2.71674e-25	2.19842e-23	0.139179	0.14024	0.0440227	0.140303	0.139697	-0.730839	0.137444	0.127736	0.139179	0.134845	0.140241	0.140303	0.140303	0.0964713
CD8 T cells	Nt5e	3.14715e-25	2.53498e-23	0.0960701	0.100482	-0.0832775	0.0969433	0.0891115	0.0659778	0.100058	0.091226	0.092909	0.0960701	0.0981522	0.0964933	0.0937755	-0.000796074
CD8 T cells	Sla2	3.79805e-25	3.04524e-23	0.10525	0.0518749	-0.0324313	0.0565394	-0.0497196	-0.0291512	0.106314	0.109407	0.10525	0.111147	0.115393	0.10243	0.112768	0.0747351
CD8 T cells	Fxyd5	4.3659e-25	3.48455e-23	0.411311	0.0304564	-0.0115155	0.33981	0.0799676	-0.225705	0.574761	-0.0339499	0.579394	0.411311	0.919593	0.623482	0.882597	0.745632
CD8 T cells	Ifngas1	5.64977e-25	4.48874e-23	0.0793653	0.0796049	0.0460079	0.0801885	0.0789773	0.0589538	0.0783413	0.0786784	0.0801885	0.0801885	0.0797615	0.0798613	0.0793653	0.0686935
CD8 T cells	D16Ertd472e	1.10306e-24	8.72417e-23	0.131871	0.131871	0.0307081	0.164047	0.0371875	-0.0347061	0.21116	0.174571	0.19742	0.184623	0.195548	0.187841	0.199151	0.165666
CD8 T cells	Itgal	1.69874e-24	1.33749e-22	0.155371	0.155371	-0.140816	0.173056	0.0539059	-0.275601	0.30944	-0.167972	0.216291	0.257637	0.276196	0.198243	0.259194	0.221094
CD8 T cells	Ptprc	2.00666e-24	1.57285e-22	0.24967	0.248189	-0.113811	0.0805146	-0.0472657	-0.478618	0.68785	-0.244532	0.450387	0.490119	0.305047	-0.185039	0.24967	0.633491
CD8 T cells	Fgf13	2.68641e-24	2.09624e-22	0.0923071	0.0791809	0.0743943	0.0923071	0.0822676	0.0862235	0.0983843	0.0967123	0.0933788	0.101243	0.0946332	0.0907948	0.0884828	0.0840002
CD8 T cells	Bend4	3.02194e-24	2.34758e-22	0.0834315	0.0875969	0.084227	0.0835613	0.0619692	0.0834315	0.0586633	0.0827239	0.0818634	0.0597841	0.0879823	0.0873873	0.087726	0.0858386
CD8 T cells	Rpl34	3.5931e-24	2.77893e-22	0.227547	-0.0519751	0.282501	0.221851	0.284553	0.300523	0.227547	0.808151	0.207838	0.300548	-0.000703334	0.382512	0.0678281	0.463896
CD8 T cells	Socs3	3.81904e-24	2.94066e-22	0.171515	0.140522	0.0787718	0.171515	-0.07928	-0.0161206	0.203438	-0.1708	0.164357	0.167421	0.183186	0.175741	0.177773	0.213323
CD8 T cells	Rpl27	3.94839e-24	3.02693e-22	0.309201	0.084162	0.25192	0.304388	0.313842	0.268073	0.294814	0.64327	0.199726	0.24002	0.127302	0.389684	0.197804	0.309201
CD8 T cells	Slco3a1	5.08478e-24	3.88108e-22	0.153983	0.0460922	0.0475404	0.0865391	0.0204814	0.15306	0.180713	-0.0160123	0.153983	0.125282	0.193891	0.147281	0.18661	0.185852
CD8 T cells	Tnfsf8	7.07343e-24	5.3755e-22	0.137589	0.0891297	-0.306892	0.132585	0.114486	0.127817	0.13396	0.130643	0.125429	0.137589	0.148379	0.126452	0.142611	0.0986652
CD8 T cells	Rpl37	7.22686e-24	5.46832e-22	0.26135	-0.0169605	0.353236	0.155527	0.30865	0.417155	0.26135	0.786502	0.169742	0.14339	0.0328776	0.414026	0.124431	0.374937
CD8 T cells	Crim1	1.22293e-23	9.21359e-22	0.121626	0.0595857	0.0673788	0.0950891	0.0683988	-0.0310933	0.125964	0.120199	0.116195	0.121626	0.125925	0.0993458	0.114336	0.124309
CD8 T cells	Ppm1h	1.4166e-23	1.0627e-21	0.154694	0.0626258	0.0946895	0.0590381	-0.0746185	0.0734632	0.181428	0.105657	0.154694	0.166401	0.205984	0.159326	0.187673	0.186065
CD8 T cells	Adam19	1.51611e-23	1.13248e-21	0.114435	0.157704	-0.00365043	0.133568	0.153882	0.155191	0.0680512	0.110165	0.143476	0.107143	0.11188	0.114435	0.110475	0.117867
CD8 T cells	Igf2r	1.61521e-23	1.20137e-21	0.108269	0.0854133	0.0524651	0.0989382	0.0584282	-0.0717828	0.12999	0.123564	0.121186	0.129043	0.129146	0.108269	0.122643	0.111123
CD8 T cells	Ostf1	3.11889e-23	2.30996e-21	0.259299	0.371145	0.178464	0.41462	0.307788	-0.0770205	-0.102139	-0.110601	0.183148	0.0407088	0.309939	0.413422	0.30649	0.259299
CD8 T cells	Ptpn18	3.16144e-23	2.33159e-21	0.375055	0.0715503	0.147192	0.282807	0.135707	0.0208801	0.622084	0.302558	0.363053	0.375055	0.471085	0.432511	0.43677	0.485611
CD8 T cells	Pfkp	3.88958e-23	2.85655e-21	0.159235	0.207934	0.0265385	0.210118	0.15284	-0.0562574	0.253939	-0.0238076	0.195515	0.0206866	0.182783	0.172342	0.159235	0.0969524
CD8 T cells	Arhgap9	4.24598e-23	3.10525e-21	0.137833	0.137833	0.114858	0.175107	0.102807	0.0269275	0.267032	0.131743	0.229744	0.211058	0.244685	0.217198	0.227652	0.213846
CD8 T cells	Nbeal2	6.44382e-23	4.69298e-21	0.12053	0.122023	0.0644263	0.102588	0.0787257	-0.00777015	0.145081	0.111845	0.127944	0.114686	0.143952	0.135317	0.144835	0.12053
CD8 T cells	Srpk1	6.81228e-23	4.94074e-21	0.197721	-0.0196989	0.0182642	0.10081	0.00392696	0.197721	0.304534	0.322885	0.206111	0.288043	0.257558	0.197945	0.226666	0.185706
CD8 T cells	Pik3cd	9.05026e-23	6.53675e-21	0.1462	0.1462	0.128987	0.162331	0.0569586	0.045414	0.307316	-0.00434203	0.22243	0.199604	0.216991	0.182991	0.201669	0.230995
CD8 T cells	Traf1	1.52207e-22	1.09483e-20	0.225798	0.248501	-0.101972	0.289713	0.147109	-0.068283	-0.206338	-0.0411212	0.257908	0.099056	0.341449	0.288669	0.331995	0.225798
CD8 T cells	Vasp	1.67069e-22	1.19681e-20	0.251264	0.245391	0.00548223	0.251264	0.192612	-0.0324918	0.316996	-0.076992	0.22055	0.129192	0.18919	0.278704	0.223551	0.177965
CD8 T cells	Pitpnc1	2.4057e-22	1.71629e-20	0.138378	0.023774	0.0799877	0.105243	-0.226183	-0.0421638	0.231587	0.222497	0.181461	0.238154	0.217931	0.138378	0.197729	0.14073
CD8 T cells	Bhlhe40	2.92967e-22	2.08161e-20	0.160563	0.222795	-0.310134	0.205967	0.179029	-0.593531	0.00562195	0.002042	0.160563	0.00705683	0.159425	0.172088	0.173321	0.0613438
CD8 T cells	Plcxd2	3.06697e-22	2.17035e-20	0.130631	0.0637357	0.0564544	0.0801956	0.0554959	0.071231	0.157027	0.157404	0.130631	0.153213	0.129284	0.100577	0.12363	0.149662
CD8 T cells	Mgst2	4.02033e-22	2.83352e-20	0.121692	-0.031776	0.027516	0.0753913	-0.0925009	0.107137	0.158552	0.188429	0.108232	0.169084	0.138667	0.121734	0.121692	0.150508
CD8 T cells	Art2b	5.47855e-22	3.84577e-20	0.125542	0.0532724	-0.0721079	0.11294	0.0604541	0.132927	0.110078	0.125542	0.0740507	0.136485	0.142619	0.112566	0.133245	0.128732
CD8 T cells	Tecpr1	6.74561e-22	4.71626e-20	0.166277	-0.0347961	-0.0643216	0.0680906	-0.0112162	-0.0503523	0.253046	0.263125	0.199492	0.260333	0.209047	0.0931623	0.166277	0.276542
CD8 T cells	Gm33104	1.04438e-21	7.27283e-20	0.0736451	0.0736741	0.0401641	0.0753796	0.0646829	-0.0413071	0.0736451	0.0734023	0.0768092	0.0706555	0.0773115	0.0769508	0.077521	0.0623168
CD8 T cells	Gm10076	1.18297e-21	8.20518e-20	0.238686	0.230172	0.238686	0.431344	0.373264	0.327718	0.194983	0.568419	0.243527	0.272393	0.118577	0.450379	0.155668	0.0323824
CD8 T cells	Gramd4	1.30971e-21	9.04839e-20	0.106614	0.112748	0.105406	0.103777	0.0353201	-0.0491639	0.137048	0.131094	0.132662	0.136674	0.115895	0.106614	0.108707	0.0983428
CD8 T cells	Spata13	1.32818e-21	9.13986e-20	0.138724	0.0676026	0.00774778	0.0987287	0.0233539	-0.0605062	0.178793	0.106171	0.138724	0.156167	0.159944	0.134525	0.159282	0.147375
CD8 T cells	Pik3r5	1.62728e-21	1.11542e-19	0.113172	0.100401	0.119521	0.115248	0.113172	-0.029618	0.114452	0.0326385	0.150274	0.0854645	0.166321	0.145187	0.16124	0.168006
CD8 T cells	Mif	1.76747e-21	1.20678e-19	0.182884	0.279636	0.103322	0.388167	0.225536	0.358745	0.421583	0.146825	-0.0414695	0.167339	0.182884	0.410796	0.210493	-0.188899
CD8 T cells	Riok1	2.03803e-21	1.3861e-19	0.202077	0.16859	0.045979	0.164729	0.0815451	-0.0893532	0.273462	0.202077	0.198784	0.208794	0.201348	0.168103	0.196318	0.206765
CD8 T cells	Uba52	3.36463e-21	2.27947e-19	0.347961	0.078392	0.209551	0.39825	0.41214	0.36732	0.26331	0.599906	0.167525	0.347961	0.0819256	0.309073	0.110701	0.26992
CD8 T cells	Rcn1	3.75723e-21	2.53562e-19	0.100321	0.103163	0.0445849	0.101825	0.0582442	0.0122131	0.100321	0.112488	0.0976427	0.0934606	0.106644	0.105514	0.107924	0.104566
CD8 T cells	Golm1	7.16123e-21	4.81428e-19	0.101136	0.109595	0.0294127	0.096448	0.0752606	-0.0300126	0.105334	0.0806928	0.110808	0.101136	0.102808	0.103997	0.106569	0.0818729
CD8 T cells	Acp5	7.27766e-21	4.8738e-19	0.207002	0.124129	0.122303	0.207002	-0.0616477	0.225482	0.286679	0.272348	0.0516307	0.227991	0.133515	0.154782	0.120829	0.246838
CD8 T cells	Sit1	9.58568e-21	6.39497e-19	0.113269	-0.00131133	-0.00225324	0.0678197	0.0386222	0.130977	0.115482	0.113269	0.096182	0.124215	0.119861	0.100266	0.116678	0.107165
CD8 T cells	Rps19	1.0243e-20	6.80753e-19	0.257246	-0.0564453	0.412343	0.257246	0.422828	0.987587	0.0483321	0.840176	0.145728	0.230531	-0.0421459	0.386057	0.00876593	0.302836
CD8 T cells	St3gal6	1.55528e-20	1.02972e-18	0.13881	0.146473	0.102395	0.142042	0.138567	-0.0923547	0.145581	0.149611	0.132817	0.13881	0.0475481	0.078026	0.0413367	0.0989521
CD8 T cells	Park7	1.99404e-20	1.31524e-18	0.162609	0.162609	0.0904389	0.275135	0.127752	0.159253	0.23549	0.274153	0.1917	0.105498	0.227688	0.3502	0.216461	0.0847482
CD8 T cells	Vps37b	2.28088e-20	1.49878e-18	0.230858	-0.0494392	0.187588	0.0176031	-0.249014	-0.349928	0.334753	0.230858	0.263906	0.33274	0.256638	0.121319	0.256829	0.361884
CD8 T cells	Pkp4	2.82696e-20	1.85065e-18	0.110043	0.0858469	0.0806276	0.0996125	0.00378331	0.0672751	0.121511	0.110043	0.115645	0.121116	0.13079	0.116938	0.125313	0.102639
CD8 T cells	Eef2	2.90698e-20	1.89594e-18	0.204871	0.231095	0.14427	0.267223	0.319111	0.233698	0.381247	0.337672	0.14012	0.259207	0.225918	0.291863	0.204871	0.149427
CD8 T cells	Dgka	3.15361e-20	2.04915e-18	0.169643	-0.163594	0.0362801	-0.0815469	-0.0682859	0.169643	0.256617	0.292271	0.167013	0.253976	0.207193	0.0757327	0.177584	0.268812
CD8 T cells	Dennd2d	3.34049e-20	2.16253e-18	0.121129	0.0464878	-0.0146414	0.0973202	0.0816559	0.13404	0.172012	0.151678	0.133815	0.164288	0.131894	0.0817147	0.121129	0.152038
CD8 T cells	Ppm1j	3.72462e-20	2.40231e-18	0.0670963	0.0637707	0.0469027	0.0606299	0.0670963	-0.00862186	0.0684242	0.0690983	0.0698717	0.0684799	0.0714198	0.0703865	0.0708837	0.066371
CD8 T cells	Gata3	3.86136e-20	2.48135e-18	0.120813	0.0155666	-0.122539	0.0426655	-0.0778884	-0.0190989	0.132861	0.144233	0.118661	0.134266	0.141992	0.10667	0.129618	0.120813
CD8 T cells	Osbpl3	4.2911e-20	2.74741e-18	0.0810444	0.0902292	-0.0231423	0.0894123	0.0850095	-0.240223	0.0348158	0.0457552	0.0810444	0.0612711	0.0905724	0.0888763	0.0898656	0.0434505
CD8 T cells	Ttc39b	5.12917e-20	3.272e-18	0.12239	0.129349	-0.108224	0.13461	0.113602	-0.0937912	0.12239	0.0460843	0.136441	0.106644	0.121357	0.107537	0.126278	0.0569514
CD8 T cells	Kcnn4	5.14905e-20	3.27274e-18	0.161181	-0.0498794	0.0218214	0.0439229	-0.113038	0.195065	0.187257	0.196733	0.146467	0.161181	0.194005	0.134757	0.174569	0.104095
CD8 T cells	4930453N24Rik	5.31493e-20	3.36593e-18	0.160634	0.114103	0.0822323	0.160634	0.105651	0.0071024	0.186788	0.139668	0.177014	0.168027	0.163667	0.156865	0.159307	0.139002
CD8 T cells	Rpl6	6.46043e-20	4.0766e-18	0.2676	-0.0839485	0.307814	0.125341	0.292758	0.461601	0.394023	0.739106	0.142548	0.209296	0.0621776	0.379644	0.109809	0.2676
CD8 T cells	Sgk1	9.01069e-20	5.66539e-18	0.111383	0.111383	0.1192	0.131867	0.128402	0.0726819	0.162305	0.0220959	0.129086	0.13901	0.138204	0.139736	0.129265	0.139679
CD8 T cells	Aprt	9.2574e-20	5.79964e-18	0.155004	0.156603	-0.0484363	0.229584	0.139692	0.182368	0.255686	0.048083	0.185039	0.146226	0.158646	0.236538	0.155004	0.0833664
CD8 T cells	Cd48	1.02097e-19	6.37338e-18	0.171444	0.236971	-0.0774912	0.294003	0.109555	-0.151658	0.330155	0.117327	0.230207	0.169913	0.185463	0.216817	0.171444	0.116853
CD8 T cells	H2afj	2.13494e-19	1.32799e-17	0.284365	0.147877	0.118688	0.278818	0.00630322	0.0186788	0.336066	0.0556988	0.141723	0.284365	0.264407	0.355168	0.239128	0.26785
CD8 T cells	Bbc3	2.15711e-19	1.33702e-17	0.0897425	0.0897425	0.0768343	0.0892767	0.100353	0.0265687	0.0821353	0.077933	0.117481	0.105357	0.12795	0.122386	0.123631	0.121447
CD8 T cells	Armc7	2.17828e-19	1.34538e-17	0.0932041	0.063116	0.0623545	0.0589046	0.0463826	0.0873922	0.0937227	0.0873717	0.0904274	0.0932041	0.0952536	0.0885096	0.0948259	0.0890884
CD8 T cells	ADCsy7	2.492e-19	1.53372e-17	0.12238	0.121416	0.0545057	0.125996	-0.00490581	0.0152622	0.212746	0.152729	0.182401	0.136799	0.15202	0.12238	0.141407	0.196219
CD8 T cells	F2rl1	2.68059e-19	1.644e-17	0.0688657	0.0696199	0.0448382	0.0666636	0.0708612	0.0459935	0.0663495	0.0687494	0.0688657	0.0699504	0.0694339	0.0693831	0.068236	0.0648727
CD8 T cells	Wdr95	3.73617e-19	2.28337e-17	0.0625285	0.063995	0.0625285	0.0627185	0.0636922	-0.0559181	0.0595861	0.063995	0.0622144	0.0592922	0.0639174	0.063995	0.0635834	0.059027
CD8 T cells	Cd82	4.21239e-19	2.56545e-17	0.167157	0.158072	-0.194856	0.192725	0.0127336	-0.0567509	0.226129	0.157582	0.150259	0.132472	0.19371	0.180063	0.193656	0.167157
CD8 T cells	Tbc1d10c	5.11176e-19	3.10238e-17	0.148947	0.11453	0.0110937	0.166169	0.0402912	0.00150956	0.258781	0.306353	0.220785	0.24156	0.15362	0.158355	0.148947	0.172869
CD8 T cells	Lfng	5.74866e-19	3.47685e-17	0.141788	0.085613	0.0194633	0.121476	0.0899205	-0.105714	0.136255	0.0470261	0.156565	0.141788	0.163079	0.139507	0.160251	0.158649
CD8 T cells	Fam78a	6.87758e-19	4.14528e-17	0.132115	-0.0890108	0.0859964	-0.0186867	-0.132971	0.132115	0.175083	0.18216	0.126251	0.170978	0.178146	0.10533	0.150227	0.179625
CD8 T cells	Tdrp	7.06309e-19	4.24247e-17	0.0864762	-0.0285484	0.0742564	0.0202086	-0.0659991	0.100268	0.0925826	0.108843	0.0756911	0.101566	0.0911297	0.0566992	0.0864762	0.100796
CD8 T cells	Smad7	7.8552e-19	4.70209e-17	0.198805	0.00769703	0.198805	0.0354214	-0.0213025	0.145063	0.398545	0.451923	0.286762	0.407723	0.168302	0.0738405	0.13694	0.379828
CD8 T cells	Itpkb	1.01887e-18	6.07809e-17	0.173607	-0.00103468	-0.0434246	0.0751422	-0.0758968	0.128887	0.313495	0.312545	0.219036	0.311225	0.205776	0.024165	0.173607	0.305847
CD8 T cells	Atp5g1	1.13794e-18	6.76534e-17	0.219861	0.219473	0.0873176	0.35611	0.190956	0.143007	0.219861	0.0679081	0.135442	-0.0229722	0.20674	0.376086	0.224411	-0.0261642
CD8 T cells	Rps3a1	1.20249e-18	7.12485e-17	0.258324	-0.236651	0.325871	0.0870444	0.109694	0.439411	0.451291	0.895818	0.166539	0.258324	0.0273167	0.372164	0.0703502	0.258002
CD8 T cells	Cdk2ap2	1.26504e-18	7.47014e-17	0.236731	0.128759	-0.0960382	0.276533	0.0184391	0.206282	0.385787	-0.203374	0.236731	0.174432	0.311083	0.322469	0.28906	0.08543
CD8 T cells	Abhd8	1.46304e-18	8.61027e-17	0.117727	-0.0145355	-0.013024	0.0683681	-0.0213399	0.117727	0.137887	0.163571	0.119256	0.14448	0.158946	0.132708	0.144239	0.100038
CD8 T cells	Sh3kbp1	1.65282e-18	9.69453e-17	0.208387	0.0398696	-0.074425	0.10582	-0.0727438	0.256205	0.327139	0.243507	0.258388	0.327133	0.175951	0.141686	0.160207	0.208387
CD8 T cells	Hspe1	1.75722e-18	1.02724e-16	0.298159	0.290357	0.320588	0.298159	0.248113	0.420247	0.130981	0.351749	0.04571	0.052454	0.0610499	0.265066	0.0830015	0.149373
CD8 T cells	Rps9	1.7728e-18	1.03289e-16	0.216863	0.0280412	0.258355	0.321332	0.287676	0.556886	0.16315	0.216863	0.0907318	0.0965605	0.0774426	0.383752	0.103941	0.317589
CD8 T cells	Tbxa2r	1.9409e-18	1.12707e-16	0.0872306	0.0200407	0.0657814	0.0621545	-0.00779165	0.0924012	0.0950862	0.0974588	0.0872306	0.0883267	0.089095	0.0747685	0.0844636	0.0879323
CD8 T cells	Tnfrsf18	2.01849e-18	1.16825e-16	0.134656	0.121894	-0.315016	0.159759	0.0705518	-0.122562	0.107973	0.177626	0.134656	0.12294	0.157303	0.160981	0.154623	0.107478
CD8 T cells	Lyst	2.93673e-18	1.6941e-16	0.142716	0.136043	0.168319	0.150489	0.142716	0.109319	0.127383	0.00738079	0.201017	0.0155972	0.156135	0.0926212	0.149448	0.192282
CD8 T cells	Ipcef1	3.34431e-18	1.92287e-16	0.135149	-0.0276623	0.0233934	0.0596531	-0.0438767	0.0496319	0.256062	0.230764	0.173296	0.264375	0.24657	0.135149	0.228693	0.261888
CD8 T cells	Apol7e	3.8126e-18	2.17787e-16	0.0846878	0.0308987	0.0342406	0.0581439	0.0263317	0.0183733	0.091774	0.0952723	0.0846878	0.0925141	0.0892556	0.0714825	0.0837747	0.0859079
CD8 T cells	Aak1	3.81274e-18	2.17787e-16	0.150535	0.016778	-0.00532498	0.0558979	-0.0962372	0.00756429	0.195125	0.201379	0.150535	0.209109	0.168785	0.0876421	0.137889	0.167917
CD8 T cells	Ppp3cc	4.35814e-18	2.4813e-16	0.129959	0.161036	0.083889	0.152714	0.137653	-0.0837568	0.160012	0.17766	0.129959	0.156614	0.0472098	0.0676859	0.042026	0.0722298
CD8 T cells	Pglyrp2	5.46262e-18	3.10003e-16	0.0911498	0.007076	-0.00743095	0.0605721	-0.0186438	-0.0128768	0.0968069	0.114536	0.0826913	0.110654	0.102608	0.0876533	0.0911498	0.116497
CD8 T cells	Baiap3	7.1183e-18	4.02656e-16	0.0564005	0.0564005	0.0377902	0.055063	0.0438259	-0.0183215	0.0581779	0.0588925	0.0548651	0.0588925	0.058155	0.0580744	0.0572461	0.046248
CD8 T cells	Il27ra	9.21619e-18	5.19644e-16	0.135202	0.0495402	-0.0250308	0.102506	-0.0567112	0.0878836	0.183578	0.183341	0.135202	0.16829	0.138428	0.105219	0.123831	0.167053
CD8 T cells	Plcg1	1.18431e-17	6.65615e-16	0.0932835	0.0307557	-0.0141854	0.0487554	0.013852	0.131635	0.109098	0.128735	0.115355	0.0902061	0.13298	0.0932835	0.127128	0.105199
CD8 T cells	Rpa2	1.30829e-17	7.32938e-16	0.098099	0.10712	0.0397416	0.112099	0.0819378	0.0424142	0.118708	0.107353	0.119137	0.103621	0.0974712	0.107764	0.098099	-0.0269489
CD8 T cells	Rpl13a	2.30593e-17	1.28771e-15	0.270758	0.0664415	0.111061	0.270758	0.176031	0.306444	0.339855	0.501563	0.226261	0.241345	0.214697	0.262866	0.205733	0.128916
CD8 T cells	Naca	2.51287e-17	1.3988e-15	0.16787	0.0443511	0.0742591	0.29454	0.16787	0.355278	0.254597	0.435946	0.158864	0.131178	0.15724	0.413222	0.172405	0.0598706
CD8 T cells	Inpp4b	2.70123e-17	1.49888e-15	0.145951	-0.120954	-0.144318	-0.0549421	0.124068	0.168915	0.15952	0.171477	0.0891645	0.194512	0.137313	0.0267221	0.101848	0.145951
CD8 T cells	Nlrc3	3.56292e-17	1.97077e-15	0.109505	0.086747	0.0344268	0.101908	0.014527	-0.0340193	0.134901	0.148276	0.109501	0.144292	0.129119	0.104736	0.11607	0.109505
CD8 T cells	Pim1	4.10919e-17	2.26576e-15	0.224167	0.356312	-0.207582	0.344189	0.143896	-0.492738	0.224167	-0.578001	0.355521	0.0674688	0.406819	0.363972	0.388783	0.166246
CD8 T cells	2010111I01Rik	4.30833e-17	2.36809e-15	0.108504	0.0846379	-0.0485625	0.102592	0.0671482	0.0859993	0.12759	0.108504	0.107937	0.131968	0.110734	0.106745	0.110265	0.0415404
CD8 T cells	Fosl2	4.72632e-17	2.5897e-15	0.0883166	0.0767864	0.0369865	0.0713845	-0.00202101	-0.0965097	0.0915164	-0.0251427	0.0817809	0.0883166	0.0995075	0.0935341	0.0991687	0.0965584
CD8 T cells	Bola2	5.92293e-17	3.23521e-15	0.135196	0.135196	0.148126	0.193781	0.26467	0.230016	0.235356	0.187023	0.120074	0.199123	0.173572	0.287145	0.196747	0.145222
CD8 T cells	Btbd11	7.69055e-17	4.18764e-15	0.0585568	0.0558181	0.0386445	0.0604516	0.0585568	0.0210314	0.0623135	0.0647943	0.0629341	0.0608465	0.0650329	0.06209	0.0619475	0.0559589
CD8 T cells	Krtcap2	8.67817e-17	4.71074e-15	0.216912	0.165129	-0.0756599	0.256405	0.134714	-0.0636756	0.355036	0.263852	0.216912	0.217178	0.156893	0.25826	0.149553	0.0797549
CD8 T cells	Nme1	8.8843e-17	4.8077e-15	0.220719	0.191136	0.110681	0.291399	0.256902	0.0510682	0.395522	0.310267	0.220719	0.238698	0.128561	0.297027	0.157035	-0.136235
CD8 T cells	Rassf5	1.07419e-16	5.79498e-15	0.184241	0.0443037	0.00479672	0.0950337	0.0209974	0.0806442	0.243808	0.115253	0.178925	0.184241	0.172498	0.147076	0.160278	0.200217
CD8 T cells	Cmah	1.28067e-16	6.88767e-15	0.17545	0.105863	0.170865	0.0946424	0.0977159	0.194994	0.261242	0.312831	0.17545	0.219837	0.0246699	-0.107518	-0.00651416	0.238238
CD8 T cells	Gm29243	1.33704e-16	7.16875e-15	0.0556499	0.0448353	0.0318014	0.0523632	0.0518414	0.0149997	0.0546109	0.0574692	0.0552224	0.0556499	0.0565698	0.0558329	0.0562344	0.0563197
CD8 T cells	Tnik	1.34178e-16	7.17217e-15	0.137076	0.00170956	-0.0538403	0.0550748	-0.0972287	-0.0254978	0.173885	0.196193	0.137076	0.196176	0.165403	0.0931027	0.159423	0.178756
CD8 T cells	Rras2	1.38389e-16	7.37468e-15	0.0996454	0.126343	0.097569	0.132362	0.100937	-0.00895337	0.0580719	0.129828	0.109626	0.0539423	0.105069	0.110866	0.0996454	0.028463
CD8 T cells	Atp2b4	2.58399e-16	1.37281e-14	0.0880531	0.106339	-0.116866	0.0734348	0.0686685	-0.154411	0.0946672	0.0880531	0.0929198	0.075821	0.106864	0.105394	0.106235	0.0558941
CD8 T cells	Gnptg	3.13409e-16	1.66003e-14	0.0991371	0.0827444	0.0342552	0.0991371	0.0609724	-0.0393645	0.107409	0.087736	0.102462	0.113164	0.0969401	0.0922429	0.0826129	0.0666995
CD8 T cells	Pdlim1	3.75856e-16	1.98477e-14	0.135944	-0.023041	0.0905755	0.0492925	-0.0710744	0.0287794	0.169055	0.135944	0.115166	0.173489	0.13429	0.111921	0.123654	0.131887
CD8 T cells	Tmem108	3.99782e-16	2.10476e-14	0.100736	0.0669617	0.105813	0.105634	-0.0236035	0.116091	0.106967	0.121461	0.0819356	0.10953	-0.0257463	0.0388039	2.09966e-05	0.100736
CD8 T cells	Lilr4b	4.69657e-16	2.46521e-14	0.076035	0.090367	-0.0461316	0.0904481	0.086414	-0.0836099	0.076035	-0.0537517	0.072558	0.0636048	0.0889151	0.0882375	0.0888017	0.0661134
CD8 T cells	Slc3a2	4.73356e-16	2.47718e-14	0.151107	0.216562	0.0103203	0.218339	0.101404	-0.0710642	0.235052	0.0364014	0.226115	0.185112	0.161211	0.134722	0.151107	0.190117
CD8 T cells	Mrpl52	5.95778e-16	3.10854e-14	0.158263	0.151324	-0.0299625	0.247792	0.158263	0.0601972	0.271833	-0.0609679	0.0844614	-0.00479261	0.149936	0.290573	0.182905	0.0710967
CD8 T cells	Nod1	6.23848e-16	3.24531e-14	0.0788359	0.0880895	0.0649373	0.0854713	0.0774127	-0.0254646	0.0788359	-0.215941	0.0590462	0.000972791	0.0884475	0.0879458	0.0836797	0.0746794
CD8 T cells	Ptpn4	6.57788e-16	3.41172e-14	0.0713473	0.0836232	0.0327014	0.0806957	0.0855267	-0.0795522	0.0865767	0.0885717	0.0841931	0.0844159	0.0691279	0.0713473	0.0677232	0.0673661
CD8 T cells	Rpl22	8.25126e-16	4.26698e-14	0.144361	-0.0437582	0.249631	0.188804	0.371318	0.422057	0.249594	0.812412	0.128332	0.190058	0.062787	0.394497	0.144361	0.212597
CD8 T cells	mt-Nd2	8.4514e-16	4.35758e-14	0.38504	0.27598	0.316026	-0.0363565	0.272528	0.459617	0.59955	0.432361	0.0990931	0.398423	-0.257715	-0.866656	-0.329697	0.38504
CD8 T cells	Serpinb6b	8.80905e-16	4.52863e-14	0.141195	0.185071	0.0741967	0.182312	0.144228	-0.473386	-0.77732	0.141195	0.105623	-0.0571635	0.191936	0.18491	0.194975	0.126189
CD8 T cells	Xrn2	9.92624e-16	5.088e-14	0.144704	0.241815	0.110383	0.281812	0.112128	-0.0684253	0.381212	0.188859	0.294625	0.301899	0.144704	0.15841	0.124962	0.213306
CD8 T cells	Spn	1.34297e-15	6.86367e-14	0.109636	0.109636	-0.11731	0.0951159	0.062149	-0.231859	0.240355	0.155156	0.200714	0.207346	0.259806	0.216168	0.24733	0.140591
CD8 T cells	Anxa2	1.45081e-15	7.39322e-14	0.124758	0.192077	0.0263088	0.167498	0.127764	-0.821361	-0.254548	-0.339059	0.124758	-0.165562	0.189791	0.190685	0.189234	-0.262599
CD8 T cells	Nr4a2	1.4671e-15	7.45451e-14	0.100678	0.119129	0.0589985	0.124734	-0.00520428	-0.160403	0.0572914	0.0714879	0.109434	0.0453184	0.108693	0.0964356	0.105934	0.100678
CD8 T cells	Fyb	1.61332e-15	8.17369e-14	0.203784	-0.114323	-0.256325	-0.043871	-0.117984	0.203784	0.414113	-0.385068	0.209219	0.404999	0.682003	0.33374	0.608451	0.553914
CD8 T cells	Dok2	1.9014e-15	9.60536e-14	0.107963	0.0744796	-0.0460236	0.107963	0.0157833	-0.239023	0.133706	0.091576	0.11954	0.141278	0.14716	0.133378	0.142593	0.0952743
CD8 T cells	Gprin3	1.97855e-15	9.9663e-14	0.0780951	0.0434725	-0.0840104	0.0416848	-0.0747053	-0.0141088	0.0824023	0.0788016	0.0802918	0.0780951	0.0854444	0.0695307	0.0745696	0.0559518
CD8 T cells	Pim2	2.47161e-15	1.24142e-13	0.100409	0.0887003	0.075005	0.100409	0.0407599	-0.149014	0.11532	0.123491	0.113986	0.131006	0.0814046	0.0827528	0.067581	0.0914324
CD8 T cells	CcDCs88c	2.75547e-15	1.38003e-13	0.115956	0.115956	-0.0296722	0.129833	-0.00112706	-0.0802529	0.299808	0.268016	0.19842	0.287041	0.145833	0.0187538	0.104571	0.250365
CD8 T cells	ODCs1	2.95931e-15	1.47788e-13	0.119129	0.162976	-0.328769	0.156388	0.119129	0.0631308	0.146189	0.101447	0.124205	0.0982327	0.128109	0.142774	0.126665	-0.0882819
CD8 T cells	Igfbp4	3.20551e-15	1.59627e-13	0.0970164	-0.033998	0.0985084	0.0229988	-0.289112	0.109245	0.100221	0.101332	0.088281	0.11371	0.10923	0.0876021	0.0970164	0.107677
CD8 T cells	Tmem37	3.93089e-15	1.95193e-13	0.0463511	0.0463511	0.0421817	0.0463782	0.0463782	-0.209979	0.0463782	0.0433579	0.0318583	0.0463782	0.0463782	0.0461188	0.0463782	0.0365098
CD8 T cells	Bcl9l	3.98656e-15	1.97397e-13	0.088674	0.0766927	0.0814871	0.0816239	-0.032279	0.0538269	0.122267	0.122036	0.114376	0.139517	0.0946112	0.088674	0.0865346	0.109235
CD8 T cells	Bzw2	4.82349e-15	2.38163e-13	0.132148	-0.0741462	-0.0400572	0.00786329	-0.0297565	0.132148	0.18104	0.180349	0.132867	0.183795	0.169186	0.11396	0.152704	0.021723
CD8 T cells	Rapgef6	5.05073e-15	2.48681e-13	0.223393	-0.0602911	0.0794428	0.0137382	0.0129501	0.217274	0.384019	0.476747	0.223393	0.434014	0.235518	-0.00777424	0.15791	0.410751
CD8 T cells	Rpl41	5.68099e-15	2.78927e-13	0.155125	0.0838994	0.272956	0.23895	0.279994	0.31736	0.0164703	0.68711	0.0771618	0.139697	0.0599215	0.489972	0.155125	-0.0753321
CD8 T cells	Pabpc1	6.00909e-15	2.9421e-13	0.254507	0.120887	0.120292	0.0978577	0.286837	0.0784547	0.333776	0.254507	0.157753	0.291351	0.27519	0.213667	0.223554	0.155993
CD8 T cells	Ccr2	6.04294e-15	2.95041e-13	0.0996134	0.129736	-0.0198562	0.0959722	0.127784	-0.621139	0.119045	-0.865158	0.0996134	0.00656565	0.129929	0.128055	0.129595	0.0881716
CD8 T cells	Rab19	8.16686e-15	3.97628e-13	0.0838332	0.0724638	0.000733396	0.0838332	0.015252	-0.000479967	0.0954326	0.0957556	0.083704	0.0691501	0.0742163	0.0836752	0.0637238	0.0431229
CD8 T cells	Gm10073	8.26318e-15	4.012e-13	0.144725	0.0424122	0.111604	0.143798	0.121063	0.138838	0.17835	0.184077	0.126206	0.123043	0.11852	0.14627	0.105612	0.144725
CD8 T cells	G0s2	1.03524e-14	5.01246e-13	0.0520283	0.0448969	0.0525749	0.0459215	0.0468825	0.0234517	0.0469386	0.0389694	0.0520804	0.0543273	0.053318	0.0528546	0.0539157	0.0520283
CD8 T cells	Emg1	1.1519e-14	5.56187e-13	0.183962	0.0226817	0.0147348	0.143711	0.0742032	0.178388	0.285227	0.2337	0.183962	0.227234	0.131738	0.184228	0.119319	0.0119061
CD8 T cells	Tm6sf1	1.16346e-14	5.60223e-13	0.102935	0.214772	0.18776	0.210521	0.128105	-0.207397	0.204261	-0.147541	0.123378	0.127911	0.0959297	0.102935	0.101787	0.157538
CD8 T cells	Dse	1.19385e-14	5.73279e-13	0.057409	0.0582694	0.057409	0.0516093	0.0602294	0.0194835	0.0523164	-0.0282335	0.0351796	0.0364372	0.0661991	0.0635029	0.0647929	0.0607772
CD8 T cells	Gm9493	1.21035e-14	5.79608e-13	0.160672	0.0594696	0.118532	0.160672	0.111841	0.132024	0.18008	0.183425	0.16226	0.179113	0.0906661	0.167029	0.106564	0.154332
CD8 T cells	Kcnq1ot1	1.31557e-14	6.27859e-13	0.245345	0.285962	-0.081132	0.245345	0.0925867	0.186125	0.393981	0.410483	0.317651	0.356315	0.201368	0.0398903	0.185145	0.221436
CD8 T cells	Cdk6	1.31829e-14	6.27859e-13	0.0854684	0.116882	-0.00139311	0.098204	-0.0314749	0.0504669	0.10366	0.102007	0.103992	0.0972376	0.0922312	0.0856036	0.0854684	0.0396639
CD8 T cells	Rpl39	1.3354e-14	6.34279e-13	0.276863	-0.0372662	0.388416	0.169506	0.454366	0.480783	0.163916	1.09585	0.145596	0.276863	0.0410594	0.419737	0.114646	0.441446
CD8 T cells	Cenpv	1.52056e-14	7.2027e-13	0.0604423	0.0674498	0.0372461	0.0695655	0.0681819	0.0551966	0.0604423	0.0615476	0.0622831	0.0311668	0.0650139	0.0669903	0.066356	-0.0438943
CD8 T cells	Hdac7	1.54462e-14	7.29687e-13	0.133722	0.0528	0.0924298	0.0759082	-0.246095	0.127914	0.208175	0.187174	0.155643	0.216776	0.133005	0.0659987	0.0954332	0.133722
CD8 T cells	Prrc2b	1.77617e-14	8.36811e-13	0.140612	0.100031	-0.0332921	0.0954772	0.0152907	-0.0658463	0.139673	0.138008	0.140612	0.145893	0.150886	0.108097	0.132836	0.139741
CD8 T cells	Lta4h	1.80067e-14	8.46071e-13	0.108464	0.082675	0.040813	0.104089	0.0587525	-0.0901561	0.125598	0.126271	0.108464	0.0790126	0.125419	0.123925	0.118764	0.062374
CD8 T cells	Tnfsf14	2.26792e-14	1.06276e-12	0.0502061	0.0541089	-0.00106693	0.0525994	0.0502061	0.00156102	0.05349	0.0380113	0.0483484	0.0509841	0.0545838	0.0542954	0.0537994	0.0429323
CD8 T cells	Nsa2	2.31907e-14	1.08383e-12	0.227562	0.0118235	0.179323	0.0706809	0.237785	0.26814	0.169341	0.270428	0.125192	0.0584617	0.171361	0.249677	0.190132	0.227562
CD8 T cells	Klra3	2.54121e-14	1.18448e-12	0.0659111	0.0666859	0.0659111	0.0666859	0.0663831	-0.126998	0.0655533	0.0621555	0.0655625	0.0601638	0.0659967	0.0660993	0.0666859	0.0617178
CD8 T cells	Crybg1	2.78756e-14	1.29584e-12	0.0938824	0.104032	0.0417962	0.109988	0.127904	0.00340976	0.102969	0.0059116	0.122846	0.084534	0.113482	0.0938824	0.107664	0.13138
CD8 T cells	Actn2	3.0023e-14	1.39197e-12	0.0643505	0.0202002	-0.11796	0.0509754	0.00233191	0.0691509	0.0675285	0.0724092	0.05587	0.0714817	0.0708222	0.0651024	0.0643505	0.0319119
CD8 T cells	Bcl2l11	3.33296e-14	1.54119e-12	0.128231	0.10183	0.0970695	0.119392	0.0920933	-0.174968	0.128231	0.0790609	0.155181	0.191085	0.145287	0.125408	0.137812	0.130819
CD8 T cells	Padi2	3.41895e-14	1.57678e-12	0.078263	0.0744203	0.0655609	0.0663623	0.0504242	-0.146601	0.0942842	0.0415172	0.0908775	0.078263	0.0920993	0.0867497	0.090043	0.073745
CD8 T cells	Dnaja4	3.65338e-14	1.68046e-12	0.0513229	0.0499901	0.0114403	0.0513229	0.0473036	0.00397121	0.0524789	0.0516024	0.0490055	0.0462813	0.053691	0.0517452	0.0546226	0.0452313
CD8 T cells	Rpl35a	4.04013e-14	1.85347e-12	0.195892	-0.333013	0.338194	-0.106967	0.156485	0.505062	0.195892	0.615249	0.0139579	0.0855412	-0.0819186	0.266933	-0.0169871	0.310504
CD8 T cells	Prkca	4.07696e-14	1.86548e-12	0.087047	0.053577	-0.0589064	0.0471304	-0.0604962	0.0389797	0.143595	0.157697	0.119821	0.138846	0.106447	0.087047	0.0890608	0.109086
CD8 T cells	S1pr4	4.78417e-14	2.18335e-12	0.127756	0.101694	-0.00359692	0.127756	0.0987698	-0.0222618	0.183193	0.197848	0.154878	0.187029	0.0887599	0.0907635	0.0776428	0.129549
CD8 T cells	Znrf2	5.25848e-14	2.39357e-12	0.0998544	0.0998544	0.0350043	0.0997716	0.0557147	-0.0169033	0.219576	0.11221	0.163698	0.151723	0.175555	0.145471	0.167632	0.191758
CD8 T cells	Hs3st3b1	5.6664e-14	2.57255e-12	0.059298	0.0547377	0.0445043	0.0478529	0.0615292	-0.0248048	0.0633705	0.0518826	0.0554793	0.055759	0.0650552	0.0631342	0.0643779	0.059298
CD8 T cells	Agpat3	5.84759e-14	2.64793e-12	0.122082	0.0875571	-0.0245697	0.122082	0.0219661	-0.0956822	0.143806	0.135068	0.141427	0.121067	0.120944	0.115909	0.11378	0.0656971
CD8 T cells	Aes	5.99411e-14	2.70726e-12	0.261782	-0.0430185	-0.149555	0.0979298	-0.170668	0.128872	0.241632	0.366676	0.15963	0.261782	0.318314	0.266089	0.275427	0.235189
CD8 T cells	Ppp1r14b	6.41274e-14	2.88887e-12	0.180064	0.164481	0.127484	0.180064	0.0908037	0.181532	0.292597	0.145736	0.148625	0.131258	0.219763	0.29313	0.231721	0.104115
CD8 T cells	Fcgrt	7.2288e-14	3.24813e-12	0.0689976	0.0997822	0.083456	0.0770997	0.0927526	0.0974967	0.0776569	-0.0189718	0.0524187	-0.0414006	0.0571318	0.0689976	0.0546325	0.0935982
CD8 T cells	Rps20	8.02389e-14	3.59614e-12	0.281507	-0.281867	0.489161	0.0692236	0.186079	0.94134	0.316356	1.16096	0.0223312	0.281507	-0.171662	0.230529	-0.121306	0.120501
CD8 T cells	Ran	9.28069e-14	4.14878e-12	0.138038	0.207368	0.0403648	0.312013	0.176278	0.0581075	0.209914	0.176747	0.218658	-0.0195599	0.138038	0.318194	0.162422	-0.680843
CD8 T cells	Slc9a3r1	1.02716e-13	4.58004e-12	0.158935	0.0720771	-0.0578882	0.152524	0.0043319	-0.00572211	0.145362	0.0945702	0.159352	0.158935	0.211285	0.19812	0.183587	0.137821
CD8 T cells	Hectd1	1.08944e-13	4.84539e-12	0.188072	0.132961	-0.0603792	0.172639	-0.0116531	-0.0368568	0.303238	0.188072	0.228126	0.253861	0.157855	0.0979786	0.13133	0.228259
CD8 T cells	Rpl7	1.1834e-13	5.24993e-12	0.221533	-0.113012	0.23522	0.189769	0.24058	0.332222	0.345301	0.620421	0.107789	0.221533	-0.0270377	0.288858	-0.00870845	0.163328
CD8 T cells	Wdr89	1.21429e-13	5.37333e-12	0.100283	0.0514193	0.0739896	0.100199	0.100283	0.128096	0.126595	0.137062	0.100857	0.13936	0.0794739	0.118037	0.0755728	0.134751
CD8 T cells	Fryl	1.24337e-13	5.48812e-12	0.141518	0.0731865	-0.0626047	0.0430265	0.00819552	-0.0982951	0.169979	0.170441	0.149787	0.161707	0.139744	0.0784278	0.122032	0.141518
CD8 T cells	Rpl22l1	1.24747e-13	5.49234e-12	0.209303	-0.143049	0.23641	0.0973927	0.186104	0.209303	0.410049	0.715176	0.140988	0.403041	0.0285064	0.210957	0.0752402	0.0407044
CD8 T cells	Irf2bpl	1.45896e-13	6.40733e-12	0.0871339	0.0419871	0.0164184	0.0811136	0.0278671	-0.0361107	0.148604	0.112872	0.113223	0.136185	0.0845849	0.0871339	0.0839669	0.130555
CD8 T cells	ANK cellsrd11	1.88453e-13	8.25557e-12	0.244574	0.205131	-0.0453389	0.146766	-0.126759	-0.0664917	0.392996	0.244574	0.276434	0.354353	0.161844	-0.152717	0.0807281	0.305011
CD8 T cells	Hpcal1	2.11484e-13	9.24131e-12	0.105024	0.111977	0.00365848	0.147096	0.00258484	0.0226133	0.105024	-0.155337	0.0712477	0.0784607	0.175666	0.162127	0.169721	0.138962
CD8 T cells	Atxn1	2.56783e-13	1.11928e-11	0.0946017	0.10684	-0.0779571	0.0874657	0.0148296	0.067097	0.0290949	0.131787	0.0946017	0.12492	0.116241	0.115966	0.118104	0.0535423
CD8 T cells	Nedd4	2.58296e-13	1.12307e-11	0.0874467	0.112488	0.0885823	0.0874467	-0.0118258	-0.0832026	-0.0524913	0.0914086	0.0752197	-0.093624	0.101161	0.103213	0.103624	0.00629229
CD8 T cells	Ptpn7	2.59902e-13	1.12725e-11	0.109956	0.068679	-0.135371	0.0974611	0.0356819	-0.0573444	0.151937	0.114607	0.109956	0.123238	0.107966	0.0980878	0.0984064	0.0129057
CD8 T cells	Rps28	2.62727e-13	1.13669e-11	0.302658	-0.228212	0.440896	-0.109178	0.3139	0.650608	0.208248	0.880927	0.145246	0.302658	0.0539956	0.393738	0.125769	0.504432
CD8 T cells	Eef1d	2.65291e-13	1.14494e-11	0.136468	0.136468	0.130619	0.299097	0.234596	0.150767	0.295139	0.44518	0.157477	0.142298	0.141102	0.224983	0.162229	0.16536
CD8 T cells	Chd7	2.68653e-13	1.15576e-11	0.163607	0.0720482	0.11754	0.121955	0.21066	0.062953	0.208412	0.163607	0.166271	0.197466	0.110665	0.0146234	0.0915109	0.232571
CD8 T cells	Pogk	2.6912e-13	1.15576e-11	0.0617935	0.0625948	0.0466356	0.0571742	0.0627905	-0.0379048	0.0554378	0.0446436	0.0624076	0.0617935	0.0660676	0.0633389	0.0677699	0.0559439
CD8 T cells	Smpdl3a	2.70431e-13	1.15855e-11	0.140599	0.137413	-0.159054	0.17291	0.0312254	0.111817	0.0855299	-0.171978	0.100065	0.140599	0.168411	0.166607	0.165052	0.156171
CD8 T cells	Crip1	2.95804e-13	1.26415e-11	0.231606	0.623356	0.231606	0.628589	0.0661716	-0.0245424	-1.17633	-0.0531151	0.389944	-0.188387	0.542987	0.742852	0.603728	-0.108543
CD8 T cells	Vsir	3.26074e-13	1.38859e-11	0.141036	0.0674244	-0.024152	0.0903186	-0.0339256	0.0731563	0.192548	-0.159738	0.151456	0.141036	0.225675	0.189558	0.210539	0.197604
CD8 T cells	Dock2	3.26511e-13	1.38859e-11	0.213884	0.15685	-0.0841053	0.182003	-0.0520759	-0.200393	0.347052	0.213884	0.261598	0.274455	0.146695	-0.0026246	0.0911417	0.271974
CD8 T cells	Abca2	3.52695e-13	1.4963e-11	0.0700989	0.0611081	0.00906315	0.0617848	0.0290798	-0.0124839	0.0718165	0.0456991	0.0684978	0.0700989	0.0735062	0.0643946	0.0718254	0.0611835
CD8 T cells	Ccnd3	3.56737e-13	1.50978e-11	0.194504	0.025145	0.0450463	0.0931421	-0.0460905	-0.131545	0.337935	0.235992	0.221251	0.190827	0.26366	0.140392	0.240779	0.194504
CD8 T cells	Rab8a	3.64223e-13	1.53774e-11	0.158186	0.160993	0.0365329	0.214435	0.0995656	-0.0650182	0.158186	0.0494186	0.181414	0.131791	0.151447	0.202197	0.153423	0.133363
CD8 T cells	Runx2	3.83936e-13	1.61706e-11	0.0769508	0.112719	0.00637301	-0.0066391	0.0523865	-0.0131205	0.0769508	0.0212831	0.10767	0.0562711	0.112938	0.11296	0.109994	0.0894295
CD8 T cells	Gm26740	4.20056e-13	1.76494e-11	0.154744	0.145409	-0.0600762	0.205614	0.18936	0.112522	0.235074	0.154744	0.12793	0.183047	-0.0138699	-0.0991083	-0.0200591	0.16569
CD8 T cells	Gimap4	4.24559e-13	1.77958e-11	0.24686	0.0883606	-0.142886	0.24686	-0.0974877	-0.290254	0.515058	0.765546	0.304606	0.609906	0.15073	0.00873047	0.113456	0.363118
CD8 T cells	Yeats2	4.54068e-13	1.89872e-11	0.0877225	0.069451	0.0802043	0.0629817	0.0284468	0.0607396	0.0804076	0.0877225	0.0978122	0.0992065	0.0911113	0.0688857	0.086296	0.0693311
CD8 T cells	Plekha5	5.29355e-13	2.20826e-11	0.0823885	0.0775404	0.0355369	0.082677	0.0534734	-0.027644	0.0823885	0.103428	0.10008	0.0851193	0.110551	0.101531	0.0994824	0.071708
CD8 T cells	Gpr68	5.71437e-13	2.37813e-11	0.0726054	0.0855622	-0.0140257	0.0840985	-0.0198811	-0.00293546	0.0327264	0.0602452	0.0811015	0.057645	0.0922125	0.0875659	0.0909124	0.0726054
CD8 T cells	Snrpd3	6.31077e-13	2.62009e-11	0.185409	-0.00107568	0.140882	0.121279	-0.0248183	0.160752	0.260094	0.195905	0.185409	0.122763	0.167562	0.277163	0.173665	0.0374732
CD8 T cells	Rpl14	7.01307e-13	2.90477e-11	0.206973	-0.0377008	0.330576	0.206973	0.53772	0.460211	0.386059	0.892925	0.17851	0.0947761	0.0351654	0.376896	0.0864611	0.217503
CD8 T cells	Rab37	7.24637e-13	2.99431e-11	0.091322	0.0267272	-0.0347942	0.0591551	-0.00034899	-0.0468707	0.102171	0.106257	0.096102	0.091322	0.1094	0.093748	0.102493	0.0729326
CD8 T cells	Thap3	7.272e-13	2.99781e-11	0.0906009	0.0674324	0.0149933	0.124097	0.046664	0.0783691	0.117695	0.0964506	0.111392	0.114362	0.0972442	0.0937303	0.0906009	0.108053
CD8 T cells	Tmem71	7.31089e-13	3.00676e-11	0.0987538	-0.0415989	-0.00520666	0.0622377	0.0114009	-0.00879045	0.160571	0.147173	0.120264	0.160882	0.126314	0.0778785	0.0987538	0.144591
CD8 T cells	KlhDCs2	7.42377e-13	3.04601e-11	0.0804112	0.0964106	0.0315473	0.104958	0.0907891	-0.161438	0.0950669	0.0316126	0.0771481	0.0727862	0.0826428	0.0859502	0.0804112	0.0126444
CD8 T cells	Ier2	9.91857e-13	4.06011e-11	0.134255	0.134255	0.0463106	0.275746	0.11838	-0.261744	0.401526	-0.0114743	0.270755	0.18489	0.172045	0.240715	0.154887	0.389623
CD8 T cells	Def6	1.05842e-12	4.32246e-11	0.0939219	0.0246931	-0.0235147	0.0515535	-0.0366129	0.00332926	0.159468	0.128892	0.12775	0.132462	0.11454	0.0945988	0.0939219	0.0653423
CD8 T cells	Rrp1b	1.11586e-12	4.54642e-11	0.0878883	0.0747239	0.0385546	0.0878883	0.0590851	0.0507826	0.10244	0.0695862	0.102272	0.0786811	0.0870968	0.0889654	0.0879752	0.048882
CD8 T cells	Pde2a	1.16037e-12	4.71678e-11	0.0483358	0.0614433	0.0491895	0.0618859	0.0586202	-0.0747382	0.0610187	0.0556118	0.0470528	0.0577046	0.0483358	0.0445976	0.0437469	0.0498455
CD8 T cells	Cnn2	1.18754e-12	4.81602e-11	0.143302	0.132174	-0.0459474	0.19188	0.143302	0.037068	0.044452	0.254483	0.293621	0.132988	0.249178	0.314438	0.267147	0.073161
CD8 T cells	Rgs3	1.24917e-12	5.05421e-11	0.0898986	0.109703	-0.00670221	0.11288	0.101472	-0.0651263	-0.0286691	0.0513972	0.0840172	0.071562	0.125378	0.123423	0.123921	0.0898986
CD8 T cells	Slfn1	1.35303e-12	5.4618e-11	0.123219	-0.348339	-0.0185286	-0.114165	0.0827869	0.30942	0.260236	-0.138905	0.145846	0.205843	0.272422	0.123219	0.235416	0.298886
CD8 T cells	Gm14029	1.50665e-12	6.0679e-11	0.049191	0.049191	0.0196052	0.0481295	0.048082	-0.058748	0.0564294	0.0583708	0.0529862	0.0571342	0.0609659	0.0574152	0.0619416	0.043525
CD8 T cells	H2afz	1.59987e-12	6.42855e-11	0.251267	0.466687	-0.0971871	0.522012	0.349335	-0.544987	-0.5216	-0.227301	0.251267	-0.355283	0.535413	0.636424	0.55266	-0.994553
CD8 T cells	Zfp36l2	1.63986e-12	6.57412e-11	0.266168	-0.0534293	0.198958	-0.0429219	-0.246885	-0.204683	0.526748	0.266168	0.278026	0.515811	0.401463	0.0834096	0.315028	0.62438
CD8 T cells	Chd3	1.83979e-12	7.35872e-11	0.198703	-0.207361	-0.0340624	-0.080495	-0.461666	0.161075	0.314283	0.397322	0.198703	0.350339	0.316257	0.0778113	0.275686	0.406452
CD8 T cells	Mbd2	1.84628e-12	7.36785e-11	0.171166	0.1195	-0.103208	0.171166	0.114702	-0.0229972	0.166317	0.106114	0.173019	0.130108	0.172179	0.189184	0.150446	-0.152292
CD8 T cells	Zfhx2	1.85434e-12	7.38313e-11	0.0771588	0.0731262	-0.00454308	0.0771588	0.0685095	-0.0138949	0.0881876	0.0855708	0.0886078	0.0760414	0.0659077	0.0540558	0.0599724	0.0689569
CD8 T cells	Ubash3a	1.87098e-12	7.43245e-11	0.0669637	0.0386836	-0.0265972	0.0607345	0.0472347	0.0530248	0.0797529	0.0669637	0.0674163	0.0790006	0.078629	0.0694566	0.0763971	0.0518818
CD8 T cells	Mri1	1.89668e-12	7.51749e-11	0.108048	0.103055	0.0456136	0.108671	0.0785217	0.0540746	0.140579	0.108048	0.122027	0.0846339	0.0859497	0.0965586	0.0709357	0.111446
CD8 T cells	Pde3b	2.06039e-12	8.14785e-11	0.143827	-0.0592467	0.0924733	0.0214822	-0.157181	0.0468096	0.199224	0.262403	0.143827	0.225213	0.198197	0.0690784	0.177129	0.210887
CD8 T cells	Nhp2	2.19456e-12	8.65884e-11	0.0985494	0.177791	0.114394	0.191974	0.14631	0.0854894	0.166538	0.0850034	0.11148	0.00662885	0.0985494	0.193476	0.117194	-0.0677231
CD8 T cells	Fam169b	2.25538e-12	8.87879e-11	0.133681	0.0289332	0.0534131	0.0535504	-0.0988941	0.232912	0.204768	0.236512	0.133681	0.224722	0.132503	0.0795696	0.0963424	0.222229
CD8 T cells	Pld3	2.30644e-12	9.05938e-11	0.0747424	0.0747424	0.00425838	0.0970692	-0.0240834	-0.066029	0.123204	0.0738789	0.0230487	0.119276	0.106611	0.0947541	0.0993023	0.111885
CD8 T cells	Gm20186	2.3225e-12	9.10202e-11	0.0987512	0.0187113	0.0278198	0.0636983	-0.0154528	0.0475837	0.126414	0.0942478	0.0987512	0.116864	0.128962	0.0982045	0.11535	0.135547
CD8 T cells	Bsg	2.47719e-12	9.68655e-11	0.150428	0.183433	-0.0111325	0.221709	0.0767706	-0.0400798	0.165794	-0.021346	0.150428	0.127751	0.147888	0.186304	0.129262	0.0953907
CD8 T cells	Ncald	2.57184e-12	1.00342e-10	0.0452058	0.0458146	0.00638215	0.0474526	0.0438188	-0.0808698	0.0441763	0.0474526	0.0452058	0.037292	0.0473362	0.0469617	0.047041	0.0329862
CD8 T cells	Nop53	2.67379e-12	1.04087e-10	0.135836	0.096911	0.0627618	0.229452	0.135836	0.132394	0.224624	0.205629	0.238664	0.11427	0.0632621	0.18374	0.0509814	0.209122
CD8 T cells	Dennd4a	2.77006e-12	1.07595e-10	0.159878	0.319657	0.160249	0.288962	0.175401	-0.270572	0.165492	0.117749	0.177369	0.156524	0.0068362	-0.0764725	-0.00235973	0.159878
CD8 T cells	Ctla2b	2.91527e-12	1.12985e-10	0.0396721	0.040939	0.0327913	0.0411013	0.03989	-0.0731533	0.0396721	0.0387078	0.0388544	0.0186516	0.040946	0.0404189	0.0411013	0.0388023
CD8 T cells	Hid1	3.26722e-12	1.26345e-10	0.0550077	0.040156	0.0424038	0.0360077	-0.000111045	0.0286924	0.0571457	0.0594646	0.0550077	0.0603564	0.0612711	0.0562086	0.0607021	0.0495286
CD8 T cells	Dusp5	3.39747e-12	1.30999e-10	0.161884	0.0270057	-0.0647342	0.0894277	-0.122404	-0.272027	-0.0153493	0.19365	0.184041	0.161884	0.238529	0.168128	0.212683	0.209863
CD8 T cells	Naa10	3.40258e-12	1.30999e-10	0.0800197	0.0800197	-0.00770813	0.135804	0.0726165	0.0853099	0.141249	0.0830784	0.120512	0.116918	0.0920449	0.122002	0.101733	-0.0026303
CD8 T cells	Pstpip1	3.53157e-12	1.35667e-10	0.120734	0.0678166	-0.0164422	0.120734	0.0147893	0.0328469	0.173262	-0.0383046	0.131942	0.0874392	0.126049	0.111518	0.122042	0.141432
CD8 T cells	Ppp1r18	3.5559e-12	1.36302e-10	0.12644	0.0439812	-0.053015	0.0853516	0.0275168	-0.0674919	0.250355	0.0961286	0.19209	0.189893	0.139356	0.150938	0.12644	0.187844
CD8 T cells	Celsr1	3.58718e-12	1.372e-10	0.0517292	0.0263299	0.00326836	0.0430716	0.0190168	0.0613616	0.0529999	0.0651946	0.0584466	0.0612028	0.0646455	0.0517292	0.0647096	0.0436628
CD8 T cells	Cracr2a	3.71859e-12	1.41915e-10	0.0517582	0.0423193	0.0342959	0.0410038	0.0155716	-0.0127553	0.0544819	0.0517582	0.0523774	0.0556702	0.0519003	0.0478791	0.0510767	0.0478138
CD8 T cells	Fam53b	3.84855e-12	1.46555e-10	0.0958725	0.0663496	-0.0264596	0.123647	0.0441829	-0.0436291	0.113968	0.127609	0.109852	0.158509	0.108536	0.0757058	0.0958725	0.136562
CD8 T cells	Zc3hav1	4.30028e-12	1.63401e-10	0.176484	0.024528	0.0048467	0.0659418	-0.0570507	0.0734755	0.27675	0.176484	0.206615	0.246589	0.165448	0.109854	0.162271	0.235499
CD8 T cells	Cdkn2aip	4.57778e-12	1.73568e-10	0.0909806	0.0783716	0.0167235	0.116149	0.0595401	0.0442855	0.153675	0.127779	0.122739	0.118609	0.103942	0.0939152	0.0909806	0.0814737
CD8 T cells	Ubald2	4.63696e-12	1.75432e-10	0.119175	0.119336	0.00820496	0.230966	0.00599574	-0.20231	0.1957	0.0885691	0.157274	0.157322	0.15487	0.184293	0.119175	0.0124825
CD8 T cells	Dmrta1	6.29317e-12	2.37577e-10	0.0359988	0.0359447	0.0359988	0.0359988	0.035696	0.0279311	0.0359988	0.0359988	0.0359988	0.0359988	0.0359212	0.0359988	0.0359988	0.0359988
CD8 T cells	Fam58b	6.72081e-12	2.53175e-10	0.0698488	0.0656587	0.0435842	0.0838721	0.0477191	0.0352459	0.0972934	0.0752744	0.0835899	0.0675098	0.0687418	0.085187	0.0698488	0.0624308
CD8 T cells	Itm2a	6.89816e-12	2.59297e-10	0.0738164	-0.0369549	0.0735474	0.0537878	0.0738164	0.0588867	0.0963761	0.0992949	0.0742944	0.095196	0.102443	0.0652326	0.0830378	0.102402
CD8 T cells	Ms4a6d	7.27161e-12	2.72748e-10	0.057805	0.0592346	0.00713465	0.0591623	0.0495954	0.0672559	0.0691334	-0.72681	0.0139625	0.055228	0.0709914	0.0682927	0.0705396	0.057805
CD8 T cells	Smad3	8.6333e-12	3.2313e-10	0.0716976	0.0486715	0.0262516	0.0610274	0.0320287	-0.0479421	0.0750974	0.06226	0.074627	0.07782	0.0817904	0.0774633	0.0811296	0.0716976
CD8 T cells	Gnl3	8.6842e-12	3.2434e-10	0.175361	0.092223	0.116569	0.143453	0.121281	0.147591	0.264847	0.211389	0.162021	0.175361	0.0466526	0.00588504	0.0583364	0.183877
CD8 T cells	Fam102a	1.04518e-11	3.89523e-10	0.096006	-0.0778709	-0.0172419	-0.00179392	-0.0746188	0.0648706	0.165035	0.167493	0.119838	0.151957	0.117609	0.0585795	0.096006	0.179466
CD8 T cells	Notch1	1.09645e-11	4.07761e-10	0.0875513	0.0316126	-0.00956195	0.0717718	-0.0082324	0.0483952	0.162106	0.0836365	0.148936	0.160923	0.141377	0.0875513	0.126485	0.162173
CD8 T cells	Iqgap2	1.12783e-11	4.18541e-10	0.129073	0.0766992	0.0480486	0.0751499	0.00806262	0.00355228	0.197029	0.0601024	0.173639	0.129073	0.205928	0.159571	0.203918	0.157037
CD8 T cells	Sla	1.19712e-11	4.43313e-10	0.132001	0.106037	-0.150638	0.132001	0.10291	0.00819062	0.195722	-0.0490253	0.142519	0.0231838	0.10413	0.0832872	0.102833	0.137882
CD8 T cells	Inpp1	1.2205e-11	4.51018e-10	0.10161	0.0370931	0.0333941	0.0775399	0.0298269	0.0389498	0.142465	0.121767	0.109106	0.13408	0.110275	0.0693014	0.0931926	0.10161
CD8 T cells	Nabp1	1.25018e-11	4.6101e-10	0.126821	0.118446	-0.0257624	0.126821	0.0467276	-0.142088	-0.0291157	0.0670826	0.166115	0.13732	0.18065	0.143254	0.176526	0.170915
CD8 T cells	Tnfsf10	1.2727e-11	4.68327e-10	0.0580797	0.0580797	-0.0141999	0.0746112	0.0107129	0.0359401	0.0866686	0.0574021	0.0666251	0.0865805	0.080643	0.0699413	0.0738622	0.0562281
CD8 T cells	Errfi1	1.47134e-11	5.40286e-10	0.0546731	0.0589122	0.0293325	0.0547946	0.0349251	-0.00466805	0.0546731	0.0338134	0.0673295	0.0543854	0.0638294	0.0582786	0.064585	0.0573568
CD8 T cells	1700097N02Rik	1.58326e-11	5.80165e-10	0.0498016	0.0108201	0.000785759	0.0338858	-0.0442165	0.0449233	0.0572073	0.0594452	0.0592115	0.0607829	0.0586727	0.0498016	0.0544732	0.029656
CD8 T cells	Atp2b1	1.67439e-11	6.12274e-10	0.128584	0.19903	-0.190696	0.203053	0.12242	-0.119824	0.108918	-0.110349	0.19794	0.201865	0.130173	0.0341302	0.128584	0.195904
CD8 T cells	Lamb3	1.71205e-11	6.24736e-10	0.0776849	0.0995586	0.0318473	0.106364	0.0703325	-0.0446324	0.0870576	0.0897869	0.0776849	0.0876797	0.00517938	0.0121994	-0.00297448	0.0553889
CD8 T cells	Mettl23	1.80175e-11	6.561e-10	0.166379	0.0943355	-0.00962469	0.166379	0.0522659	0.162216	0.263582	0.275322	0.20281	0.230085	0.0753239	0.174996	0.0914286	0.156386
CD8 T cells	Fau	1.94561e-11	7.07013e-10	0.215286	-0.0276182	0.12013	0.260754	0.21377	0.286706	-0.194393	0.233869	-0.0128219	-0.0696815	-0.253396	0.260068	-0.175679	0.215286
CD8 T cells	Kcnab2	1.95073e-11	7.07403e-10	0.0878957	0.0576381	0.025495	0.0735893	0.0156862	-0.0373981	0.103416	0.0878957	0.0965841	0.0950787	0.0986667	0.0901587	0.0954164	0.0611936
CD8 T cells	Eif3h	1.98432e-11	7.18093e-10	0.122565	0.122565	0.0102194	0.283998	0.168475	0.102434	0.209344	0.188885	0.195827	0.0745744	0.180277	0.264263	0.19046	-0.0386668
CD8 T cells	Unc5cl	2.00411e-11	7.23759e-10	0.0481578	0.0385912	0.0155611	0.0485096	0.0424114	0.0475649	0.0471843	0.0521055	0.0439711	0.0481578	0.0448067	0.0425688	0.0466183	0.0425977
CD8 T cells	Ssbp4	2.02064e-11	7.28221e-10	0.112546	0.0856954	0.00583107	0.112546	0.0717482	0.0489031	0.179291	0.0661639	0.116228	0.0989377	0.160243	0.156091	0.154276	0.0851267
CD8 T cells	Zdhhc18	2.04047e-11	7.33856e-10	0.11825	0.11952	-0.00914336	0.133347	0.0652846	-0.0100373	0.171979	0.19907	0.156773	0.184342	0.0814438	0.0854084	0.071281	0.11825
CD8 T cells	Rora	2.12549e-11	7.62862e-10	0.0759341	0.0908592	-0.364628	0.0916527	-0.0152833	0.0406452	0.0759341	0.0683343	0.0845543	0.0714045	0.105597	0.0978917	0.10028	0.0255747
CD8 T cells	Camk4	2.30455e-11	8.25437e-10	0.0953978	-0.0851437	-0.175566	-0.0279404	-0.0336734	0.112448	0.117114	0.137068	0.0721987	0.128258	0.129826	0.060395	0.112259	0.0953978
CD8 T cells	Tomm20	2.34127e-11	8.36873e-10	0.158053	0.0643748	0.0513699	0.196679	0.0597264	0.158053	0.311211	0.263919	0.233722	0.157279	0.186803	0.311618	0.174387	0.0690571
CD8 T cells	Esyt1	2.49727e-11	8.90812e-10	0.100682	0.109711	0.0522805	0.107146	0.016384	-0.174184	0.208733	0.0863811	0.160112	0.176786	0.110753	0.0621169	0.100682	0.129653
CD8 T cells	Scamp3	3.24669e-11	1.15578e-09	0.115306	0.0813701	-0.0463009	0.115306	0.0200212	0.00402002	0.163731	0.0896902	0.105353	0.0840173	0.101929	0.105169	0.106476	0.123847
CD8 T cells	Ablim1	3.25437e-11	1.15616e-09	0.169593	-0.0536214	0.141607	0.0115115	-0.195904	0.169593	0.430952	0.621058	0.223946	0.530538	0.150797	-0.128645	0.101932	0.323203
CD8 T cells	2810001G20Rik	3.26857e-11	1.15885e-09	0.0668986	0.0284442	0.0155051	0.0505336	0.0277358	0.0073772	0.0774757	0.0732615	0.075961	0.0740736	0.0671749	0.063343	0.0578586	0.0668986
CD8 T cells	Pa2g4	3.31372e-11	1.17248e-09	0.0924204	0.142555	0.0801328	0.168749	0.119747	0.10575	0.184403	0.108268	0.115541	0.0176809	0.0924204	0.163239	0.112352	-0.11212
CD8 T cells	Klf3	3.32523e-11	1.17417e-09	0.160722	0.116578	0.0159092	0.175491	-0.0901187	0.0640821	0.217628	-0.00563438	0.186336	0.160722	0.132191	0.100184	0.0974443	0.235351
CD8 T cells	Reck	3.40582e-11	1.20021e-09	0.0359772	0.0360835	0.033705	0.0371267	0.0365211	0.00916892	0.0335538	0.0347332	0.0353462	0.0353074	0.0365445	0.0361171	0.0358919	0.0359772
CD8 T cells	Itgb7	3.60186e-11	1.26674e-09	0.171646	-0.0163093	-0.13389	0.0262617	-0.250505	-0.0315684	0.321637	0.171646	0.234313	0.145676	0.23207	0.14876	0.209254	0.223887
CD8 T cells	Capn2	3.63125e-11	1.27437e-09	0.0580171	0.0580171	-0.0527574	0.0617189	0.0634192	-0.0712487	0.0751211	0.0209704	0.0841648	0.0534281	0.0940955	0.083161	0.0874264	0.0369342
CD8 T cells	Usp48	3.63814e-11	1.27437e-09	0.0841837	0.122549	0.0368383	0.103206	0.0692988	-0.0446825	0.149314	0.10528	0.148118	0.12322	0.11205	0.0841837	0.102349	0.0977248
CD8 T cells	Cblb	3.65535e-11	1.27784e-09	0.113879	0.0991841	0.0489498	0.127349	0.10788	-0.0106545	0.0742081	0.207507	0.194273	0.255081	0.132867	0.0294887	0.113879	0.233162
CD8 T cells	Gm4208	3.75592e-11	1.31037e-09	0.0449688	0.0449147	0.0449688	0.0449688	0.0449688	0.0436242	0.0449688	0.0449688	0.0449688	0.0431495	0.0449688	0.0449688	0.0449688	0.0449688
CD8 T cells	Klf10	4.22704e-11	1.4718e-09	0.0583421	0.0593389	0.016728	0.0481747	0.0583421	-0.0922923	0.0779276	0.00567488	0.0739085	0.0635818	0.0701945	0.0675567	0.0720035	0.0227765
CD8 T cells	Nefh	4.51463e-11	1.56881e-09	0.0428839	0.0428839	0.0203036	0.0444705	0.0437541	0.0432817	0.0498653	0.0526427	0.0440421	0.0523335	0.0505617	0.0501978	0.0510308	0.0350884
CD8 T cells	Cnot6l	4.72197e-11	1.6376e-09	0.126647	0.0762518	0.00933753	0.075621	-0.0681768	0.0362262	0.286518	0.247612	0.21881	0.279527	0.141332	0.0718443	0.126647	0.214833
CD8 T cells	Myl6	4.95907e-11	1.71643e-09	0.2234	0.320046	-0.209592	0.455151	0.251798	-0.39065	-0.267979	0.0510698	0.2234	-0.03783	0.576056	0.607448	0.560945	-0.00557354
CD8 T cells	Tanc1	5.17584e-11	1.78791e-09	0.0651162	0.013126	0.0545285	0.0195918	-0.0411182	0.023369	0.0651162	0.0841266	0.0717678	0.0748221	0.0838815	0.0554134	0.0710296	0.0794422
CD8 T cells	Slc12a7	5.54131e-11	1.91039e-09	0.057285	-0.000665533	0.0409487	0.00767947	-0.043512	0.0202217	0.0730343	0.0786427	0.0598555	0.0778163	0.0798708	0.057285	0.0735398	0.0860581
CD8 T cells	Gramd1b	6.20698e-11	2.13566e-09	0.0778233	0.0848913	-0.0121978	0.0758668	0.0435778	0.00463209	0.0662954	0.0778233	0.0881414	0.08101	0.101285	0.0945074	0.100654	0.0887773
CD8 T cells	Il10rb	6.25853e-11	2.14917e-09	0.0791794	0.176456	0.0973376	0.15832	0.112747	-0.0637847	0.100167	-0.00170281	0.0989177	0.111771	0.0791794	0.0940036	0.0873768	0.167404
CD8 T cells	Asrgl1	6.31985e-11	2.16597e-09	0.0763196	0.0703686	0.0145335	0.0687881	0.0702683	0.0258849	0.0718632	0.0597127	0.0763196	0.0681808	0.075038	0.0804225	0.0790903	-0.0193974
CD8 T cells	Sh2d3c	6.7597e-11	2.31219e-09	0.0749266	0.0749199	0.049068	0.0727682	0.0749266	-0.046737	0.125847	0.12476	0.101736	0.111565	0.0650651	0.0500142	0.0545779	0.0921164
CD8 T cells	Xlr4b	6.8025e-11	2.32228e-09	0.0774321	0.0166346	-0.0308018	0.051578	-0.0132639	0.0580486	0.0869291	0.080678	0.0774321	0.0909085	0.0824975	0.0669949	0.0652309	0.0805746
CD8 T cells	Prmt5	7.03529e-11	2.39707e-09	0.0668263	0.0595804	0.0521496	0.0691343	0.0193714	0.0305785	0.0977698	0.0844607	0.0833945	0.0682011	0.0680657	0.0675686	0.0668263	0.0357097
CD8 T cells	Ndfip1	7.69973e-11	2.61836e-09	0.113766	0.0661168	-0.0916439	0.103669	0.0524036	-0.0412732	0.111618	0.11206	0.10436	0.113766	0.0928805	0.102538	0.0955311	0.0568876
CD8 T cells	Snai3	8.03115e-11	2.72308e-09	0.0347223	0.0349444	0.0224316	0.0347223	0.01543	0.0210938	0.033855	0.0344887	0.0359988	0.0341795	0.0351836	0.0350849	0.0351756	0.0348493
CD8 T cells	Galnt6	8.03885e-11	2.72308e-09	0.105981	-0.077901	-0.0137316	-0.0330138	-0.0177759	0.0552805	0.143251	0.173513	0.105981	0.140478	0.142591	0.0656187	0.132075	0.148037
CD8 T cells	Esyt2	8.60495e-11	2.9092e-09	0.120823	0.017871	-0.0441437	0.0521224	-0.101848	-0.0395678	0.163292	0.175006	0.120823	0.179023	0.144823	0.0611175	0.136909	0.150879
CD8 T cells	Uqcc2	8.73782e-11	2.94842e-09	0.112987	0.12237	0.0345346	0.12791	0.101659	0.0144185	0.112987	-0.0149027	0.0652694	-0.0172569	0.111858	0.170488	0.105075	-0.0428088
CD8 T cells	Gatad2a	9.8917e-11	3.33135e-09	0.092573	0.115697	0.0241792	0.12932	0.0157274	-0.103612	0.145413	0.0590489	0.126822	0.0943365	0.0991381	0.103559	0.092573	0.0455987
CD8 T cells	Prag1	9.91548e-11	3.33294e-09	0.0488218	0.0544022	0.0368075	0.0464896	0.0704215	-0.0192026	0.0676832	0.073993	0.0616721	0.0585112	0.0488218	0.0510697	0.0475829	0.0397222
CD8 T cells	Smc4	9.94362e-11	3.33598e-09	0.154256	-0.0618137	-0.0903361	0.051392	-0.829402	0.154256	0.288833	0.320191	0.2039	0.26263	0.235874	0.1227	0.203391	-0.204823
CD8 T cells	Stk10	1.05667e-10	3.53824e-09	0.14547	0.103029	0.00654917	0.14547	0.0334684	0.0154402	0.260485	0.130783	0.166017	0.216058	0.121283	0.0837914	0.106897	0.211897
CD8 T cells	Svil	1.11308e-10	3.71998e-09	0.0896643	0.0132963	0.00796852	0.0413736	0.00936353	0.0301984	0.0999677	-0.0722944	0.0902553	0.0896643	0.0940109	0.0686748	0.0800497	0.0846008
CD8 T cells	Tubb5	1.11867e-10	3.73153e-09	0.20161	0.169305	0.205311	0.20161	-0.0659803	0.320832	-0.196794	0.0981955	0.167916	-0.0444434	0.189073	0.31747	0.205705	-0.694447
CD8 T cells	Rexo2	1.16124e-10	3.86615e-09	0.148333	0.176791	-0.012523	0.148333	0.0673419	0.161923	0.197578	0.0694963	0.109912	0.0950574	0.180608	0.215818	0.16481	-0.0116601
CD8 T cells	Impdh1	1.1786e-10	3.91649e-09	0.0613845	-0.0039398	0.0589543	0.0250681	0.010302	0.0367567	0.0888503	0.0917346	0.0643629	0.0877998	0.0821129	0.0613845	0.0815046	0.0834113
CD8 T cells	Impdh2	1.25917e-10	4.17629e-09	0.0960083	0.11094	0.120963	0.159536	0.0960083	0.126924	0.173941	0.0799031	0.108549	0.034622	0.0391535	0.134037	0.0570356	-0.0718907
CD8 T cells	Prex1	1.2955e-10	4.28865e-09	0.122443	0.141368	-0.0128441	0.14253	0.0379673	-0.267073	0.0266888	-0.0603884	0.122443	0.111928	0.208103	0.177664	0.20589	0.163088
CD8 T cells	Akr1b3	1.50156e-10	4.96141e-09	0.144845	0.105872	0.0569111	0.190289	-0.0139699	0.101	0.236188	0.144845	0.133819	0.147138	0.132315	0.161372	0.122631	0.00166949
CD8 T cells	Aqp9	1.55697e-10	5.13476e-09	0.0315736	0.0304536	0.0317289	0.0317289	0.0311233	0.0290397	0.0263088	0.0302188	0.0306055	0.0317289	0.0315736	0.0317289	0.0317289	0.0317289
CD8 T cells	Hspbp1	1.57056e-10	5.16595e-09	0.0827905	0.0577982	0.0469267	0.0659132	0.0458926	0.0998407	0.0926685	0.0827905	0.0959372	0.0712064	0.0799763	0.0834108	0.0772505	0.0701279
CD8 T cells	Twf2	1.57234e-10	5.16595e-09	0.103577	0.0960157	-0.0332194	0.140453	0.0636409	0.103577	0.162567	-0.0367127	0.105825	0.0506868	0.146842	0.160073	0.158985	0.0527269
CD8 T cells	Atad2	1.64151e-10	5.38312e-09	0.0941987	0.147353	0.0336318	0.128645	0.0523795	0.0412856	0.198243	0.121909	0.164645	0.1409	0.144692	0.0941987	0.11443	-0.117045
CD8 T cells	Rsl1d1	1.79838e-10	5.88649e-09	0.099763	0.105517	0.0578299	0.165145	0.099763	0.0745748	0.221039	0.113552	0.145853	0.113416	0.105702	0.147637	0.101701	0.0845671
CD8 T cells	Cks2	1.80419e-10	5.89447e-09	0.0860772	0.117661	-0.0261891	0.10624	0.0815126	0.0145429	0.0932884	-0.0624929	0.0860772	0.00933891	0.075001	0.105778	0.0721738	-0.585774
CD8 T cells	Gpatch4	1.9072e-10	6.2194e-09	0.0793272	0.0375861	0.0793272	0.0771222	0.0665815	0.109817	0.129091	0.106855	0.10106	0.102536	0.0619403	0.0733927	0.0591089	0.0652627
CD8 T cells	Cdipt	2.17616e-10	7.08327e-09	0.116117	0.038181	-0.027641	0.0724751	0.0542184	0.069959	0.11411	0.0724362	0.132224	0.116117	0.131255	0.100916	0.11868	0.121615
CD8 T cells	Tbrg1	2.30213e-10	7.47937e-09	0.133821	0.0434754	-0.0124279	0.168308	0.0142807	0.0736039	0.133821	0.274273	0.18501	0.0360448	0.111006	0.130211	0.110942	0.155764
CD8 T cells	Nck1	2.52476e-10	8.18745e-09	0.0781727	0.0781727	0.029207	0.104737	0.0405425	-0.0951643	0.114886	0.0484021	0.107296	0.134606	0.119029	0.104454	0.104923	0.120076
CD8 T cells	C1qbp	2.91143e-10	9.42388e-09	0.105272	0.0901111	0.105272	0.16216	0.102077	0.144694	0.114137	0.143868	0.0273862	-0.0301464	0.0420824	0.166239	0.0425633	-0.0308074
CD8 T cells	Acot7	2.96677e-10	9.58525e-09	0.0623371	0.0881922	-0.106589	0.0864707	0.0714089	-0.0850287	0.0398785	-0.035833	0.0623371	-0.00499637	0.0780013	0.0843184	0.0780112	-0.0342562
CD8 T cells	H2-Ke6	3.04931e-10	9.83375e-09	0.0972336	0.0630844	0.0629096	0.0875358	0.0782115	0.06668	0.132379	0.0972336	0.0943229	0.0948599	0.0746244	0.0805719	0.0719585	0.107509
CD8 T cells	Pxylp1	3.28911e-10	1.05813e-08	0.0465689	0.03367	0.0401072	0.0377584	0.045231	0.0245893	0.0484838	0.0465689	0.0448617	0.0472883	0.0521909	0.0475838	0.0535716	0.0464337
CD8 T cells	Sec11a	3.29322e-10	1.05813e-08	0.139509	-0.0265762	-0.0194115	0.0724281	0.0037671	0.00406923	0.17969	0.113231	0.139509	0.199884	0.138611	0.133775	0.153419	0.139013
CD8 T cells	Ube2h	3.37036e-10	1.08093e-08	0.0959778	0.0490377	-0.0371959	0.104443	-0.0446226	-0.00866955	0.213514	0.215872	0.138888	0.205957	0.144208	0.0959778	0.118106	0.111401
CD8 T cells	Gm19705	3.73534e-10	1.19579e-08	0.0599923	-0.0447359	0.0580465	0.0085767	-0.157345	0.0515739	0.0575717	0.0624656	0.0483262	0.0599923	0.0605022	0.0451018	0.060482	0.0676496
CD8 T cells	Ggt1	3.78354e-10	1.209e-08	0.0340724	0.0308306	0.0276783	0.0330295	-0.00341253	0.0349102	0.0341533	0.0340724	0.0355825	0.0319439	0.0348838	0.0332638	0.0339361	0.0332835
CD8 T cells	Dtx1	3.80786e-10	1.21455e-08	0.0749439	0.0869763	-0.0510277	0.110844	0.0381863	0.150285	0.149865	0.162342	0.0987568	0.143689	0.0749439	0.0740224	0.0835008	0.0582492
CD8 T cells	Mettl1	3.81931e-10	1.21599e-08	0.0666799	0.0670944	0.0769961	0.0766822	0.0666799	0.0782766	0.100244	0.0881895	0.0662067	0.0582644	0.0355198	0.0672578	0.0387609	0.0629956
CD8 T cells	Ikbke	3.84888e-10	1.22318e-08	0.0793833	-0.0166367	-0.00352037	0.0279346	-0.0386077	0.0569008	0.091424	-0.0184468	0.0793833	0.0893551	0.104531	0.0683718	0.10029	0.101067
CD8 T cells	Rnf166	4.09855e-10	1.30015e-08	0.105966	0.0742809	-0.0149289	0.105966	-0.0190585	-0.0433149	0.149992	0.0553842	0.110226	0.10531	0.151201	0.133199	0.143347	0.133571
CD8 T cells	Fam46c	4.13631e-10	1.30976e-08	0.0843452	0.0440329	-0.0843981	0.0577649	0.128547	0.107191	0.0843452	0.0932892	0.0945913	0.0844292	0.132796	0.105983	0.125989	0.0232335
CD8 T cells	Gpi1	4.35215e-10	1.37561e-08	0.132321	0.187897	-0.0501032	0.226355	0.155281	0.132321	0.180251	-0.0840221	0.05327	0.0276914	0.109796	0.221246	0.111676	0.000626531
CD8 T cells	Prkacb	4.45021e-10	1.40407e-08	0.122084	0.0410436	0.00975816	0.0581311	-0.0376634	-0.0506883	0.196028	0.145037	0.122084	0.178368	0.138034	0.101887	0.114815	0.113262
CD8 T cells	Zdhhc20	4.75763e-10	1.49835e-08	0.12209	0.0937965	0.00236944	0.110676	0.0409795	-0.0173205	0.181577	0.12209	0.146537	0.175758	0.096577	0.0414531	0.0701817	0.143974
CD8 T cells	Nfatc2	5.11559e-10	1.60819e-08	0.0811402	0.0646105	-0.0406876	0.0811402	0.0797709	0.0517458	0.101302	0.0488297	0.0781125	0.0497731	0.0904369	0.0821737	0.0906796	0.0484698
CD8 T cells	Dph5	5.54533e-10	1.74016e-08	0.0777331	0.0337074	0.0793739	0.0734766	0.0166178	0.0986441	0.113489	0.0967665	0.0835051	0.125449	0.0820483	0.0639439	0.0777331	0.11196
CD8 T cells	Gpr174	5.74312e-10	1.799e-08	0.101243	0.0745558	-0.0193957	0.0785038	0.113393	-0.000233442	0.155436	0.169194	0.101243	0.133718	0.0218504	0.010287	0.0162505	0.139091
CD8 T cells	Eno1	5.8377e-10	1.82535e-08	0.108723	0.117711	-0.0529416	0.207922	0.164835	-0.00514002	0.247044	-0.221216	0.0806943	0.0738289	0.098659	0.17085	0.108723	-0.0747109
CD8 T cells	Pgam1	6.28084e-10	1.96041e-08	0.0960532	0.17521	-0.0537767	0.192962	0.14554	-0.0256266	0.11777	-0.246515	0.0452689	-0.0619309	0.0899948	0.156901	0.0960532	-0.1794
CD8 T cells	Gm44175	6.49326e-10	2.02074e-08	0.0289343	0.0289343	0.0286888	0.0291777	0.0282692	0.027833	0.0277485	0.0291777	0.0291777	0.0291777	0.0290224	0.0288504	0.0283544	0.0291777
CD8 T cells	Katnb1	6.49726e-10	2.02074e-08	0.0392845	0.0426731	0.021178	0.0447094	0.0416395	-0.00352513	0.0440988	0.0286738	0.038686	0.0313135	0.0401233	0.0407045	0.0392845	0.0169572
CD8 T cells	Frrs1	6.90674e-10	2.14428e-08	0.0535323	0.0482029	0.0197268	0.0455913	0.0222736	0.0293694	0.0620005	-0.0546913	0.0535323	0.0539054	0.0572805	0.0491947	0.0613944	0.0553355
CD8 T cells	Ppp1r9b	7.07182e-10	2.19164e-08	0.0834343	0.0784399	0.0363087	0.0801747	-0.00125877	-0.011366	0.0834343	-0.115289	0.101004	0.0683618	0.112223	0.100868	0.116144	0.139684
CD8 T cells	Camk2g	7.18431e-10	2.22256e-08	0.0583535	0.0583535	0.0381177	0.0655198	0.0177455	-0.0720949	0.0855436	0.0589464	0.0924109	0.0892543	0.100743	0.0925289	0.0932199	0.0618369
CD8 T cells	Mrto4	7.4798e-10	2.30988e-08	0.0754202	0.0838481	0.0541825	0.110824	0.0754202	0.090537	0.1178	0.076236	0.0733282	0.0265213	0.0718794	0.104839	0.0649281	0.00784677
CD8 T cells	Cish	7.6155e-10	2.34764e-08	0.0572207	0.0633352	-0.173917	0.0571934	0.0321558	0.00764566	0.0586049	0.0396601	0.0572207	0.0629788	0.067811	0.0651182	0.0646665	0.0509289
CD8 T cells	Dyrk2	7.64659e-10	2.35308e-08	0.0709038	0.024628	0.0558518	0.0514722	-0.0279568	-0.0139345	0.114387	0.0781411	0.0967526	0.138298	0.102039	0.0709038	0.0923858	0.135994
CD8 T cells	Pop5	7.72605e-10	2.37335e-08	0.134725	0.0132921	0.0222711	0.134725	-0.0114914	0.102397	0.183024	0.182817	0.137913	0.14383	0.123013	0.154279	0.116866	0.0251023
CD8 T cells	Mctp2	7.90421e-10	2.42382e-08	0.0495373	0.0495373	0.0420655	-0.0061625	0.0380291	-0.0645182	0.079865	0.0761434	0.0635888	0.0739793	0.062788	0.0480157	0.0567678	0.0338374
CD8 T cells	5830468F06Rik	7.96968e-10	2.43962e-08	0.0518237	0.0110798	0.0294056	0.0373858	0.015552	0.0375459	0.0560009	0.0594119	0.054605	0.0531633	0.0589556	0.047694	0.0541328	0.0518237
CD8 T cells	Ssh2	8.37105e-10	2.558e-08	0.137555	-0.0173938	0.137555	0.0967685	-0.0349685	0.136129	0.409095	0.32489	0.255635	0.388145	0.169565	-0.0246563	0.10188	0.373967
CD8 T cells	Pigx	8.74364e-10	2.66719e-08	0.0955805	0.0237883	-0.0460404	0.0955805	-0.0412178	0.0537615	0.122954	0.0963428	0.0950657	0.097797	0.105232	0.0944367	0.10553	0.0682239
CD8 T cells	Drc1	8.9701e-10	2.7315e-08	0.0299714	0.0287619	0.0280549	0.0287337	0.0284961	0.0300102	0.0300102	0.0300102	0.0300102	0.0281909	0.0299714	0.0298466	0.0300102	0.0300102
CD8 T cells	Stim1	1.03413e-09	3.14357e-08	0.0918773	0.021802	-0.0299156	0.073545	-0.0939306	-0.00511975	0.157434	0.140386	0.119872	0.158307	0.106106	0.0382807	0.0918773	0.128571
CD8 T cells	Prkar1a	1.0806e-09	3.27912e-08	0.137451	0.112011	-0.11852	0.161012	-0.00640591	-0.0687816	0.137451	0.155976	0.179638	0.182127	0.109353	0.129297	0.103628	0.0304746
CD8 T cells	Sdf4	1.08695e-09	3.28714e-08	0.15408	0.103245	-0.271669	0.180731	0.0240087	-0.00306053	0.0862298	0.0587881	0.154098	0.15408	0.15548	0.152115	0.141983	0.122334
CD8 T cells	Dbf4	1.087e-09	3.28714e-08	0.0873581	0.0374148	0.0428581	0.0436782	0.0438515	0.0250696	0.110881	0.0873581	0.0888689	0.0929512	0.0861623	0.0697157	0.0796714	-0.10652
CD8 T cells	Arl2bp	1.19378e-09	3.60382e-08	0.0694647	0.0694647	-0.0231827	0.0980871	0.0518559	-0.0192072	0.117144	0.131475	0.120014	0.0850363	0.101917	0.10829	0.0975955	0.0355378
CD8 T cells	Eif3e	1.23429e-09	3.71968e-08	0.155627	0.0295212	0.0444058	0.208188	0.175692	0.207324	0.155627	0.248309	0.116155	0.164401	0.132933	0.172209	0.128082	0.132205
CD8 T cells	Klhl6	1.24053e-09	3.73204e-08	0.126342	0.0877185	0.0782075	0.116474	0.0906682	-0.0976067	0.219826	0.126342	0.140796	0.179929	0.0881884	0.0964965	0.0808506	-0.0761145
CD8 T cells	Ar	1.33976e-09	4.02365e-08	0.0491407	0.0259044	-0.0480064	0.0336383	-0.222332	0.0155884	0.0519212	0.0561149	0.0491407	0.0512397	0.056003	0.0487343	0.0540241	0.0410738
CD8 T cells	Camk2n1	1.35675e-09	4.06771e-08	0.0357812	0.0318882	-0.0119088	0.0368037	0.0336637	-0.153313	0.0345073	0.0285333	0.0369568	0.0380802	0.036586	0.0359931	0.036193	0.0357812
CD8 T cells	Prkcz	1.37018e-09	4.10093e-08	0.0519478	0.0258794	0.0230925	0.0405988	0.0458372	0.0483489	0.0622988	0.0674691	0.059561	0.0651599	0.052225	0.0470463	0.0438614	0.0519478
CD8 T cells	Trp53	1.49658e-09	4.47156e-08	0.137656	0.121256	0.0473902	0.18813	0.04801	0.0775706	0.251131	0.137656	0.157517	0.121743	0.103657	0.12884	0.097614	0.0933319
CD8 T cells	Satb1	1.53262e-09	4.57146e-08	0.156088	-0.358457	0.188371	-0.255308	-0.0448042	0.159305	0.317172	0.579622	0.103905	0.398847	0.186831	-0.316514	0.156088	0.503926
CD8 T cells	Larp1	1.58269e-09	4.71274e-08	0.101983	0.118535	0.101983	0.14264	0.0431584	0.0505947	0.190109	-0.105594	0.145242	0.0666018	0.114685	0.0895237	0.0992322	0.16274
CD8 T cells	Atg2a	1.65528e-09	4.92051e-08	0.0706606	0.0489257	0.00884806	0.0954694	0.0253264	0.0219016	0.098045	0.0318866	0.0849921	0.0984504	0.0809575	0.0414012	0.0706606	0.0861638
CD8 T cells	2810474O19Rik	1.73689e-09	5.15434e-08	0.16327	0.139546	-0.0581799	0.16327	-0.0577151	-0.0377628	0.198211	-0.216378	0.180723	0.196254	0.129004	0.0612179	0.0902477	0.18008
CD8 T cells	2010300C02Rik	1.76454e-09	5.22754e-08	0.0287707	0.0269015	0.026661	0.0295939	0.027777	-0.00357752	0.0288794	0.0280838	0.0295939	0.0295939	0.0292834	0.029103	0.0287707	0.0295939
CD8 T cells	Frmd8	1.78207e-09	5.27053e-08	0.0879047	-0.00802043	-0.0201497	0.0514618	0.0206176	0.0742724	0.0886176	0.113343	0.0879047	0.102916	0.116094	0.0850946	0.106044	0.0881496
CD8 T cells	Nlk	1.78757e-09	5.27787e-08	0.075029	0.00906835	-0.0129212	0.0186513	0.0217481	0.042057	0.075029	0.100375	0.0939562	0.0942405	0.0918301	0.0616603	0.0886485	0.106297
CD8 T cells	Mllt3	1.81821e-09	5.35927e-08	0.0919603	-0.0736144	-0.080726	0.00804509	-0.143847	0.0536298	0.192801	0.180151	0.121328	0.183174	0.126645	0.0390665	0.0919603	0.148031
CD8 T cells	Scml4	1.94915e-09	5.73554e-08	0.0756418	-0.0380063	0.0815513	-8.13742e-05	-0.0982348	0.0589656	0.130134	0.123074	0.0790207	0.127245	0.0896097	0.0183216	0.0756418	0.138916
CD8 T cells	Myc	2.13518e-09	6.27239e-08	0.0981802	0.0945608	0.100501	0.0981802	0.0818689	0.0160265	0.133804	0.123265	0.0773021	0.11724	-0.0516656	0.0147895	-0.0342632	0.0916168
CD8 T cells	Tagap	2.27699e-09	6.67776e-08	0.0692763	0.0808326	0.0104358	0.0868737	0.0349412	0.0435015	0.122023	-0.0562968	0.104193	0.033012	0.070033	0.0692763	0.0750472	0.106569
CD8 T cells	Acsbg1	2.37268e-09	6.94674e-08	0.0305141	0.0319544	-0.0388563	0.030001	0.0309387	0.00675567	0.0291659	0.0305141	0.0320243	0.0283857	0.0317298	0.0317649	0.0320243	0.015736
CD8 T cells	Ifi208	2.57919e-09	7.53875e-08	0.118967	-0.0917416	0.0798998	0.0362821	0.0141515	0.110037	0.186954	0.174022	0.118967	0.191216	0.0946877	0.0493746	0.0763046	0.203218
CD8 T cells	Tmed9	2.68486e-09	7.8345e-08	0.0914012	0.0914012	-0.00964115	0.166041	-0.0665925	-0.0553562	0.261121	0.0922486	0.218543	0.160447	0.157988	0.138438	0.151387	0.101834
CD8 T cells	Acaa2	2.76679e-09	8.06013e-08	0.0680534	0.0370575	0.064642	0.101947	0.0680534	0.0775376	0.0962976	0.00388707	0.0592054	0.0797384	0.0962693	0.103241	0.0962172	0.0786924
CD8 T cells	Stk26	2.8225e-09	8.20872e-08	0.0684314	0.0229954	-0.0273685	0.0619371	0.0357177	-0.0106545	0.131063	0.131586	0.101837	0.143592	0.0860979	0.0684314	0.0843402	0.0631033
CD8 T cells	Rptor	2.88631e-09	8.38037e-08	0.0661807	0.0839556	0.0468787	0.0859289	0.0586504	0.0142059	0.0660282	0.0907407	0.100511	0.065349	0.08037	0.0564862	0.0661807	0.0864332
CD8 T cells	Jpt1	2.97255e-09	8.61644e-08	0.12529	0.207705	0.0640276	0.333661	0.0558591	0.00634951	0.272605	0.0156243	0.22557	0.13594	0.141536	0.272432	0.12529	-0.247633
CD8 T cells	Slc2a3	3.00801e-09	8.7048e-08	0.0556973	0.0546409	-0.00982923	0.0546059	0.0596053	-0.0320015	0.0780635	0.0784675	0.0592887	0.0517252	0.055582	0.0385067	0.0556973	0.0637983
CD8 T cells	Cct7	3.03844e-09	8.77639e-08	0.139371	0.109926	0.0487096	0.198485	0.061741	0.0483421	0.191859	0.126035	0.139371	0.111572	0.10803	0.181349	0.121387	-0.0300478
CD8 T cells	Zfpm1	3.04279e-09	8.77639e-08	0.0695253	0.042131	-0.0178599	0.0605965	-0.0378812	-0.0635519	0.0703198	0.0896268	0.0695253	0.0869811	0.0675474	0.0675062	0.07108	0.024992
CD8 T cells	Ddx21	3.21886e-09	9.26892e-08	0.175332	0.0955242	0.0705698	0.137067	0.111647	0.0469999	0.307922	0.225529	0.159683	0.175332	0.0740267	0.138196	0.0887819	0.169534
CD8 T cells	Faah	3.34838e-09	9.61578e-08	0.0695503	-0.00486777	-0.0835302	0.000947397	-0.0338247	0.0635557	0.0781795	0.0943998	0.0785116	0.0847861	0.0755089	0.0389153	0.0623289	0.0695503
CD8 T cells	Mfng	3.35031e-09	9.61578e-08	0.0785485	0.0384418	0.00461128	0.057878	0.0239135	0.0164166	0.105496	0.0827219	0.0785485	0.0847205	0.0752041	0.0665083	0.0677378	0.0896181
CD8 T cells	Pdgfb	3.41266e-09	9.77867e-08	0.0361179	0.0385628	0.0288946	0.0361179	0.0371851	-0.0999645	0.0238398	-0.0275204	0.0243419	0.0310847	0.0385318	0.0384116	0.0378477	0.036372
CD8 T cells	Cd163l1	3.49248e-09	9.99102e-08	0.0376308	0.0386293	0.0241692	0.0367571	-0.195987	0.0360911	0.0387803	0.0363868	0.0387803	0.0309175	0.0386638	0.0378664	0.0375455	0.0376308
CD8 T cells	Cd164	3.61894e-09	1.03358e-07	0.0958838	0.0620381	0.0609925	0.101124	-0.0313281	0.0227212	0.223489	0.112334	0.14341	0.184819	0.116214	0.0985129	0.0958838	0.170544
CD8 T cells	Peli1	4.01792e-09	1.14405e-07	0.107306	0.0360401	0.00723302	0.123991	-0.0185533	0.108598	0.226091	0.0510835	0.217855	0.240495	0.229394	0.107306	0.193443	0.342076
CD8 T cells	Lgals1	4.01879e-09	1.14405e-07	0.220676	0.398109	-0.315419	0.220676	0.0433697	-0.9716	0.379712	0.183884	0.256008	0.199582	0.510819	0.504301	0.504233	0.0179114
CD8 T cells	Atic	4.11346e-09	1.16909e-07	0.0679402	0.066348	0.0658313	0.0838033	0.107067	0.129651	0.153317	0.11509	0.104481	0.105139	0.0679402	0.0911	0.0581613	0.0209661
CD8 T cells	Rflnb	4.12748e-09	1.17117e-07	0.070214	-0.125086	-0.0152129	0.0116932	0.0987259	0.128657	0.116517	0.140826	0.0707791	0.124543	0.070214	0.0237847	0.0618634	0.139414
CD8 T cells	Batf	4.22015e-09	1.19553e-07	0.0833476	0.0712704	-0.204651	0.0833476	0.0181307	0.0377294	0.103935	0.00280077	0.0908334	0.0725701	0.09984	0.100346	0.103246	-0.00602488
CD8 T cells	Adora2a	4.39271e-09	1.2424e-07	0.0617031	0.0711041	-0.0112632	0.0650005	0.0398828	-0.0835948	-0.0556516	0.00706918	0.0689505	0.0617031	0.0779191	0.0761326	0.0752681	0.0465865
CD8 T cells	Mbp	4.73049e-09	1.33577e-07	0.113143	0.066008	0.0286227	0.113143	-0.00741441	0.101253	0.0842817	0.0591032	0.146307	0.112818	0.182101	0.143227	0.170748	0.15644
CD8 T cells	PDCsd6ip	4.93311e-09	1.39074e-07	0.122923	0.121116	-0.0126231	0.150009	0.0583504	-0.104817	0.175764	-0.0187272	0.115238	0.115877	0.159659	0.146251	0.141945	0.122923
CD8 T cells	Mrpl58	5.04729e-09	1.42064e-07	0.0763693	0.0763693	0.0427427	0.154301	0.0784467	0.0211652	0.181327	0.117889	0.164597	0.109587	0.184376	0.197801	0.155831	0.0747826
CD8 T cells	Eif3i	5.18094e-09	1.45591e-07	0.153224	0.146861	0.0884077	0.290367	0.179357	0.122642	0.273359	0.205626	0.153224	0.148321	0.0500749	0.238461	0.0629414	-0.0195055
CD8 T cells	Vps28	5.69528e-09	1.59788e-07	0.13796	0.0944686	-0.0127363	0.200049	0.0615027	-0.0492633	0.17592	0.0538407	0.13796	0.100625	0.141945	0.215072	0.145434	0.128266
CD8 T cells	Prdx6	6.01012e-09	1.68351e-07	0.162748	-0.0111296	0.0461458	0.162748	-0.0414522	0.113463	0.331725	0.119025	0.161461	0.124881	0.236716	0.19677	0.224267	0.255135
CD8 T cells	Cdkn2d	6.23821e-09	1.7446e-07	0.103441	0.0132367	0.0347021	0.0602844	-0.0634601	-0.0291882	0.139742	0.103441	0.107732	0.138731	0.102175	0.11196	0.101835	-0.0266455
CD8 T cells	Srpk2	6.61996e-09	1.84841e-07	0.0956553	0.0513888	0.0475275	0.0984215	-0.0327197	-0.0109205	0.220369	0.222885	0.174369	0.182211	0.10434	0.0509466	0.0956553	0.168658
CD8 T cells	Wwp1	6.89945e-09	1.92337e-07	0.0743339	0.0698128	0.0394423	0.0743339	0.0502502	0.0337196	0.101987	0.0561633	0.0681475	0.0777009	0.0888115	0.0787427	0.0822924	0.08699
CD8 T cells	Nab1	7.27055e-09	2.0236e-07	0.0762521	0.0818989	-0.0224369	0.0726234	0.0762521	-0.0177939	0.120143	-0.0595547	0.110717	0.0646904	0.105232	0.0952272	0.0881541	0.0709863
CD8 T cells	Nptn	7.34856e-09	2.04206e-07	0.0928773	0.10994	0.0106248	0.082219	0.0592763	-0.0876165	0.0895365	-0.111667	0.0928773	0.00217818	0.0827355	0.0791329	0.0785908	0.0937917
CD8 T cells	Znrf3	7.94779e-09	2.20507e-07	0.0419856	0.0031951	0.0419856	0.0113237	0.00690932	-0.00027816	0.0469202	0.0503376	0.0446335	0.048611	0.0521299	0.0388082	0.0505394	0.0461271
CD8 T cells	Cysltr2	8.66737e-09	2.4009e-07	0.0409406	0.0424788	-0.0273473	0.0410885	-0.00972903	-0.0372924	0.0463706	0.0436874	0.0358602	0.0409406	0.0463545	0.0439355	0.0453365	0.0275268
CD8 T cells	Nol8	8.88871e-09	2.45832e-07	0.0963583	0.0893084	0.0812489	0.095282	0.0432103	0.0591224	0.154449	0.107074	0.106646	0.135557	0.0707394	0.0738891	0.0657079	0.0963583
CD8 T cells	Hdhd5	8.92865e-09	2.46546e-07	0.0565774	0.0148405	-0.00574535	0.0281634	-0.00166255	0.0059206	0.0683755	0.0763706	0.0565774	0.0737606	0.0591988	0.0475601	0.0529807	0.0533618
CD8 T cells	Asap2	9.55772e-09	2.63501e-07	0.0351179	0.0335788	0.00735161	0.0356924	0.0380975	-0.00859428	-0.0286303	0.0221472	0.0351179	0.00539316	0.0346751	0.0325625	0.0334422	0.0235033
CD8 T cells	H2afy	1.03797e-08	2.8571e-07	0.17264	0.172442	-0.0164971	0.17264	-0.0548418	0.00589385	0.297217	-0.170828	0.205769	-0.182678	0.192333	0.231555	0.181614	-0.00888665
CD8 T cells	Dkc1	1.22402e-08	3.36394e-07	0.0997542	0.0759403	0.0839958	0.113324	0.0560638	0.0663744	0.146214	0.0997542	0.103445	0.080226	0.0438131	0.0812633	0.0415692	0.0129003
CD8 T cells	Klrb1f	1.2447e-08	3.4154e-07	0.0332867	0.0364947	-0.0196045	0.0366569	0.030852	-0.453782	0.0336772	0.0215557	0.0332867	0.0257412	0.0352917	0.0351564	0.0343581	0.00995546
CD8 T cells	Lpcat4	1.30792e-08	3.58326e-07	0.0351508	0.0351508	0.015534	0.0383869	0.0375359	-0.0358218	0.0420784	0.040285	0.0408246	0.0319079	0.0446098	0.0443132	0.0429308	0.0344022
CD8 T cells	Lysmd2	1.39322e-08	3.81097e-07	0.0596937	0.056521	-0.0944206	0.063078	0.0761625	0.0479551	0.0385337	0.0596937	0.0556804	0.0381402	0.0762739	0.0746312	0.0717542	0.0394045
CD8 T cells	AC147041.1	1.40255e-08	3.83049e-07	0.0379962	0.018409	0.0143842	0.0157713	0.0230902	0.033959	0.0387081	0.042699	0.0330545	0.0379962	0.0393767	0.0360302	0.0377597	0.0392505
CD8 T cells	Sh3bp5	1.48177e-08	4.04055e-07	0.0818623	0.0988229	0.0818623	0.118233	-0.0119368	0.150755	0.144093	0.147352	0.064347	0.130467	-0.123837	-0.0800699	-0.157425	0.0406129
CD8 T cells	Sugt1	1.49191e-08	4.06184e-07	0.152166	0.0964332	0.00613505	0.245612	-0.0160999	0.0836244	0.0985675	0.117024	0.157307	0.152166	0.156672	0.199859	0.145077	0.0789497
CD8 T cells	Hexim1	1.49806e-08	4.07225e-07	0.0950102	0.0368699	0.0323082	0.047267	0.0338201	0.0484419	0.146359	0.0819055	0.0950102	0.117256	0.116107	0.0834839	0.115218	0.123504
CD8 T cells	1810041H14Rik	1.68158e-08	4.56404e-07	0.0453664	-0.00110069	0.0255679	0.0369475	0.0453664	0.0156131	0.0528638	0.0560451	0.048333	0.0647611	0.0623517	0.0492175	0.0618529	0.0506696
CD8 T cells	Mfsd6	1.72731e-08	4.68087e-07	0.065397	0.0257288	0.00976005	0.0304556	0.0532461	-0.0335095	0.05659	0.0308005	0.0718259	0.065397	0.0744288	0.0536741	0.0668911	0.0679792
CD8 T cells	Rrp15	1.74595e-08	4.72406e-07	0.0544491	0.0419356	0.0462914	0.0624914	0.0544491	0.0657725	0.0862525	0.0816808	0.0682341	0.0703489	0.0283961	0.0561702	0.0284162	0.017632
CD8 T cells	S100a13	1.75012e-08	4.72802e-07	0.126825	0.19537	-0.177382	0.260255	0.043265	-0.216896	0.126825	0.0616248	0.180654	0.142082	0.296218	0.327974	0.292777	0.0798748
CD8 T cells	Hp1bp3	1.7554e-08	4.73498e-07	0.140919	0.00554445	-0.0102856	0.0648431	-0.119498	0.0864303	0.134983	0.15923	0.140919	0.161191	0.181403	0.115827	0.17712	0.0801874
CD8 T cells	Rpl26	1.79309e-08	4.82919e-07	0.120204	-0.174303	0.255457	0.0584761	0.192739	0.418937	0.120204	0.471488	-0.0263381	0.0136808	-0.127919	0.209032	-0.0765477	0.306055
CD8 T cells	Gm26517	1.87645e-08	5.04592e-07	0.0358069	0.0358069	0.0217099	0.0389149	0.0208553	0.0324001	0.0476094	0.0428362	0.0462799	0.0482584	0.0394713	0.043033	0.0364267	0.0420286
CD8 T cells	Lilrb4a	1.96331e-08	5.27138e-07	0.0340688	0.0373145	-0.032091	0.0340688	0.0335577	-0.0290886	0.0295082	-0.132792	0.0236967	0.0191757	0.0359257	0.0351858	0.0340757	0.0339201
CD8 T cells	Srm	2.02537e-08	5.42967e-07	0.0544413	0.0524556	0.0435289	0.060278	0.0544413	0.0628347	0.0856693	0.0789939	0.0702975	0.0501717	0.0330044	0.0663059	0.0424193	-0.019178
CD8 T cells	Fam117a	2.08962e-08	5.59334e-07	0.0773764	0.0548537	0.0531484	0.0526795	0.000956514	0.0428535	0.1124	0.0773764	0.0915658	0.0907451	0.0799062	0.0808092	0.0732111	0.0737069
CD8 T cells	H2-Q6	2.24386e-08	5.99701e-07	0.105056	0.336457	-0.0011135	0.306808	0.105056	-0.148255	0.147495	0.0988319	0.187815	0.215248	0.0464542	0.0695875	0.0186223	0.14102
CD8 T cells	Nt5c3b	2.29208e-08	6.11652e-07	0.0733006	0.0364226	0.00863556	0.0581436	0.0391269	0.0403159	0.10249	0.109925	0.0733006	0.0926281	0.0796559	0.0780034	0.0739908	-0.0303948
CD8 T cells	Tnfrsf25	2.34196e-08	6.2401e-07	0.0394938	0.00615486	-0.11465	0.0276655	0.0243014	0.046207	0.044131	0.0554025	0.0429703	0.0511456	0.0515899	0.0394938	0.0474802	0.0200986
CD8 T cells	KlhDCs1	2.5331e-08	6.73052e-07	0.0423815	0.0125185	0.0303767	0.0271986	0.0305863	0.0473142	0.0526698	0.0551234	0.0454777	0.0471923	0.0480784	0.0423815	0.044496	0.0515885
CD8 T cells	Ywhaq	2.53372e-08	6.73052e-07	0.128784	0.191645	-0.008712	0.184659	0.121452	-0.164781	0.0966158	0.116124	0.128784	0.0355804	0.0949293	0.177943	0.123092	-0.15182
CD8 T cells	Zdhhc2	2.6158e-08	6.93034e-07	0.0321293	0.0342078	-0.0508147	0.0353804	0.03484	0.0268514	0.0309403	0.0291063	0.0332867	0.0308899	0.0348713	0.034119	0.0321293	-0.0320312
CD8 T cells	Fam92a	2.61687e-08	6.93034e-07	0.0503373	0.0523176	-0.017282	0.0599182	0.0309492	0.0200831	0.0451961	0.0690134	0.0503373	0.0495755	0.062384	0.0579609	0.0599827	-0.0346512
CD8 T cells	Aven	2.80988e-08	7.43025e-07	0.0511151	0.0511151	0.00499539	0.0813735	0.0504171	-0.0128119	0.065731	0.0403737	0.0761951	0.073803	0.0666059	0.0758706	0.0684811	0.0121114
CD8 T cells	Mxd1	2.81569e-08	7.43436e-07	0.0903781	0.109997	-0.0485165	0.103497	0.0109879	-0.35585	-0.367629	-0.239119	0.0903781	0.030839	0.131711	0.104981	0.112039	0.117202
CD8 T cells	Nob1	2.82807e-08	7.44461e-07	0.0571375	0.051041	0.0493434	0.0776108	0.0451718	0.0525764	0.110563	0.0785931	0.0973812	0.0821019	0.0632835	0.0571375	0.0529102	0.0714719
CD8 T cells	Trac	2.82809e-08	7.44461e-07	0.241993	-0.852738	-0.225074	-0.427267	-0.443845	-0.135336	0.532854	1.04205	0.241993	0.772481	0.501456	0.0216901	0.441921	0.769139
CD8 T cells	Slc11a2	3.01542e-08	7.92579e-07	0.0445135	0.0363957	0.0270834	0.0521795	0.0267016	0.0147082	0.0474575	0.0243193	0.0445135	0.041871	0.0463492	0.0416333	0.042293	0.0512623
CD8 T cells	Plec	3.05802e-08	8.02571e-07	0.112453	0.0377947	0.00955058	0.034951	-0.0780957	-0.0830654	0.196228	0.112453	0.156994	0.163457	0.141607	0.0530598	0.100798	0.178819
CD8 T cells	Ssr2	3.0681e-08	8.04008e-07	0.0926187	0.0804286	-0.0118781	0.1132	0.0438274	-0.000519247	0.0892971	-0.000907706	0.0926187	0.0303361	0.0868992	0.104615	0.0826553	-0.0403845
CD8 T cells	Efr3a	3.12495e-08	8.17679e-07	0.0695119	0.0695119	0.0506932	0.0721158	0.00325297	0.0036884	0.134764	0.0916999	0.109998	0.0777967	0.124107	0.0992568	0.0921091	0.104975
CD8 T cells	Ikzf3	3.29265e-08	8.60271e-07	0.122134	0.253137	0.0423926	0.226694	0.231518	-0.0407641	0.245474	0.280824	0.122134	0.201952	-0.15008	-0.243235	-0.210307	0.0153481
CD8 T cells	Mybbp1a	3.30484e-08	8.62169e-07	0.0763628	0.094862	0.114295	0.118952	0.0990076	0.0927775	0.171005	0.0782985	0.0814132	0.103808	0.0318264	0.0763628	0.0190871	0.0738521
CD8 T cells	Sfxn1	3.58211e-08	9.33111e-07	0.0657266	0.0701191	0.0380431	0.081421	0.0554261	-0.0272529	0.113026	0.0716227	0.0798652	0.0258229	0.0673737	0.0781592	0.0657266	-0.0639988
CD8 T cells	Gab3	3.79055e-08	9.85939e-07	0.0450502	0.0445619	0.0239476	0.0450502	0.0319009	-0.0431233	0.0507338	0.0303598	0.0404861	0.0465738	0.0433982	0.0382216	0.0407865	0.0448424
CD8 T cells	Apobr	3.86192e-08	1.00301e-06	0.0371803	0.0450622	0.0296435	0.0470512	0.0371803	-0.149691	0.0423603	-0.134638	0.0381087	-0.0629475	0.0515065	0.0493442	0.0483763	0.0389147
CD8 T cells	Pebp1	3.8977e-08	1.0108e-06	0.0961499	0.110098	0.0262039	0.200197	0.0480225	0.106864	0.18026	0.159744	0.073097	0.0554857	0.0780531	0.165286	0.0961499	-0.0561518
CD8 T cells	Izumo4	4.12882e-08	1.06915e-06	0.0623073	0.0399072	-0.000936316	0.0537347	0.0110512	0.0264986	0.0349111	0.0623073	0.0658599	0.0770281	0.06085	0.0530589	0.0607797	0.0715559
CD8 T cells	B4galt1	4.244e-08	1.09735e-06	0.0804124	0.0489159	0.0370745	0.0635602	-0.0518183	-0.00742869	0.127068	0.0312133	0.102673	0.105147	0.0860895	0.0819788	0.0772174	0.0804124
CD8 T cells	Mettl26	4.46791e-08	1.15354e-06	0.0811057	0.0640093	0.015511	0.0811057	0.0713534	0.00386741	0.0937475	0.119728	0.0963897	0.0779959	0.054537	0.0845036	0.0550264	0.0337953
CD8 T cells	Xlr4c	4.56801e-08	1.17764e-06	0.0353921	0.0115453	-0.0059855	0.0238071	0.0118326	0.0383357	0.0394695	0.0432176	0.0387607	0.0404708	0.0428824	0.0353921	0.0391042	0.0171886
CD8 T cells	Snrpf	4.87798e-08	1.2557e-06	0.118094	-0.0172896	0.0817487	0.147042	0.137387	0.113039	0.301956	0.304278	0.159646	0.145498	0.098017	0.271688	0.118094	-0.0878477
CD8 T cells	Gng2	4.95703e-08	1.27417e-06	0.0946931	0.240899	-0.12883	0.216349	0.236661	0.0106425	0.242431	0.00243136	0.108749	0.0691582	0.0953859	0.160842	0.0946931	0.0527825
CD8 T cells	Mrpl9	5.00881e-08	1.28559e-06	0.0925749	0.0378642	-0.00880806	0.0925749	0.0360994	-0.0200224	0.0965335	0.0608931	0.0920417	0.110988	0.0926716	0.0897787	0.0936162	0.0496975
CD8 T cells	Kif1b	5.20621e-08	1.3341e-06	0.0891581	0.0701123	0.00408231	0.0891581	0.0422284	-0.0536595	0.066136	0.0299198	0.0936571	0.069977	0.130794	0.0964598	0.122801	0.113574
CD8 T cells	mt-Nd4	5.21304e-08	1.3341e-06	0.177902	0.281216	0.177902	-0.0602136	0.254666	0.355915	0.534844	0.251206	0.0844441	0.439037	-0.157108	-0.707761	-0.248573	0.319942
CD8 T cells	Dzip1	5.3052e-08	1.3557e-06	0.0518121	-0.0406933	0.0249088	-0.02289	-0.0441598	0.056522	0.0477478	0.0518121	0.033945	0.060793	0.0554963	0.0232127	0.047766	0.0655954
CD8 T cells	Zcchc18	5.33928e-08	1.36241e-06	0.0476191	0.0656831	-0.00328301	0.0591216	0.0569378	-0.024194	0.0579724	0.05568	0.0476191	0.0535159	-0.00238752	0.0200445	-0.00743493	-0.0478536
CD8 T cells	Ubac2	5.38548e-08	1.3722e-06	0.102373	0.0362105	-0.0350843	0.108989	0.0529829	-0.0228137	0.144773	-0.0368089	0.128287	0.106161	0.129505	0.105929	0.113908	0.102373
CD8 T cells	Tmem9b	5.70053e-08	1.45036e-06	0.0798612	0.0289729	0.0242519	0.0884605	0.0682146	0.00801028	0.104638	0.0366801	0.0776782	0.0851081	0.113413	0.100489	0.099023	0.0798612
CD8 T cells	Tspan5	6.40551e-08	1.62735e-06	0.0362054	0.0382055	-0.0645013	0.0424131	0.0291228	-0.0140585	0.0453814	-0.00259971	0.0435674	0.0468286	0.0342692	0.0362054	0.0383268	0.00361161
CD8 T cells	Arfrp1	6.68567e-08	1.69606e-06	0.0901408	0.0640385	0.0395759	0.0901408	0.0484779	0.0427579	0.0468822	0.0653903	0.0955876	0.103058	0.073584	0.0829835	0.0722968	0.0725775
CD8 T cells	Podnl1	6.73015e-08	1.70487e-06	0.0391054	0.0392451	-0.159317	0.0376235	-0.0258248	0.0115638	0.0380475	0.0391054	0.0334809	0.0405715	0.0452302	0.0432198	0.0419132	-0.00255382
CD8 T cells	Dgkz	6.78167e-08	1.71544e-06	0.101375	0.0408728	-0.0621093	0.0970239	0.000290563	0.0338488	0.184174	0.0776452	0.101375	0.176532	0.122569	0.0858027	0.108888	0.107021
CD8 T cells	Mtap	6.84854e-08	1.72985e-06	0.0590028	0.0299626	0.0398353	0.0609043	0.0590028	0.0712729	0.104416	0.0649829	0.0716813	0.071777	0.0557965	0.0639588	0.0629915	0.060274
CD8 T cells	Lrrk1	6.87818e-08	1.73442e-06	0.0597519	0.12893	0.0967025	0.103794	0.119344	-0.166073	-0.12255	-0.239267	0.0602054	-0.112549	0.0573542	0.0672496	0.0597519	0.0328213
CD8 T cells	Taf1d	6.88648e-08	1.73442e-06	0.0852878	0.0852878	0.0711093	0.0999196	0.0467334	0.100563	0.240151	0.195311	0.19391	0.233033	0.114082	0.0957945	0.0981973	0.115829
CD8 T cells	Smap1	7.09579e-08	1.78456e-06	0.128918	0.124911	-0.109361	0.182708	0.0662075	-0.00752237	0.138554	0.0738265	0.112537	0.128918	0.1254	0.149062	0.112491	0.0301882
CD8 T cells	Trbc2	7.41812e-08	1.86289e-06	0.414793	-1.52096	-0.347874	-0.788909	-2.08273	-1.83699	0.799299	1.6572	0.414793	1.24651	1.28986	0.0873789	1.17613	1.22259
CD8 T cells	Nfkbiz	7.42854e-08	1.86289e-06	0.0830441	0.0913678	-0.0874204	0.109537	0.0830441	-0.012628	0.123342	-0.176947	0.128226	0.0874515	0.137304	0.069008	0.123468	0.178082
CD8 T cells	Klra7	7.67719e-08	1.92249e-06	0.0288733	0.0292721	0.0283756	0.0268002	0.0288733	-0.623695	0.0293532	0.0234534	0.0293532	0.0293532	0.0293532	0.0293532	0.0287009	0.0128019
CD8 T cells	Ryk	8.0157e-08	2.00438e-06	0.0249123	0.0257765	-0.032955	0.0260357	0.0254301	0.0233465	0.0201976	0.0245256	0.0249123	0.0260357	0.0254468	0.0258721	0.0241485	-0.000598087
CD8 T cells	Eid2	8.23263e-08	2.05569e-06	0.032301	0.02566	0.0169096	0.0276789	0.0301694	0.0334698	0.0184273	0.032301	0.0345845	0.027735	0.0347901	0.0343769	0.0341209	0.0253364
CD8 T cells	Thyn1	8.67327e-08	2.16263e-06	0.0493159	0.0535761	0.0180119	0.0638948	0.0493159	0.0518349	0.0606386	0.0170257	0.0396058	0.0241101	0.0805997	0.0786119	0.0822001	0.0249713
CD8 T cells	Slc35g1	8.7582e-08	2.18069e-06	0.031355	0.0236934	0.00237418	0.028504	0.0281679	0.031355	0.0328392	0.0271826	0.0348799	0.0334882	0.0350723	0.0323258	0.0325291	0.0302297
CD8 T cells	Pus7	8.82386e-08	2.19391e-06	0.039755	0.0421434	0.0441604	0.0484932	0.0344901	0.0376483	0.0608325	0.0543804	0.044956	0.055674	0.0320841	0.039755	0.036059	0.0456207
CD8 T cells	Ubash3b	8.87816e-08	2.20428e-06	0.0678513	0.0651998	0.0124767	0.0745615	0.0703549	-0.0658676	0.0434401	-0.0620917	0.0434709	0.0678513	0.0919665	0.0833492	0.0923029	0.0609464
CD8 T cells	AL590144.2	9.15218e-08	2.26909e-06	0.0620682	0.0209354	0.0328646	0.0417326	0.0121289	0.00253344	0.0738603	0.0620682	0.0488049	0.082821	0.0551088	0.0606607	0.0591951	0.0680792
CD8 T cells	Mrps16	9.31818e-08	2.30697e-06	0.102089	0.149259	-0.0259627	0.216334	0.0645496	0.102089	0.167785	0.100805	0.126931	0.0855303	0.0832527	0.187152	0.0838052	0.0344773
CD8 T cells	Vipr1	9.3556e-08	2.31296e-06	0.033712	-0.0102615	0.033712	-0.00772004	0.0372073	0.0358216	0.0305418	0.0410513	0.0256659	0.0347942	0.0386626	0.0242105	0.0350064	0.0426559
CD8 T cells	Rps27rt	9.82544e-08	2.42428e-06	0.086045	-0.0518596	0.0828401	0.0224989	0.086045	0.116154	0.10898	0.185254	0.118479	0.11903	-0.00105684	0.10076	0.0124567	0.167384
CD8 T cells	Phgdh	9.83358e-08	2.42428e-06	0.0869997	0.026506	0.0491283	0.0869997	-0.0192164	0.0893956	0.131412	0.151945	0.10606	0.109633	0.0122249	0.067276	0.00771478	-0.133062
CD8 T cells	Tob1	1.0153e-07	2.49949e-06	0.0654579	0.0330672	0.0119769	0.0398039	0.0240835	9.4495e-05	0.0613942	0.0582308	0.0717276	0.0654579	0.0603952	0.0562753	0.0589277	0.0647791
CD8 T cells	Il6ra	1.02836e-07	2.52808e-06	0.0667216	-0.0812813	0.0857193	-0.0462867	0.0286241	0.153241	0.123283	-0.253593	0.0704467	0.0498188	0.126465	0.0667216	0.113089	0.152686
CD8 T cells	Ebna1bp2	1.05057e-07	2.57906e-06	0.0781259	0.112321	0.0532313	0.170493	0.0781259	0.0258952	0.177399	0.0935431	0.115303	0.0706485	0.0714408	0.14112	0.0650969	0.0524514
CD8 T cells	Rps8	1.05269e-07	2.58064e-06	0.176132	-0.325012	0.345376	0.00326188	0.264164	0.582862	0.53745	0.829607	0.0135723	0.176132	-0.0427171	0.360344	0.0178124	0.0684572
CD8 T cells	Itgae	1.05659e-07	2.58657e-06	0.0343238	0.0383277	-0.0570502	0.0343238	-0.211788	0.0280289	0.0337765	0.0358798	0.0282368	-0.00414743	0.0381786	0.0368531	0.0364304	0.0295087
CD8 T cells	Nop56	1.05871e-07	2.58813e-06	0.0956764	0.0984923	0.0956764	0.110819	0.102299	0.0999568	0.244063	0.193348	0.168354	0.125737	0.0874924	0.0794927	0.0634106	0.107675
CD8 T cells	Myh9	1.06369e-07	2.59667e-06	0.197374	0.148478	-0.128196	0.089194	-0.0127521	-0.0608599	0.163207	0.144057	0.212588	0.197374	0.230526	0.0204024	0.213504	0.242259
CD8 T cells	Pced1b	1.0856e-07	2.64646e-06	0.0441608	0.00233595	0.0120321	0.0356324	0.00317523	0.0336935	0.0677924	0.0639962	0.0577083	0.0614788	0.0509317	0.0441608	0.0490748	0.0403907
CD8 T cells	Dguok	1.10574e-07	2.69181e-06	0.102201	0.104866	0.0246046	0.135323	0.0547695	0.0456889	0.147662	0.0503322	0.102201	0.0790952	0.0716783	0.102508	0.0615994	0.100672
CD8 T cells	Ndufaf4	1.13247e-07	2.75304e-06	0.0578045	0.0578045	0.0290282	0.087446	0.0525821	0.0815839	0.132359	0.100813	0.0949488	0.0709962	0.0516742	0.0680859	0.0573995	0.0607166
CD8 T cells	Pja1	1.13857e-07	2.76404e-06	0.07186	0.0153658	0.0192734	0.0295706	0.0479221	0.0505198	0.0782256	0.0705723	0.06904	0.07186	0.0649518	0.052619	0.0462683	0.0751145
CD8 T cells	Prr7	1.15842e-07	2.80833e-06	0.0485482	0.0275675	0.0115078	0.029785	0.0198784	-0.0111535	0.0477478	0.0542056	0.0500546	0.0495682	0.0495094	0.0488784	0.047836	0.0485482
CD8 T cells	Ebpl	1.28511e-07	3.11113e-06	0.0633378	0.0529731	-0.0261583	0.052164	0.0309855	0.0338307	0.0735528	0.051169	0.0633378	0.0484618	0.0577798	0.0620703	0.0643204	0.0662113
CD8 T cells	Atp5h	1.2941e-07	3.12857e-06	0.119698	0.223995	-0.00480339	0.37985	0.119698	-0.059039	0.203188	0.0407744	0.125276	0.0346238	0.384971	0.426963	0.371594	-0.0260534
CD8 T cells	Dock9	1.3101e-07	3.16289e-06	0.0407764	0.0463067	0.0407838	0.0334858	0.0464591	0.0403308	0.0447479	0.0587898	0.0365893	0.0566172	0.047597	0.0376427	0.0407764	0.0450227
CD8 T cells	Yes1	1.38189e-07	3.33159e-06	0.028414	0.0317249	0.0247066	0.0289572	0.0300407	0.0271638	0.0218893	0.0303765	0.0320333	0.0342801	0.0289488	0.028414	0.0309873	0.0198137
CD8 T cells	Herc3	1.38703e-07	3.33939e-06	0.0715434	0.0112885	0.0470445	0.0257027	-0.0117418	0.0505474	0.104314	0.0847351	0.0856808	0.0873521	0.0795372	0.0482635	0.0605957	0.0715434
CD8 T cells	Tacc1	1.40239e-07	3.37171e-06	0.13495	0.177519	0.0260631	0.180502	0.0376363	-0.0185767	0.28278	0.0783113	0.215627	0.215736	0.129592	0.0656569	0.101029	0.13495
CD8 T cells	Rab11fip4	1.40677e-07	3.37761e-06	0.0407809	0.0109313	-0.00598095	0.0189301	0.00492944	0.0425844	0.0407809	0.0523489	0.0473511	0.0304818	0.0546846	0.0447619	0.0537254	0.0327887
CD8 T cells	Snx4	1.41661e-07	3.39656e-06	0.0816711	0.0620167	0.00629062	0.0872948	0.0198727	0.0120476	0.110579	0.0137135	0.0816711	0.0805365	0.0904996	0.0819516	0.0793582	0.0770427
CD8 T cells	Ftsj3	1.49896e-07	3.58909e-06	0.0646392	0.0873613	0.0565341	0.111607	0.0646392	0.0579649	0.128451	0.092947	0.10076	0.075529	0.0559074	0.0760018	0.0590529	0.0519582
CD8 T cells	Ppp2r5a	1.50102e-07	3.58911e-06	0.126496	-0.0322371	0.0559849	0.0485267	-0.0907124	-0.0252781	0.204757	0.0455313	0.170248	0.202575	0.153038	0.113473	0.147957	0.126496
CD8 T cells	Cuta	1.5196e-07	3.62857e-06	0.101501	0.10017	0.0199794	0.142622	0.0596306	-0.0932361	0.135425	0.074118	0.101501	-0.000232586	0.0984496	0.140687	0.107517	-0.0355566
CD8 T cells	Gabbr1	1.59833e-07	3.81136e-06	0.0562591	0.0400375	-0.0151465	0.033635	-0.0120521	0.00518593	0.06296	0.0707123	0.0606003	0.0562591	0.0498104	0.0338017	0.0476667	0.0556824
CD8 T cells	Ccr9	1.63778e-07	3.90009e-06	0.0723086	-0.0107155	0.0674602	-0.110045	-0.75992	0.0913628	0.0772652	0.0723086	0.0592523	0.0567599	0.092246	0.0493414	0.0856076	0.0942315
CD8 T cells	Oas3	1.68082e-07	3.99715e-06	0.0653492	0.0471909	0.0107135	0.060749	-0.0724742	0.0941941	0.0854628	-0.18227	0.0653492	0.058527	0.0723992	0.0632633	0.067307	0.0889093
CD8 T cells	Trim30c	1.70497e-07	4.04906e-06	0.0374633	0.0458151	0.0429323	0.0435021	-0.0282645	0.0446425	0.0400644	-0.0804046	0.0354404	0.036416	0.0282928	0.0389431	0.0271939	0.0374633
CD8 T cells	CDCsa7l	1.8935e-07	4.49071e-06	0.0459327	0.0384046	0.00721002	0.0459327	0.0151496	-0.0738852	0.0515988	0.0501961	0.0437616	0.00388765	0.0461325	0.0477053	0.0473575	-0.0393088
CD8 T cells	Arsb	1.94922e-07	4.61658e-06	0.0509633	0.0671932	0.0400739	0.0509633	0.071649	-0.27681	0.0504288	0.0222874	0.048154	-0.0261677	0.0650864	0.0640345	0.0659015	0.0247694
CD8 T cells	Cdpf1	1.96119e-07	4.63866e-06	0.054823	0.021282	0.00798239	0.0427997	0.0322155	0.0164066	0.0669211	0.056808	0.054823	0.0681993	0.0475497	0.0533861	0.0538402	0.0399299
CD8 T cells	Smpdl3b	2.04697e-07	4.83499e-06	0.0236312	0.0248807	0.00360254	0.0236312	0.0249078	0.0161678	0.0241932	-0.147419	0.0226609	0.0100443	0.0248301	0.0246484	0.0244961	0.0226088
CD8 T cells	Lsm1	2.1072e-07	4.97053e-06	0.0703412	0.064833	-0.00781042	0.0936999	0.0172193	-0.0138943	0.0955237	0.0824675	0.110069	0.0316384	0.066877	0.106239	0.0703412	0.00192856
CD8 T cells	Rdx	2.14659e-07	5.05162e-06	0.114	0.0607076	0.0296695	0.0572489	-0.00273288	0.0185103	0.126206	0.114	0.1559	0.14126	0.109299	0.109501	0.110497	0.100587
CD8 T cells	Galnt10	2.14735e-07	5.05162e-06	0.0619648	-0.0166642	0.0521565	0.00543037	-0.0347996	0.0543336	0.068167	0.0420559	0.0619648	0.0779585	0.0760383	0.0577905	0.0701234	0.0904981
CD8 T cells	2410015M20Rik	2.15161e-07	5.05484e-06	0.13452	0.146164	0.0751528	0.210596	0.0996368	0.10714	0.220699	0.117281	0.13452	0.0970008	0.11409	0.240009	0.092886	0.124552
CD8 T cells	Klra6	2.25804e-07	5.29776e-06	0.0301858	0.0301588	0.029697	0.0301858	0.0301858	0.00481395	0.0287567	0.0301858	0.0301858	0.0301858	0.0301858	0.0301858	0.0297742	0.0249154
CD8 T cells	Unc13d	2.28515e-07	5.35417e-06	0.0597165	0.0538893	-0.00233626	0.07071	0.0208306	-0.0150916	0.0597165	0.05275	0.0661889	0.0574157	0.0704492	0.0694137	0.0651729	0.0486271
CD8 T cells	Erich1	2.32041e-07	5.4295e-06	0.0673685	0.0182646	-0.0111561	0.0605965	-0.014736	0.0585278	0.0743984	0.0319916	0.0729197	0.0673685	0.070371	0.0641825	0.0768988	0.0485678
CD8 T cells	Cdk5rap3	2.33905e-07	5.4658e-06	0.0718132	0.0676874	0.0163703	0.0882513	0.0445477	-0.00107044	0.0893901	0.0457079	0.0718132	0.0248282	0.0828576	0.0939279	0.0735852	0.0404454
CD8 T cells	Chst11	2.43216e-07	5.6758e-06	0.0297415	0.0361161	0.00806239	0.0329944	0.0217303	-0.0347044	0.0297415	0.034784	0.0351707	0.0243142	0.03007	0.0297735	0.0278212	0.0156032
CD8 T cells	Cep250	2.53275e-07	5.90265e-06	0.0710799	0.103541	-0.0341394	0.0860748	0.0270328	-0.0632275	0.0850046	0.0410658	0.0710799	0.037637	0.0688063	0.0556612	0.0744387	0.0277463
CD8 T cells	Akap13	2.7233e-07	6.33828e-06	0.102066	0.102066	-0.115637	0.0733883	-0.186789	0.0366334	0.203321	0.266568	0.235604	0.277586	0.129983	-0.131458	0.0801783	0.272859
CD8 T cells	Nop58	2.72945e-07	6.34416e-06	0.119328	0.0795633	0.0894631	0.119328	0.0572834	0.0955582	0.236646	0.190527	0.177522	0.0821086	0.0776365	0.126927	0.07305	-0.012341
CD8 T cells	Pik3ip1	2.7564e-07	6.39828e-06	0.0715103	-0.0682412	0.131593	0.0276584	-0.133246	0.152894	0.16596	0.195649	0.0817068	0.179075	0.0715103	-0.0402494	0.0323498	0.198573
CD8 T cells	Ncl	2.84019e-07	6.58403e-06	0.123282	0.214955	0.0295947	0.225838	0.123282	0.134723	0.45526	0.472525	0.194048	0.240115	0.0817043	0.0553873	0.0668588	-0.241742
CD8 T cells	Sfxn3	2.86371e-07	6.62976e-06	0.0436816	0.0468074	0.0330043	0.0444756	0.0168486	-0.00165606	0.0562581	0.0363627	0.0437394	0.0601358	0.0483672	0.0500902	0.0436816	0.062043
CD8 T cells	Gm20324	2.90575e-07	6.7182e-06	0.0512535	0.0173171	0.0442945	0.0535146	0.00277518	0.0587734	0.0509028	0.0512535	0.0475259	0.0438694	0.0506848	0.0417821	0.0545589	0.0328541
CD8 T cells	Eva1b	3.01945e-07	6.97186e-06	0.0518996	0.0518996	-0.0442863	0.0822084	-0.0290924	0.0706945	0.0549109	0.0451849	0.0653555	0.0543899	0.121702	0.110226	0.118389	0.087357
CD8 T cells	S1pr1	3.11189e-07	7.17583e-06	0.131542	-0.260058	0.135687	-0.19372	-0.42272	0.244733	0.274361	0.328189	0.131542	0.291904	0.0819696	-0.0916425	0.051151	0.304273
CD8 T cells	Car12	3.14545e-07	7.24366e-06	0.0223724	0.0209874	0.0190125	0.0239007	0.0219067	0.0201459	0.021339	0.0239007	0.0239007	0.0239007	0.0235126	0.0223724	0.0230775	0.0227512
CD8 T cells	Rbck1	3.19978e-07	7.35906e-06	0.0614197	0.0614197	0.0269519	0.110171	-0.0422988	0.041127	0.0997277	-0.0246211	0.0952993	0.0504201	0.0807109	0.0819027	0.075493	0.0441475
CD8 T cells	Naa20	3.24833e-07	7.46092e-06	0.0761744	0.0723356	-0.0126823	0.103635	0.0166942	0.0645447	0.0954504	0.035932	0.0761744	0.0419339	0.0566363	0.0781932	0.0634501	0.000329311
CD8 T cells	Ier3	3.57484e-07	8.20008e-06	0.039265	0.0449551	0.0333434	0.0456014	0.039265	0.0369241	0.00970752	-0.138862	0.033421	-0.00520173	0.045307	0.0448234	0.0434109	0.0421529
CD8 T cells	Sept6	3.76442e-07	8.62363e-06	0.146043	0.0592709	0.02072	0.150646	0.00116724	-0.0215352	0.29206	0.322432	0.230232	0.146043	0.134912	0.142334	0.0980853	0.0960108
CD8 T cells	Mcm6	3.80711e-07	8.70333e-06	0.0729617	0.0736554	-0.0296559	0.0729617	0.0266541	-0.0168506	0.075833	0.105042	0.0774451	0.0276877	0.0629885	0.0583748	0.0487569	-0.265219
CD8 T cells	Gramd1a	3.80917e-07	8.70333e-06	0.093243	-0.04068	-0.0100573	0.0376609	-0.016358	-0.031695	0.139814	0.10079	0.093243	0.159515	0.101104	0.0362193	0.0909108	0.158727
CD8 T cells	1700001O22Rik	3.83656e-07	8.74459e-06	0.0205214	0.0205409	0.0177049	0.0206379	0.0198551	0.0179486	0.0199233	0.0206379	0.0188573	0.0206379	0.0205214	0.0206379	0.0206379	0.0194884
CD8 T cells	Txnrd1	3.83723e-07	8.74459e-06	0.0879387	0.0955942	-0.0478325	0.107463	0.0677681	-0.115395	0.120253	-0.0976679	0.0879387	0.0903837	0.10526	0.115587	0.101811	0.0422867
CD8 T cells	Tes	4.04938e-07	9.20424e-06	0.116881	-0.00762786	-0.0134756	0.0622233	-0.0252662	-0.126914	0.0737421	0.15567	0.132721	0.116881	0.172866	0.113351	0.141132	0.146496
CD8 T cells	Mrpl23	4.04946e-07	9.20424e-06	0.125472	0.0718519	0.110953	0.163803	0.0667963	0.143558	0.223294	0.125472	0.092104	0.146281	0.0211146	0.117887	0.00513944	0.0222719
CD8 T cells	Psmd9	4.28847e-07	9.73482e-06	0.061342	0.065294	0.0222368	0.0786661	0.0203266	0.0504892	0.0935412	0.0391263	0.0880009	0.0568617	0.0595634	0.064656	0.061342	-0.00362259
CD8 T cells	Mark2	4.35919e-07	9.88253e-06	0.0734395	0.0734395	0.0106807	0.0955712	-0.00898768	0.0398854	0.218459	0.0968844	0.155837	0.191813	0.108133	0.0677848	0.0894892	0.188137
CD8 T cells	Nap1l4	4.45652e-07	1.00901e-05	0.10883	0.0251903	-0.0221558	0.112283	-0.0115354	0.0691885	0.178519	0.10883	0.107024	0.106544	0.0993441	0.0922494	0.0922115	0.0309907
CD8 T cells	Nolc1	4.50317e-07	1.01825e-05	0.0954032	0.0820988	0.0572545	0.116426	0.0558566	0.0849345	0.168943	0.124142	0.0954032	0.103152	0.0608523	0.0933079	0.0543314	0.0582097
CD8 T cells	Gm11808	4.58091e-07	1.03449e-05	0.0934124	0.0144089	0.0470819	0.104514	0.0818686	0.105261	0.107279	0.169548	0.0872505	0.0934754	0.0407252	0.119472	0.0434406	0.0934124
CD8 T cells	Ttc7b	4.59849e-07	1.03712e-05	0.0406884	0.0399714	0.0421483	0.0350045	0.0406884	0.002399	0.0467721	0.0466026	0.0425982	0.0483064	0.058036	0.0540641	0.0579259	0.0339474
CD8 T cells	Akna	4.62436e-07	1.04161e-05	0.0730089	0.0730089	-0.0618705	0.1114	0.0454485	-0.0367994	0.202425	0.195752	0.162351	0.188333	0.100753	0.0453951	0.0812093	0.160557
CD8 T cells	Os9	4.75239e-07	1.06907e-05	0.0868799	0.0937218	-0.0373918	0.144899	-0.0137101	-0.140651	0.0868799	-0.0178847	0.114467	0.0730766	0.106004	0.0831143	0.089786	0.0932718
CD8 T cells	Ube2i	4.76211e-07	1.06988e-05	0.103632	0.145701	-0.0840227	0.179286	-0.0200285	-0.0460307	0.126643	0.0897976	0.158534	0.0817966	0.0989864	0.185056	0.103632	-0.0251181
CD8 T cells	Acbd6	4.80014e-07	1.07704e-05	0.0859317	0.070439	0.0128863	0.0991423	0.0202659	0.0456137	0.0861783	0.0846843	0.0859317	0.0643328	0.0637304	0.101174	0.0747788	0.0121731
CD8 T cells	Lrrfip1	4.87179e-07	1.09172e-05	0.138452	0.0884458	-0.0734683	0.117811	0.0129747	-0.114879	0.2236	0.0174184	0.17017	0.138452	0.189555	0.139746	0.166262	0.110264
CD8 T cells	Ptpn12	4.92876e-07	1.10307e-05	0.0521043	0.0383173	0.0357428	0.0521043	0.0419499	-0.0270589	0.0668586	-0.00142182	0.0384079	0.0572966	0.057437	0.0532027	0.0575845	0.0524942
CD8 T cells	Qrfp	5.03973e-07	1.12646e-05	0.0261574	0.0286099	0.0176488	0.0279011	0.0262237	-0.109852	0.0277485	0.0261574	0.0269308	0.0291777	0.0189837	0.0205019	0.0182351	0.0234302
CD8 T cells	Cdkn2aipnl	5.10166e-07	1.13885e-05	0.0516303	0.0516303	0.00975027	0.0779747	0.0544815	0.0483847	0.0903955	0.076405	0.0668695	0.0608861	0.0671197	0.0730331	0.064405	-0.0287196
CD8 T cells	Nipal3	5.41392e-07	1.20701e-05	0.0615572	0.0495105	-0.00159582	0.0557146	0.0210936	-0.0127559	0.0842695	0.0733875	0.0707695	0.0615572	0.0533077	0.037552	0.0529084	0.0422884
CD8 T cells	Emp3	5.56264e-07	1.23859e-05	0.154795	-0.0721054	0.00479304	-0.0557449	-0.242096	-0.333665	0.297364	0.0170475	0.221842	0.220698	0.213653	0.178998	0.203564	0.154795
CD8 T cells	Agfg1	5.83174e-07	1.29686e-05	0.1074	0.0434597	-0.0921943	0.11425	0.0776108	0.107527	0.168538	0.13493	0.1074	0.180153	0.111371	0.0751003	0.077461	0.0895615
CD8 T cells	Ppia	6.03866e-07	1.34117e-05	0.102557	0.0720766	0.102557	0.26473	0.041984	0.16129	-0.00472196	0.358356	0.0157179	-0.0595517	0.187197	0.40347	0.237131	-0.459001
CD8 T cells	Sptssa	6.04847e-07	1.34164e-05	0.106655	0.0528517	-0.0565904	0.125493	-0.0360955	0.0275345	0.202498	0.106655	0.118609	0.0921936	0.13156	0.137897	0.123463	0.004299
CD8 T cells	Slc16a1	6.08693e-07	1.34846e-05	0.0302871	0.0302871	0.0213221	0.0353492	0.0277354	0.0332898	0.0404256	0.0357205	0.0392804	0.0423436	0.036013	0.0356376	0.0374414	0.0183916
CD8 T cells	Dnajc3	6.11594e-07	1.35317e-05	0.121271	-0.0221277	-0.0618548	0.0829073	-0.116637	-0.0670237	0.210797	0.0858562	0.147101	0.167688	0.191803	0.123799	0.170864	0.121271
CD8 T cells	Crot	6.13641e-07	1.35598e-05	0.0613947	0.0569662	-0.0283203	0.0613947	0.0335571	-0.0354847	0.0835457	0.0575901	0.0680591	0.0614437	0.0720189	0.064138	0.0697394	0.0455291
CD8 T cells	Slbp	6.25838e-07	1.38119e-05	0.0890535	0.124584	0.00189906	0.13933	0.107311	-0.0615537	0.139403	0.0226257	0.0890535	0.0729031	0.0701931	0.0725674	0.0715606	-0.264247
CD8 T cells	Slc44a2	6.39353e-07	1.40924e-05	0.104432	0.0634462	0.0988613	0.0410768	-0.0228316	0.0780649	0.202845	0.104432	0.162684	0.149306	0.0874842	0.019099	0.0733818	0.168805
CD8 T cells	Smim4	6.41083e-07	1.41127e-05	0.0784174	0.0202557	0.0789831	0.0752347	0.00312405	0.0527418	0.124478	0.0784174	0.0685581	0.079731	0.0927503	0.107562	0.0894871	0.0850429
CD8 T cells	Rps6ka3	6.42484e-07	1.41257e-05	0.0574467	0.0356325	0.0106525	0.0338984	-0.0142691	0.0229937	0.108904	0.0425105	0.108857	0.0897732	0.0758523	0.0574467	0.0633732	0.0828347
CD8 T cells	Tnfaip8l2	6.44987e-07	1.4163e-05	0.0598338	0.0598338	-0.0338521	0.0744446	0.0912566	0.0356961	0.149989	-0.170514	0.0454877	-0.0165757	0.0765881	0.115408	0.0717171	0.102312
CD8 T cells	Adgrl1	6.54013e-07	1.43431e-05	0.0425211	0.014232	0.00283358	0.0169476	0.00826615	0.0283183	0.0514361	0.0547257	0.0425211	0.0549992	0.0526134	0.0403464	0.0503397	0.0367921
CD8 T cells	Izumo1r	6.65855e-07	1.45585e-05	0.0446029	-0.00368116	-0.390739	0.05045	0.0632779	0.0676	0.0592801	0.0616527	0.0430763	0.0476826	0.0641309	0.0446029	0.0526474	0.0291452
CD8 T cells	Pdrg1	6.65982e-07	1.45585e-05	0.0762141	0.0574101	-0.00860195	0.0907817	-0.000895988	0.0468653	0.0819578	0.0659229	0.0762141	0.0446227	0.0726963	0.0945133	0.076742	0.0280257
CD8 T cells	CcDCs92	6.66332e-07	1.45585e-05	0.0317898	0.0224105	0.00139765	0.0262888	0.026849	0.0238015	0.0339713	0.0372477	0.0316306	0.0317898	0.0330875	0.030443	0.0331316	0.0147348
CD8 T cells	Celf2	6.84377e-07	1.49341e-05	0.0919028	0.167047	-0.110903	0.121394	-0.231011	-0.0287191	0.359571	0.159228	0.231219	0.245393	0.0919028	-0.0338643	0.0556991	0.167183
CD8 T cells	Cap1	6.87796e-07	1.499e-05	0.123445	0.104544	-0.0251203	0.0867848	0.0646292	-0.0827108	0.133077	-0.0529015	0.116821	0.123445	0.122185	0.164376	0.113834	0.06959
CD8 T cells	Ddhd2	6.9705e-07	1.51728e-05	0.0686133	0.0484616	0.0377172	0.0645806	0.0357914	0.0338399	0.0864199	0.0686133	0.065926	0.0748247	0.071194	0.0594303	0.0763733	0.0566186
CD8 T cells	Fbl	7.06261e-07	1.53541e-05	0.0933695	0.0718462	0.0933695	0.111645	0.102051	0.152469	0.247811	0.128968	0.144898	0.00366447	0.0576484	0.151564	0.0653352	0.0490143
CD8 T cells	Mdp1	7.15492e-07	1.55355e-05	0.0868332	0.0723305	0.00984685	0.125278	0.0625322	0.0396034	0.086238	0.067088	0.0868332	0.0335896	0.0835026	0.112501	0.0766767	0.0636367
CD8 T cells	Tcf12	7.25859e-07	1.57411e-05	0.0709117	0.100745	0.033926	0.104549	-0.169724	0.0626582	0.215628	0.192269	0.131778	0.206592	0.0709117	-0.0375238	0.0478462	0.160729
CD8 T cells	Slc1a5	7.42763e-07	1.60699e-05	0.0540658	0.102857	0.0106817	0.103385	0.0712343	0.0380459	0.106727	0.0964293	0.102559	0.0824878	0.0540658	0.0316953	0.0465961	0.0435753
CD8 T cells	Mrps24	7.42861e-07	1.60699e-05	0.0876184	0.127231	0.031443	0.190335	0.0862116	0.0421328	0.155941	0.0363351	0.0897154	0.0796487	0.0989927	0.164385	0.0876184	-0.0143308
CD8 T cells	Lyar	7.48791e-07	1.61781e-05	0.0892589	0.0661359	0.0531867	0.1125	0.0741023	0.0299125	0.125418	0.0892589	0.0863231	0.0627458	0.0304385	0.0866101	0.0372014	-0.0322156
CD8 T cells	Bdh1	7.60055e-07	1.64012e-05	0.0352201	0.0102023	-0.00388663	0.0139135	-0.00779063	0.0464964	0.0382367	0.048079	0.0381212	0.0501718	0.0423822	0.0341657	0.0352201	0.0308178
CD8 T cells	Sash3	7.74027e-07	1.66822e-05	0.0666493	0.0666493	-0.0482867	0.112103	-0.00636371	-0.0144401	0.203909	0.090691	0.118227	0.154174	0.0794087	0.0812892	0.0536299	0.0924259
CD8 T cells	Eif5a	7.94922e-07	1.71114e-05	0.152051	0.241858	0.0666466	0.340919	0.0462384	0.00681485	0.336603	-0.0127083	0.152051	-0.129961	0.167155	0.340119	0.21215	-0.203346
CD8 T cells	Ttc28	7.99367e-07	1.71859e-05	0.0376268	0.0376268	0.0315975	0.0322595	0.0335645	0.0313148	0.0561827	0.0642182	0.0386918	0.0596522	0.0414648	0.0392325	0.0461411	0.0584031
CD8 T cells	Tomm5	8.10763e-07	1.74095e-05	0.0861449	0.121513	0.0328112	0.179112	0.0703801	0.00987029	0.179345	0.0539016	0.111336	0.0537474	0.0958252	0.185136	0.0861449	-0.00954702
CD8 T cells	Serbp1	8.26882e-07	1.77338e-05	0.118824	0.104787	-0.013263	0.128519	0.0174828	0.0261572	0.301946	0.351289	0.144968	0.185815	0.142611	0.149215	0.118824	-0.0924085
CD8 T cells	Gadd45gip1	8.37501e-07	1.79396e-05	0.0652269	0.106374	0.0587143	0.14712	0.0791633	0.0853138	0.119352	0.0941678	0.0903556	0.0648625	0.0652269	0.138179	0.0725203	-0.0399918
CD8 T cells	Flt3l	8.66688e-07	1.8542e-05	0.0479594	0.00725639	0.00850027	0.0298381	0.0200375	0.0220079	0.0746904	0.0529206	0.0670794	0.0762121	0.0592576	0.0465469	0.0479594	0.0619331
CD8 T cells	Stk39	9.16416e-07	1.95819e-05	0.0411128	0.0240318	-0.0691186	0.045153	0.0411128	-0.0264822	0.052223	0.0506647	0.0584721	0.0484208	0.0665263	0.0528997	0.0570833	0.0361576
CD8 T cells	Cdk4	9.18975e-07	1.96126e-05	0.0855811	0.104358	0.0314451	0.1281	0.0752422	0.0376741	0.152125	0.080971	0.0855811	0.0588929	0.0722454	0.129792	0.0684524	-0.15299
CD8 T cells	Golim4	9.5294e-07	2.03004e-05	0.0519917	0.0553981	0.0152143	0.0519917	0.0390568	-0.011736	0.0620251	0.00444968	0.0580665	0.0419025	0.0633173	0.052701	0.0632983	0.0409704
CD8 T cells	Nsd3	9.54456e-07	2.03004e-05	0.101813	0.0247562	-0.0633474	0.046894	-0.136294	-0.082957	0.297835	0.181804	0.217717	0.235936	0.131052	-0.00156708	0.101813	0.231844
CD8 T cells	mt-Nd4l	9.55513e-07	2.03004e-05	0.125684	0.134048	0.125684	-0.0764028	0.125075	0.188784	0.259359	0.216249	0.0156305	0.200961	-0.0520496	-0.405636	-0.0602683	0.102156
CD8 T cells	Dapk2	9.55844e-07	2.03004e-05	0.0314944	0.0368013	0.0259123	0.0356758	0.0369523	-0.14343	0.0289704	0.0239879	0.0237467	0.0314944	0.0366806	0.0366929	0.0357175	0.0243078
CD8 T cells	Gm30054	1.04174e-06	2.20977e-05	0.0474361	0.0580917	0.0170507	0.0662523	0.0110189	0.0474361	0.0712438	0.077257	0.053702	0.0643496	0.0091701	0.0270406	0.00628367	0.0429862
CD8 T cells	Pvt1	1.04917e-06	2.22285e-05	0.0279117	0.0294253	0.00131133	0.022319	0.0342893	0.00770934	0.0318158	0.0385841	0.0342863	0.0291786	0.0279117	0.0289919	0.0275053	0.0171043
CD8 T cells	Slc17a9	1.06011e-06	2.24331e-05	0.0364143	0.0207351	0.0315753	0.0168285	-0.0129298	0.0347289	0.0480494	0.0520535	0.0493025	0.0512628	0.035483	0.0303503	0.0364143	0.0458102
CD8 T cells	St3gal4	1.07087e-06	2.26333e-05	0.0479839	0.0526132	0.0285093	0.0479839	0.0316364	-0.0536965	0.0242163	-0.125459	0.0481041	-0.0369763	0.0709183	0.0671401	0.0698514	0.0499788
CD8 T cells	Bicdl1	1.07271e-06	2.26448e-05	0.0467343	-0.0241229	0.01182	-0.0270398	-0.0162019	0.0355433	0.0522122	0.0598298	0.0467343	0.0625052	0.0580244	0.0357111	0.0495476	0.0515804
CD8 T cells	Sars	1.0743e-06	2.26509e-05	0.0955365	0.0442374	0.0104217	0.129756	0.0651569	0.0374429	0.157979	0.127801	0.0955365	0.125079	0.0786107	0.108416	0.0675116	0.0857437
CD8 T cells	Wdr46	1.08457e-06	2.28399e-05	0.0570991	0.0362022	0.0364122	0.0418963	0.04367	0.0620687	0.0834287	0.057399	0.0605396	0.0512728	0.0476934	0.0607455	0.050795	0.0570991
CD8 T cells	Hdac4	1.09323e-06	2.29947e-05	0.0530995	0.0304489	0.00437803	0.0363371	-0.0427175	0.0530995	0.0807882	0.040735	0.0618973	0.0583248	0.0728551	0.048754	0.0727664	0.0618886
CD8 T cells	Tle3	1.12035e-06	2.35368e-05	0.0777843	0.0847337	0.0128367	0.0421484	-0.0293358	-0.0295493	0.0777843	-0.0879637	0.0999076	0.0889038	0.095701	0.0832823	0.0828002	0.104949
CD8 T cells	Ilf2	1.12904e-06	2.36908e-05	0.0670818	0.0967813	0.0478701	0.134434	0.0163022	0.0561871	0.175198	0.139805	0.128137	0.113181	0.0670818	0.0442723	0.0553756	0.0271969
CD8 T cells	Zfp945	1.13395e-06	2.37654e-05	0.0672721	0.042768	0.0170488	0.0672721	-0.0232578	0.0458108	0.0404298	0.083049	0.0852812	0.0658788	0.0700761	0.0521178	0.0636215	0.0907011
CD8 T cells	BC037034	1.14991e-06	2.40709e-05	0.0550711	0.0463903	0.0270118	0.0625925	0.0242198	0.0296887	0.0681197	-0.00619441	0.0626234	0.0550711	0.0411895	0.0427645	0.0398911	0.0461583
CD8 T cells	Xrn1	1.16858e-06	2.44325e-05	0.0666482	0.0666482	0.0108508	0.104315	-0.0423323	0.0162251	0.15779	0.0857566	0.135763	0.130882	0.100433	0.0353722	0.0658267	0.175608
CD8 T cells	Gimap9	1.17113e-06	2.44567e-05	0.0797161	-0.0628935	0.0266946	0.0952264	-0.0973322	-0.11869	0.304181	0.370288	0.209525	0.2682	0.0797161	0.104643	0.0714904	0.173658
CD8 T cells	Cox7b	1.19192e-06	2.4861e-05	0.103767	0.11969	-0.0192457	0.237232	0.103767	0.00183888	0.161685	-0.00573495	0.101847	-0.127163	0.16092	0.326361	0.176231	-0.047036
CD8 T cells	Ms4a4c	1.21689e-06	2.53516e-05	0.126901	0.343778	0.125995	0.329401	0.227274	0.214362	0.229078	-0.849318	0.0573163	-0.0628702	-0.379848	-0.230611	-0.367812	0.126901
CD8 T cells	Tex261	1.25258e-06	2.60642e-05	0.0963714	0.0727628	0.0134041	0.105489	0.00110445	-0.0454259	0.127216	-0.0397821	0.108603	0.0963714	0.0851233	0.0910994	0.0616661	0.041332
CD8 T cells	Gstp1	1.25507e-06	2.60849e-05	0.0608096	0.0483262	0.0316916	0.0960323	0.0261658	0.0608096	0.0970028	0.0221006	0.076174	0.0478411	0.0734796	0.0943099	0.0776788	0.0228442
CD8 T cells	Spin2c	1.25671e-06	2.60879e-05	0.0231163	0.0231163	0.0153982	0.0250527	0.0237344	-0.008323	0.0274531	0.025862	0.0226081	0.027063	0.0272065	0.0271502	0.0268243	0.0254338
CD8 T cells	CcDCs85b	1.26453e-06	2.6219e-05	0.0533793	0.0147548	0.0113794	0.0393909	0.0268428	0.0334915	0.049037	0.0379391	0.0557033	0.0533793	0.0518445	0.0543751	0.0526794	0.0615189
CD8 T cells	Gar1	1.2792e-06	2.64918e-05	0.0526468	0.0526468	0.0700147	0.0896713	0.0408348	0.0609881	0.114706	0.0925516	0.0903091	0.0396586	0.0376424	0.0845575	0.0422983	-0.0216076
CD8 T cells	Kcnj8	1.30968e-06	2.70909e-05	0.0196308	0.0196308	0.0176756	0.0196308	0.0196308	-0.0185895	0.0196308	0.0196308	0.0196308	0.0196308	0.0196308	0.0191121	0.0196308	0.0184813
CD8 T cells	Itga2	1.33314e-06	2.75437e-05	0.023921	0.0209206	-0.00660487	0.018611	0.0233178	-0.298587	0.0257403	0.0257403	0.0199324	0.023921	0.0245304	0.0225078	0.0249171	0.00945203
CD8 T cells	Laptm5	1.33766e-06	2.76044e-05	0.16257	0.269798	-0.142633	0.16257	-0.0230394	-0.193946	0.332074	-0.339394	0.21102	0.0368065	0.268275	0.0504206	0.291202	0.182804
CD8 T cells	Anxa11	1.36612e-06	2.81585e-05	0.0687509	0.0484829	-0.00559194	0.0687509	0.00746012	-0.000779773	0.0663052	0.0306586	0.0680715	0.0290003	0.0648404	0.0758707	0.0561026	0.0268874
CD8 T cells	RunDCs3b	1.40535e-06	2.89329e-05	0.0348532	0.00964858	-0.00550833	0.015177	0.0180602	0.013646	0.035656	0.03815	0.0348532	0.0399336	0.0403362	0.0308721	0.0369206	0.029773
CD8 T cells	Abcf1	1.46401e-06	3.01052e-05	0.119794	0.0845392	0.000470155	0.116624	0.0361133	-0.00660619	0.17295	0.0845797	0.148466	0.119794	0.0820912	0.121646	0.0723502	0.0112132
CD8 T cells	Nrarp	1.47013e-06	3.01956e-05	0.0235048	0.0233886	0.0179917	0.0240475	0.0219931	-0.0775409	0.0246095	0.0168901	0.0230772	0.0235048	0.0199993	0.0223939	0.0224428	0.00788625
CD8 T cells	ANK cellsrd10	1.50978e-06	3.09734e-05	0.0598093	0.0441569	0.0331467	0.0533218	-0.0329726	0.0454745	0.12761	0.118944	0.105966	0.114787	0.0695292	0.0598093	0.043617	0.08093
CD8 T cells	Snhg12	1.56575e-06	3.20841e-05	0.0927559	0.0208978	0.0862381	0.0704816	0.0346417	0.121602	0.0908451	0.115274	0.087939	0.0927559	0.0443949	0.0488388	0.0301771	0.139248
CD8 T cells	Fbxw4	1.5861e-06	3.24631e-05	0.0500758	0.0386441	0.0278176	0.0365912	0.0332989	0.036076	0.0539463	-0.0292944	0.0402402	0.0500758	0.0475164	0.0490694	0.0445025	0.0609967
CD8 T cells	Neurl3	1.61886e-06	3.30948e-05	0.076607	0.189859	0.076607	0.180762	0.135156	-0.222812	0.183092	-0.0683259	0.0855374	0.127456	-0.0636962	-0.075905	-0.0974646	0.12508
CD8 T cells	Crbn	1.64333e-06	3.35559e-05	0.0708705	0.0437968	-0.0724764	0.0848864	0.0351947	0.0708705	0.117531	0.0977421	0.0775061	0.119739	0.08048	0.0604162	0.0702472	0.0626317
CD8 T cells	Cipc	1.67639e-06	3.41909e-05	0.0395862	0.0493676	0.0318785	0.0428371	0.0260538	0.00546124	0.0561536	0.0479953	0.0589329	0.048454	0.0356759	0.0381955	0.0395862	0.0367794
CD8 T cells	FunDCs2	1.72712e-06	3.51845e-05	0.101809	0.0702131	-0.0268835	0.138493	0.0766892	-0.0179061	0.0956363	0.0968749	0.0415994	0.101809	0.0515561	0.119054	0.0425509	-0.156505
CD8 T cells	Capn1	1.82334e-06	3.70848e-05	0.0695311	0.057794	-0.00303463	0.0743068	0.00840913	-0.00719042	0.0672257	-0.0253877	0.0695311	0.0614033	0.0711654	0.0647862	0.0671824	0.0539243
CD8 T cells	Pmepa1	1.82464e-06	3.70848e-05	0.0555967	0.0243835	-0.0159489	0.0251025	-0.209131	0.0525181	0.0531301	0.0782342	0.0555967	0.0173485	0.0626566	0.0491367	0.0514982	0.0502417
CD8 T cells	Zfp260	1.92044e-06	3.89865e-05	0.0547915	0.00735695	0.0194862	0.027619	0.00150094	0.0529155	0.0871648	0.0809738	0.0795694	0.094008	0.0616005	0.035963	0.0547915	0.0749562
CD8 T cells	Xlr4a	1.93819e-06	3.93013e-05	0.0451108	0.0130689	-0.0392178	0.0314997	-4.00046e-05	0.0452328	0.0511278	0.0530419	0.0408741	0.0451108	0.050177	0.044039	0.0454667	0.0233504
CD8 T cells	Fam162a	1.97221e-06	3.99448e-05	0.0608537	0.0571644	-0.00196651	0.109764	0.0608537	0.0372843	0.102366	0.0349255	0.0200943	0.0186893	0.0575218	0.103424	0.0648115	-0.0146289
CD8 T cells	Eif4a1	1.98262e-06	4.0109e-05	0.147974	0.162912	0.076686	0.209777	0.0946723	0.101665	0.238419	-0.0429108	0.147974	-0.109016	0.21733	0.309468	0.242838	-0.0743151
CD8 T cells	Mitd1	1.98766e-06	4.01646e-05	0.0842373	-0.0105522	0.033501	0.036189	0.00363652	0.0702262	0.129693	0.0842373	0.101378	0.0902906	0.0722478	0.0805439	0.0773549	0.0953782
CD8 T cells	Atp6v0a2	2.01147e-06	4.05838e-05	0.0505608	0.0505608	0.00627428	0.0593247	0.00366338	-0.0108828	0.108361	0.0211602	0.0952296	0.0413337	0.100479	0.0759152	0.0990084	0.0779446
CD8 T cells	Mrpl33	2.01305e-06	4.05838e-05	0.085054	0.0753686	-0.0715402	0.121022	0.085054	-0.0538612	0.207719	-0.119705	0.13973	0.0359276	0.217507	0.255451	0.207409	-0.0215494
CD8 T cells	Nucb1	2.04816e-06	4.12008e-05	0.0529535	0.0838359	-0.0725056	0.0739099	0.0281641	-0.101944	0.0913772	-0.048954	0.0743743	0.0459958	0.0608104	0.0529535	0.064216	0.0100074
CD8 T cells	Cln3	2.04994e-06	4.12008e-05	0.0474291	0.0442577	0.0208532	0.0474291	0.0236135	-0.00697141	0.0554297	-0.00952707	0.0399283	0.0223564	0.053972	0.0487567	0.045065	0.0567549
CD8 T cells	Dnajc1	2.05073e-06	4.12008e-05	0.0980416	0.0774735	-0.0646872	0.102006	-0.0305538	-0.14365	0.0550165	0.0809388	0.0965771	0.0980416	0.12078	0.0732137	0.104774	0.0698017
CD8 T cells	Casc4	2.05697e-06	4.12787e-05	0.034105	0.0325727	0.034105	0.0438816	0.00285711	0.0415986	0.0437436	0.0419501	0.0346259	0.0408502	0.0293228	0.0286702	0.0260037	0.0257219
CD8 T cells	Trmt10c	2.06598e-06	4.14119e-05	0.0610681	0.0322362	0.0346856	0.0375263	0.0311304	0.0457208	0.0840259	0.0788679	0.0610681	0.0667012	0.0564618	0.0645773	0.0526013	0.0500146
CD8 T cells	Cited2	2.09697e-06	4.1985e-05	0.109745	0.0461099	-0.0394394	0.109745	-0.0312483	0.0642768	0.176675	-0.22717	0.164238	0.124871	0.180682	0.179855	0.167975	0.0847723
CD8 T cells	Lgals3bp	2.10013e-06	4.20002e-05	0.0764872	0.075184	-0.00863125	0.0764872	-0.056747	-0.0786375	0.115171	-0.225409	-0.0447039	0.0509763	0.107085	0.0896779	0.105004	0.0958509
CD8 T cells	Eif3m	2.1399e-06	4.2718e-05	0.112626	0.0652943	0.0373893	0.203489	0.0699904	0.112626	0.19076	0.163763	0.155451	0.0939149	0.0911115	0.252943	0.0903398	0.0525911
CD8 T cells	Serpinb9	2.14091e-06	4.2718e-05	0.0647244	0.0918425	0.0287717	0.0986007	0.0645385	-0.601968	-0.297941	-0.00412777	0.0452687	-0.0363931	0.100293	0.0925753	0.095463	0.0647244
CD8 T cells	Elovl7	2.16579e-06	4.31652e-05	0.0227931	0.0189861	0.0204159	0.0207828	0.0183789	-0.0212186	0.0224686	0.0246124	0.0246124	0.0227931	0.0240462	0.0229483	0.0242008	0.0223134
CD8 T cells	Abce1	2.19736e-06	4.37445e-05	0.0926072	0.076752	0.066407	0.0926072	0.0416709	0.0673746	0.157147	0.0981529	0.115522	0.0674191	0.0610018	0.0755308	0.0618464	0.0676693
CD8 T cells	Smyd2	2.20098e-06	4.37667e-05	0.0275542	0.0285973	0.0188995	0.0311881	0.0320547	0.0275542	0.0167575	0.0209363	0.0248691	0.00656733	0.0334472	0.0321076	0.0334129	0.0156032
CD8 T cells	Wdyhv1	2.21112e-06	4.39184e-05	0.0440688	0.0300202	0.00476031	0.0374568	0.0189954	0.0237437	0.046766	0.0440688	0.0492123	0.0521664	0.0408241	0.0401812	0.0454879	0.0212178
CD8 T cells	Arhgap18	2.26322e-06	4.49021e-05	0.0502623	0.0632267	-0.00665229	0.0593527	0.00300366	-0.152176	0.0633624	0.0352491	0.0502623	-0.0257593	0.0582593	0.0591368	0.0541073	0.0244116
CD8 T cells	Krit1	2.313e-06	4.58378e-05	0.116339	0.0762699	-0.0298525	0.116339	-0.0744967	0.045651	0.170022	0.123595	0.126584	0.169622	0.0502001	-0.041478	0.0263519	0.120076
CD8 T cells	Dennd1c	2.32783e-06	4.60794e-05	0.0550385	0.0553645	0.00774939	0.0704954	0.0131546	-0.000891783	0.0991099	0.0689257	0.0601337	0.0884191	0.0610488	0.0462626	0.0550385	0.0907454
CD8 T cells	Emc2	2.3742e-06	4.69175e-05	0.0684065	0.0746317	0.00421832	0.0930189	0.0669901	-0.0304195	0.0684065	-0.0566965	0.0196868	-0.0770297	0.0535854	0.0841057	0.0665248	0.0151429
CD8 T cells	SDCsbp2	2.37554e-06	4.69175e-05	0.024674	0.0186067	-0.0852807	0.0215786	0.0262853	0.024674	0.0225732	0.0256876	0.0253376	0.0250693	0.0270709	0.0257347	0.0266498	0.0206614
CD8 T cells	Tsr3	2.39524e-06	4.72533e-05	0.0396832	0.0396832	0.00703498	0.0506121	0.024276	0.0294952	0.0663582	0.0700518	0.0672567	0.04674	0.0565734	0.0618055	0.0508197	0.0332604
CD8 T cells	Airn	2.40976e-06	4.74861e-05	0.0263604	0.0129449	0.0218092	0.0241705	-0.00631402	-0.0062858	0.0333056	0.0384291	0.0265378	0.0366098	0.0337643	0.0263604	0.0277273	0.0349806
CD8 T cells	Axin2	2.47186e-06	4.86551e-05	0.0315158	-0.00630988	-0.025586	0.00613974	0.00320433	0.0356637	0.0417701	0.0392279	0.0290669	0.0467345	0.0463563	0.0315158	0.044131	0.0354269
CD8 T cells	Pgs1	2.4793e-06	4.87466e-05	0.0768981	0.0195676	0.023218	0.0768981	-0.023184	0.0828166	0.12131	-0.0493397	0.0721139	0.0413072	0.0986587	0.0940642	0.0929161	0.109975
CD8 T cells	Dnah8	2.5116e-06	4.93262e-05	0.064216	-0.0167876	0.026809	-0.00151445	-0.0759275	0.0371325	0.0888802	0.096315	0.0858027	0.0876857	0.0916906	0.0373263	0.0805713	0.064216
CD8 T cells	Entpd5	2.61839e-06	5.13657e-05	0.0366065	0.0278926	0.0230237	0.0529663	0.0220296	0.0472241	0.0631428	0.0679893	0.0549242	0.0609416	0.0366065	0.0323575	0.0356378	0.0290309
CD8 T cells	Emc4	2.69362e-06	5.27823e-05	0.0614773	0.0480933	0.00668083	0.0614773	0.0208638	0.0136633	0.0610149	-0.00300557	0.0614289	0.0410328	0.0515158	0.0671034	0.0527118	0.0160074
CD8 T cells	B4galt7	2.70892e-06	5.30227e-05	0.0477655	0.0419726	0.0265406	0.0393573	0.00948428	-0.00525961	0.0575962	0.0410854	0.0505192	0.0477655	0.0433123	0.0432104	0.0425673	0.041563
CD8 T cells	Bbs9	2.71517e-06	5.30855e-05	0.0341234	0.0296431	0.0463197	0.0267063	0.0175765	0.0374612	0.0450579	0.0473495	0.0528063	0.0293945	0.0406719	0.0341234	0.0375135	0.0308489
CD8 T cells	Rassf1	2.75861e-06	5.38747e-05	0.0655173	0.0602317	0.0303337	0.0845463	-0.0263177	0.0225276	0.0443357	-0.028996	0.0655173	0.0547222	0.0830969	0.0727856	0.0751504	0.0668909
CD8 T cells	Cd101	2.7645e-06	5.39294e-05	0.0288437	0.0288702	0.00149339	0.0288437	0.0320453	0.0173813	0.0311235	0.00423732	0.0284222	0.0274193	0.0333766	0.0318869	0.0323976	0.0243509
CD8 T cells	Atp5d	2.79947e-06	5.45506e-05	0.0841664	0.207225	-0.0436511	0.31373	0.136415	-0.052707	0.175393	0.0203307	0.142323	0.0149745	0.0841664	0.291302	0.10283	-0.107319
CD8 T cells	Bscl2	2.804e-06	5.4578e-05	0.0647966	0.0748862	-0.00230223	0.0647966	0.0311819	0.00116118	0.0812476	-0.0710159	0.0746644	0.0369484	0.0762448	0.0868762	0.062052	0.0482378
CD8 T cells	Gabarapl2	2.89827e-06	5.63503e-05	0.128188	0.0222171	-0.12809	0.144702	-0.0476139	-0.0958353	0.125841	0.128188	0.127428	0.0174905	0.136621	0.181352	0.134153	0.109355
CD8 T cells	Ubxn4	2.92898e-06	5.68841e-05	0.109126	0.0982722	-0.0443069	0.0824397	-0.0650744	-0.0323955	0.0979646	0.0501188	0.14469	0.154489	0.133765	0.111057	0.122505	0.109126
CD8 T cells	Vrk3	3.01479e-06	5.84856e-05	0.0586034	0.0575198	0.0180419	0.0832463	0.026807	0.0166004	0.0833714	0.0235169	0.0788695	0.0580259	0.0642365	0.0773987	0.0586034	0.0280872
CD8 T cells	Dtd1	3.02006e-06	5.85229e-05	0.068258	0.0441465	-0.0130598	0.068258	0.0727952	0.0606328	0.104205	0.0643864	0.0655866	0.080746	0.0409453	0.0616691	0.0280846	0.0435687
CD8 T cells	Cd200r4	3.03473e-06	5.87419e-05	0.0249656	0.0249656	0.0121171	0.0291741	0.0271382	-0.0809258	0.0314218	0.0047044	0.0159237	0.0288223	0.0327369	0.0296706	0.0322221	0.0267107
CD8 T cells	Lap3	3.06224e-06	5.9209e-05	0.0368749	0.0553981	0.0414906	0.0565689	0.0508703	0.0232825	0.0561815	-0.0980912	-0.0646651	-0.0913904	0.0368749	0.0570034	0.0429553	-0.00998012
CD8 T cells	Klrg1	3.07134e-06	5.93194e-05	0.0262371	0.0274866	-0.0768224	0.0262371	0.0259481	-0.162842	0.0260845	0.0205898	0.02302	0.0256944	0.0274748	0.0270907	0.0262788	-0.0170369
CD8 T cells	Msh2	3.11115e-06	6.00219e-05	0.0662541	0.043538	0.0271628	0.0377215	0.0150581	-0.0127134	0.101115	0.0972367	0.0662541	0.0746844	0.061475	0.0559338	0.0567487	-0.0100141
CD8 T cells	Ssr4	3.19705e-06	6.1611e-05	0.0949278	0.185331	-0.0148001	0.216896	0.0949278	0.00514233	0.199083	-0.040363	0.102312	-0.0207977	0.11306	0.23553	0.104136	-0.0171262
CD8 T cells	Emc10	3.35119e-06	6.45104e-05	0.069187	0.0766784	0.00577976	0.0828706	0.0592287	0.0460205	0.153873	0.0491646	0.120938	0.110671	0.0772352	0.0895	0.069187	0.0772011
CD8 T cells	Slc9a9	3.35524e-06	6.45172e-05	0.0514849	0.0330303	-0.0316159	0.033156	-0.0906805	-0.0138454	0.0640863	0.0514849	0.0610211	0.0487069	0.0759651	0.0635653	0.0686265	0.057899
CD8 T cells	Washc3	3.39232e-06	6.51587e-05	0.0912926	0.0264708	0.0337361	0.0838868	0.0780366	0.0828942	0.0966326	0.0601928	0.0735995	0.0912926	0.110036	0.119502	0.0974339	0.0793053
CD8 T cells	Lcp2	3.42956e-06	6.58016e-05	0.108136	0.0402508	-0.133284	0.108136	-0.0475031	0.0525582	0.25045	-0.246723	0.063211	0.156734	0.289017	0.21886	0.27248	0.206247
CD8 T cells	Kti12	3.55299e-06	6.8095e-05	0.0653965	0.0454443	0.0407643	0.0653965	0.037963	0.0509333	0.0950397	0.0626244	0.0678189	0.0694269	0.0583559	0.0797614	0.0498427	0.0302443
CD8 T cells	Gpr65	3.57514e-06	6.84445e-05	0.0476434	0.0476434	0.0345864	0.0749888	-0.0447154	-0.0515423	0.0952589	-0.181642	0.0669774	0.0380164	0.0680203	0.0659171	0.0639509	0.105033
CD8 T cells	Apobec2	3.60941e-06	6.9025e-05	0.019815	0.019815	-0.00618384	0.0187706	0.0145964	0.0200471	0.018618	0.0200471	0.0200471	0.0200471	0.0198919	0.0198835	0.0196355	0.0101787
CD8 T cells	Gm12216	3.61944e-06	6.90269e-05	0.0529432	0.0441605	0.0503777	0.0827875	-0.105876	0.0107659	0.0378494	0.0614433	0.0838317	0.105315	0.0736568	0.0529432	0.0586864	0.101767
CD8 T cells	Ndufa10	3.62044e-06	6.90269e-05	0.10493	0.0499963	0.0224134	0.115103	0.00622023	0.0657168	0.152307	0.0252598	0.108741	0.10493	0.102414	0.119935	0.0984783	0.0286151
CD8 T cells	Polr1d	3.62135e-06	6.90269e-05	0.136327	0.141892	-0.0601422	0.266522	0.129064	0.0539887	0.0780651	0.0673659	0.136327	0.0818724	0.0972098	0.302622	0.125902	-0.0809974
CD8 T cells	Prrt1	3.62853e-06	6.90883e-05	0.0266078	0.0215395	0.00669715	0.0176263	0.0134259	0.0159542	0.0282798	0.0266078	0.0271108	0.023861	0.0297407	0.0258741	0.0271929	0.0265402
CD8 T cells	Srgap2	3.84477e-06	7.3126e-05	0.0522537	0.0453091	-0.0437481	0.0592618	0.0494603	0.0142548	0.0522537	-0.178776	0.0341254	0.040263	0.0705332	0.0574666	0.0680918	-0.0251732
CD8 T cells	Rhoc	3.85287e-06	7.32003e-05	0.023838	0.0257531	-0.0144712	0.023838	0.0237415	-0.0709002	-0.0952432	0.014407	0.00994255	0.0149456	0.0257836	0.0256976	0.0246264	0.0258613
CD8 T cells	2210016F16Rik	3.93146e-06	7.46123e-05	0.0693511	0.0538736	-0.00195753	0.0693511	0.0586247	-0.00303152	0.0821431	-0.0371757	0.0485637	0.0114265	0.0732256	0.095435	0.0800233	0.0229757
CD8 T cells	Lamtor4	3.97959e-06	7.54439e-05	0.0714173	0.168913	-0.0465542	0.128241	0.0714173	-0.08251	0.198084	-0.287065	-0.0576033	0.0203737	0.0858091	0.162437	0.0902989	0.00343305
CD8 T cells	Tbc1d22b	4.06215e-06	7.69256e-05	0.0461	0.0248404	0.0140391	0.0461	0.0131645	-0.00573592	0.0666837	0.0385504	0.0505798	0.0629418	0.052614	0.0481555	0.0497455	0.0393699
CD8 T cells	Tnf	4.13264e-06	7.81758e-05	0.035514	0.0391864	-0.0463577	0.0287812	0.0394453	0.0288264	0.035514	-0.0309805	0.0414244	0.0136241	0.0423559	0.0456871	0.0445426	0.0184868
CD8 T cells	Mphosph10	4.54502e-06	8.58836e-05	0.0626454	0.0702032	0.0599965	0.0986807	0.0435916	0.0911969	0.189637	0.0730288	0.141917	0.116498	0.0626454	0.0638965	0.0549799	0.0990384
CD8 T cells	Gmfg	4.64678e-06	8.77116e-05	0.115786	0.01364	-0.170722	0.229369	0.0116796	0.0665509	0.406279	-0.0345019	0.0765806	0.258701	0.166006	0.194417	0.115786	0.15786
CD8 T cells	Acyp1	4.67076e-06	8.80692e-05	0.0537231	-0.00041188	-0.000426635	0.0508447	-0.0148942	0.0474502	0.106926	0.077814	0.0887292	0.0820252	0.0522993	0.0709477	0.0537231	0.0171447
CD8 T cells	Phf11c	4.754e-06	8.95422e-05	0.0408119	0.00398863	0.0030485	0.0197244	-0.0417322	0.0608469	0.0462847	0.0509958	0.0453687	0.0177884	0.0558869	0.0400987	0.0408119	0.0501774
CD8 T cells	Hipk1	4.88992e-06	9.20031e-05	0.0998326	0.124338	0.0508197	0.0998326	0.0450414	0.0706634	0.196431	0.0911363	0.171371	0.135752	0.0959432	0.0494932	0.0676106	0.10367
CD8 T cells	Mid1	4.91253e-06	9.23291e-05	0.0448068	0.0534778	0.0503593	0.0468913	0.0375188	0.0613748	0.0748218	0.0351324	0.0625931	0.0519504	0.052511	0.0391176	0.0448068	0.0302883
CD8 T cells	Fam107b	4.98456e-06	9.35823e-05	0.0754312	0.108113	-0.102063	0.120298	-0.0363262	-0.0798415	0.151494	0.202406	0.159297	0.174216	0.0472915	0.0754312	0.0296772	0.0419918
CD8 T cells	Tuba4a	5.00132e-06	9.37962e-05	0.0685373	-0.0133803	0.0497384	0.0616702	-0.0574309	0.0823068	0.14817	0.103107	0.113961	0.128281	0.0549346	0.0824047	0.0685373	0.0706151
CD8 T cells	Dock5	5.05136e-06	9.46332e-05	0.0354773	0.0451968	0.0248595	0.0410608	0.0427018	-0.0628853	0.0270717	-0.0362403	0.0322336	-0.0448626	0.0484896	0.0487164	0.049055	0.0354773
CD8 T cells	Ide	5.18511e-06	9.70349e-05	0.0550598	0.0557746	-0.022466	0.0694748	0.0294737	-0.0343509	0.0648894	0.0534807	0.0550598	0.0566634	0.059008	0.0607831	0.0588574	0.0454553
CD8 T cells	Smpd5	5.23215e-06	9.78105e-05	0.0223401	0.0162906	0.015577	0.0179253	0.0164638	-0.00577483	0.0223401	0.0263311	0.0211802	0.0263311	0.0240957	0.0223913	0.024273	0.0240321
CD8 T cells	Usp3	5.33507e-06	9.96278e-05	0.0658802	0.00453522	0.0149859	0.0695197	-0.131843	-0.0655489	0.132119	0.0546441	0.120258	0.143997	0.115909	0.0658802	0.0928165	0.160758
CD8 T cells	Dennd4c	5.62631e-06	0.000104954	0.0440841	0.0466645	-0.0087103	0.0484195	0.0271833	-0.0188073	0.0640819	0.0244065	0.0440841	0.0468904	0.04305	0.0411371	0.0488597	0.0420828
CD8 T cells	Metrn	5.64902e-06	0.000105266	0.0396706	0.0240342	0.0139734	0.0353061	-0.00397014	-0.000537309	0.0540514	0.0478554	0.0396706	0.0459563	0.0388635	0.0460067	0.0415087	-0.030693
CD8 T cells	Tbc1d2b	5.75818e-06	0.000107065	0.0387581	0.0406128	-0.0116834	0.0451789	0.0387581	-0.0309516	0.0613858	-0.075283	0.0407609	0.0388075	0.0707598	0.0646192	0.0680934	0.0490639
CD8 T cells	Gpc1	5.76469e-06	0.000107065	0.0258961	0.0285181	0.0144983	0.0304265	0.0270441	-0.151579	-0.0191366	0.0258961	0.0234951	0.0231494	0.0302324	0.0297442	0.0287801	0.0171096
CD8 T cells	Ifnar2	5.77278e-06	0.000107065	0.0762037	0.0974844	0.0381052	0.0762037	-0.0324282	0.00836631	0.0783687	-0.138951	0.0444205	0.00288924	0.0962708	0.0943243	0.0756848	0.0882721
CD8 T cells	Ttc3	5.77316e-06	0.000107065	0.071441	0.0474674	0.0525594	0.0500735	-0.1028	0.0624151	0.134174	0.171145	0.0889137	0.106657	0.0862067	0.0404683	0.071441	0.100417
CD8 T cells	Nt5c	5.77622e-06	0.000107065	0.106456	0.0424714	-0.0127493	0.115178	0.0390796	-0.0580985	0.117976	0.0205783	0.106456	0.0436027	0.133064	0.174482	0.120127	0.111522
CD8 T cells	Bcap29	5.92912e-06	0.000109783	0.0512306	0.0668801	0.0221072	0.0757435	0.0512306	0.0158965	0.080553	0.0490534	0.0880785	0.0492099	0.0532424	0.0529075	0.0500906	0.0387817
CD8 T cells	Ahcyl2	6.0267e-06	0.000111472	0.074311	0.0459393	-0.0316123	0.074311	0.0377981	0.0657631	0.065416	-0.0337198	0.0856929	0.0423243	0.0974138	0.076873	0.0950998	0.0769787
CD8 T cells	Cox7a2l	6.07765e-06	0.000112295	0.146925	-0.0852986	0.0330744	0.156419	-0.0189451	0.196868	0.034416	0.18165	-0.111128	0.0414569	0.17515	0.14021	0.149278	0.146925
CD8 T cells	Slc16a6	6.12285e-06	0.000113011	0.0645393	0.0918548	0.0233914	0.107074	0.0511358	0.0475	0.0968629	0.0899775	0.0645393	0.100265	0.0200748	-0.0212286	0.0183627	0.0603932
CD8 T cells	Pycr2	6.22381e-06	0.000114753	0.0691622	0.0192245	0.00356753	0.0651858	0.0272397	0.0811809	0.103365	0.0691622	0.0797817	0.0476513	0.0721561	0.071739	0.069498	-0.0211136
CD8 T cells	Kcnc1	6.43496e-06	0.000118397	0.0173719	0.0173719	0.0152547	0.0174959	0.0165874	0.0101005	0.0152307	0.0174959	0.0174959	0.0174959	0.0171465	0.0171686	0.0174959	0.0174959
CD8 T cells	Gm38979	6.43498e-06	0.000118397	0.0171931	0.0173607	-0.0259724	0.0174959	0.0171931	0.0174959	0.0160667	0.0174959	0.0163725	0.0174959	0.0173018	0.017005	0.0154379	0.0117484
CD8 T cells	Tacc2	6.46219e-06	0.000118772	0.0201094	0.0127861	0.0169742	0.012725	0.0117366	0.0158331	0.0191952	0.0223906	0.0227773	0.0220815	0.0211219	0.0201094	0.0218427	0.0216017
CD8 T cells	Tprgl	6.6531e-06	0.000122153	0.104274	0.0395465	-0.0350018	0.101062	-0.045499	-0.0607856	0.129737	0.062799	0.0987915	0.104274	0.0743852	0.100217	0.0566792	0.128196
CD8 T cells	Lair1	6.70824e-06	0.000123036	0.0425454	0.0456854	0.0436967	-0.0881692	0.0358996	0.016168	0.0434286	-0.143456	0.00154614	-0.00910713	0.0623441	0.0560953	0.0610978	0.0425454
CD8 T cells	Dusp11	6.80606e-06	0.000124699	0.0820616	0.00465229	-0.00131942	0.0881791	0.00618904	-0.00372373	0.110598	0.13145	0.177791	0.200188	0.0767506	0.0820616	0.0677922	0.171061
CD8 T cells	PDCsd1	6.85457e-06	0.000125457	0.021041	0.021041	-0.0713431	0.0221158	0.0139625	0.0221158	0.0188395	0.0175854	0.016965	0.0221158	0.0220543	0.0221158	0.0212926	0.00467802
CD8 T cells	Limk1	6.91039e-06	0.000126346	0.0353877	0.0459289	0.0170971	0.0425451	0.0268496	-0.000908636	0.0390899	0.00982393	0.0333151	0.0166051	0.0402745	0.039739	0.0440717	0.0353877
CD8 T cells	Wdtc1	6.96975e-06	0.000127298	0.0331355	0.0326891	0.0203228	0.0437627	-0.00504835	0.0189944	0.0386208	0.0267477	0.0423383	0.0475005	0.0334196	0.0331355	0.0337568	0.0257453
CD8 T cells	Fam103a1	7.05836e-06	0.000128782	0.0658556	0.0563607	0.0256839	0.10797	0.0201842	0.00340388	0.104124	0.0375134	0.0893631	0.0594985	0.0787552	0.112247	0.0658556	0.0801785
CD8 T cells	Itga6	7.09836e-06	0.000129377	0.0527441	-0.0143885	-0.0169374	0.0257132	0.0508813	0.0192507	0.0665883	0.0837111	0.0399267	0.0722782	0.0584722	0.0311076	0.050552	0.0527441
CD8 T cells	Wdr18	7.17781e-06	0.000130688	0.0442145	0.0616619	0.023478	0.0874268	0.0449926	0.0557796	0.0881433	0.0299408	0.0606041	0.0370381	0.0442145	0.0542418	0.0474917	0.0279742
CD8 T cells	Cd69	7.2205e-06	0.000131329	0.167563	0.0734881	-0.00430958	0.167563	-0.14658	0.285441	0.372783	0.355844	0.205712	0.397611	0.0333512	-0.210244	0.0041978	0.463099
CD8 T cells	Setd4	7.23742e-06	0.000131476	0.0341257	0.00453354	0.00661318	0.0193212	0.020607	0.0341257	0.0443302	0.0495883	0.0265792	0.0442673	0.037711	0.0302247	0.0356627	0.0415907
CD8 T cells	PDCsd5	7.24364e-06	0.000131476	0.115814	0.11796	0.0409871	0.184227	0.0202446	0.0551099	0.0961358	0.115814	0.124228	0.0546131	0.113889	0.220278	0.129114	-0.0773983
CD8 T cells	Cyth4	7.38931e-06	0.000133981	0.0668675	0.163916	-0.036999	0.0711484	0.0668675	-0.06654	0.198768	-0.0897854	0.0850981	0.0050271	0.139137	0.140859	0.13225	0.0881484
CD8 T cells	Rrs1	7.4305e-06	0.000134588	0.0544446	0.0574936	0.0468386	0.0744023	0.0476464	0.0544446	0.0976073	0.0690083	0.0641488	0.0437346	0.0439073	0.061928	0.0417638	0.0237235
CD8 T cells	Ikzf2	7.50396e-06	0.000135778	0.0702904	0.104503	-0.534276	0.0809353	-1.20946	0.0155645	0.0805205	0.0717145	0.0702904	0.0531416	0.112917	0.103912	0.0985604	0.0313376
CD8 T cells	Rasa2	7.55352e-06	0.000136534	0.0924036	0.0695887	0.0267237	0.0924036	0.039916	0.0699231	0.0105676	0.165072	0.113988	0.171675	0.064741	0.0297745	0.0579296	0.0987079
CD8 T cells	Mical1	7.67899e-06	0.000138658	0.0582479	0.0944109	-0.0012084	0.0854264	0.0533504	-0.0598517	0.0826683	0.0402205	0.0582479	-0.00906957	0.0460827	0.0510947	0.0435641	-0.00402783
CD8 T cells	Slc39a6	7.70519e-06	0.000138988	0.0465948	0.0460518	-0.0182126	0.0465948	0.0370163	0.0211957	0.0609641	0.0196304	0.0463316	0.0436413	0.047951	0.0439392	0.0424967	0.0162239
CD8 T cells	Zbtb25	7.80264e-06	0.0001406	0.0373027	0.0206808	0.0139857	0.0368079	0.00534449	0.0198435	0.0522853	0.0591541	0.0447748	0.0510422	0.0423364	0.040781	0.0373027	0.0351393
CD8 T cells	Immp1l	7.82666e-06	0.000140888	0.0499263	0.0499263	0.0133013	0.0915831	0.0578002	0.0110644	0.0473718	0.090224	0.0577139	0.0403537	0.0626729	0.101017	0.0613993	-0.024317
CD8 T cells	Maml2	7.86186e-06	0.000141376	0.0432116	0.0160521	0.0272595	0.0216962	0.0221245	0.0292274	0.0667792	0.0624163	0.061776	0.061956	0.0473141	0.0341282	0.0432116	0.0766203
CD8 T cells	Rwdd1	7.89624e-06	0.000141848	0.109091	0.0844514	-0.090384	0.179968	0.0610845	0.0072132	0.185514	0.0536256	0.109091	0.0492505	0.0923136	0.177838	0.0962456	0.012947
CD8 T cells	Golga4	7.9242e-06	0.000142204	0.103148	0.09967	-0.0252111	0.101557	-0.0135272	-0.0369428	0.154804	0.0205684	0.100072	0.103148	0.0819137	-0.00678542	0.0617435	0.101639
CD8 T cells	Sae1	8.01547e-06	0.000143695	0.0728836	0.0677245	0.00423172	0.0764233	0.0420326	0.0537227	0.106136	0.0728836	0.0647173	0.0432776	0.0638193	0.0734664	0.0640121	-0.112151
CD8 T cells	Sorbs1	8.27395e-06	0.000148177	0.0310101	0.0279327	0.0176758	0.0310101	0.0194422	0.0190361	0.0376493	0.0351817	0.0338246	0.0394029	0.0305434	0.0250595	0.0274993	0.0285777
CD8 T cells	DCsps	8.62604e-06	0.000154324	0.0533162	0.0858762	0.0267156	0.117992	0.0533162	0.0257901	0.0840813	0.0511321	0.0866379	0.0600131	0.0506208	0.0881929	0.0442637	-0.0229335
CD8 T cells	Cdk17	8.66805e-06	0.000154917	0.0692054	0.040693	-0.0360519	0.0600791	0.00943469	0.0188531	0.0781257	0.117663	0.0999594	0.127376	0.0702054	0.0374407	0.0696005	0.0692054
CD8 T cells	Rab27a	8.68084e-06	0.000154987	0.0568738	0.0445583	-0.0366811	0.041603	-0.00459823	-0.00248641	0.0848797	0.0189718	0.0727543	0.0564058	0.09233	0.0781195	0.0941089	0.0568738
CD8 T cells	Qdpr	8.85129e-06	0.000157869	0.0509585	0.0487214	0.0375254	0.0740424	0.0514803	0.0479547	0.0642998	0.0362119	0.0266924	0.000786399	0.0501178	0.0719585	0.0509585	0.039262
CD8 T cells	Hdgf	8.8607e-06	0.000157876	0.0923862	0.0807533	0.0147814	0.129627	0.0240455	0.011309	0.15671	-0.0121781	0.0923862	0.0824592	0.0838965	0.114304	0.090709	-0.159388
CD8 T cells	Tmem238	8.88746e-06	0.000158088	0.0475945	0.0659532	0.00635355	0.0676245	0.0671007	0.0196641	0.052854	0.0475945	0.0540801	0.00466393	0.0276834	0.0519646	0.0317746	0.0153947
CD8 T cells	ANK cellsrd12	8.89248e-06	0.000158088	0.123622	0.0953591	-0.16998	0.123622	-0.0811674	0.0229284	0.156472	0.193044	0.147306	0.204611	0.00678948	-0.0709727	-0.0299629	0.156499
CD8 T cells	Wipf1	8.89974e-06	0.000158088	0.0663737	0.0663737	-0.0159044	0.0677907	0.00749683	-0.137562	0.214737	0.0245837	0.127094	0.156285	0.100805	0.0740857	0.0687991	0.123797
CD8 T cells	mt-Nd1	8.93264e-06	0.000158511	0.150038	0.319445	0.150038	0.0687681	0.188846	0.47929	0.543731	0.224381	0.0662018	0.306459	-0.224501	-0.758794	-0.313525	0.195033
CD8 T cells	Dut	9.092e-06	0.000161175	0.0596169	0.0594093	-0.0401758	0.0688165	0.0428504	0.0466748	0.0781823	0.129955	0.0727512	0.0262016	0.0626718	0.0976786	0.0596169	-0.596321
CD8 T cells	Rasa3	9.11513e-06	0.000161422	0.107249	0.0697122	0.109916	0.107249	-0.0647977	-0.10048	0.237234	0.0600546	0.121192	0.17446	0.0644688	0.0586474	0.0374945	0.146009
CD8 T cells	Apbb1ip	9.39017e-06	0.000166124	0.0846217	0.0224157	-0.0508637	0.099917	0.00189067	-0.0730884	0.242686	0.0228046	0.153699	0.172786	0.172322	0.0846217	0.13815	0.213211
CD8 T cells	Eri1	9.56645e-06	0.000169072	0.0551367	0.0670361	0.0378493	0.0794366	0.0326452	0.0331502	0.0933787	0.0118227	0.0971641	0.057927	0.0805794	0.0551367	0.0626309	-0.0450295
CD8 T cells	Slc39a4	9.62348e-06	0.000169908	0.0210744	0.0214516	-0.00338275	0.0216172	0.0171402	-0.000357938	0.0200354	0.0228937	0.0195235	0.0210744	0.0223891	0.0209981	0.0220705	0.0171462
CD8 T cells	Gtf3a	9.7478e-06	0.000171929	0.0571189	0.0665079	0.0176414	0.0967094	0.0134604	0.00486639	0.0966795	0.0640131	0.0750218	0.0214557	0.0702826	0.0927433	0.0571189	0.00894544
CD8 T cells	Zpr1	9.79321e-06	0.000172556	0.0643943	0.0535438	0.0399378	0.0643943	0.0336239	0.0600584	0.086791	0.0187179	0.0662354	0.044004	0.0479298	0.0540803	0.0281801	0.042283
CD8 T cells	Smco4	9.80822e-06	0.000172646	0.0419914	0.0214112	-0.227397	0.0392102	0.0419914	0.0643146	0.0626893	0.0639957	0.0483679	0.0335237	0.0768759	0.0735527	0.0701664	-0.191558
CD8 T cells	ChorDCs1	9.96074e-06	0.000175155	0.105527	0.0363296	-0.00767603	0.105527	-0.00692604	0.0326409	0.155408	0.099562	0.114835	0.0926746	0.0823726	0.0802922	0.0800784	0.102094
CD8 T cells	Lax1	1.02296e-05	0.000179702	0.058022	0.140396	0.0122553	0.150853	0.058022	-0.0968135	0.144897	0.15163	0.0892102	0.1407	-0.0298788	0.00370846	-0.0395606	0.00809579
CD8 T cells	Rae1	1.02627e-05	0.000180102	0.072087	0.058989	0.018378	0.0929693	0.0421288	0.0535935	0.108043	0.072087	0.06995	0.0535251	0.0665504	0.086409	0.0543493	0.0334353
CD8 T cells	Cbr1	1.07725e-05	0.000188859	0.0563209	-0.0215675	-0.00556415	0.0120878	0.0211703	0.0605139	0.0691484	0.0539249	0.0319927	0.0563209	0.0624993	0.0503084	0.0537729	0.0526627
CD8 T cells	Polr2h	1.08458e-05	0.000189954	0.0490931	0.0510166	0.0404897	0.067535	0.0490931	0.0682515	0.102286	0.0532524	0.0729214	0.0320675	0.042074	0.0750023	0.0370436	-0.00605761
CD8 T cells	Kmt2d	1.11838e-05	0.000195678	0.0782476	0.00644877	0.0464881	-0.0430155	-0.0378656	0.0368781	0.0922388	0.0782476	0.0982983	0.122654	0.0676408	0.00485592	0.0642374	0.11203
CD8 T cells	mt-Atp6	1.12555e-05	0.000196736	0.133893	0.133893	0.115092	-0.2534	0.284318	0.565967	0.663955	0.404394	0.0705667	0.466872	-0.332928	-1.03535	-0.448559	0.272636
CD8 T cells	Gm11713	1.1828e-05	0.000206536	0.0344291	-0.00797871	0.0230548	0.0114529	-0.0796791	-0.0344123	0.0593916	0.0552307	0.0550093	0.0567013	0.0584198	0.0344291	0.0522552	0.0317019
CD8 T cells	Arhgap10	1.1906e-05	0.000207579	0.0433772	0.0191433	-0.00370665	0.0353932	0.018299	-0.00616185	0.0657964	0.0424901	0.0672221	0.0602226	0.0625593	0.0529368	0.0525485	0.0433772
CD8 T cells	Ech1	1.19116e-05	0.000207579	0.0594696	0.0742731	-0.080654	0.0841165	0.0610456	-0.0312722	0.0942384	-0.0412817	0.044788	0.0252045	0.0695223	0.102883	0.0594696	0.0116612
CD8 T cells	Gsk3b	1.19403e-05	0.000207874	0.104776	0.0562423	-0.0336404	0.104776	-0.0633725	-0.0145467	0.185305	0.0148535	0.12774	0.191982	0.105122	0.0391426	0.0913947	0.113797
CD8 T cells	Mef2a	1.2007e-05	0.000208827	0.070691	0.105404	0.10343	0.0658832	0.0577237	-0.0715224	0.0955839	-0.0661089	0.105985	0.0886922	0.0743096	0.0240271	0.070691	0.130435
CD8 T cells	Cab39	1.21302e-05	0.000210759	0.0628765	0.0317066	-0.0434458	0.0567114	0.0247859	-0.0448712	0.146971	0.055643	0.0955653	0.143101	0.0975545	0.0628765	0.0848903	0.0873988
CD8 T cells	Gsto1	1.23365e-05	0.000213938	0.0336653	0.0568892	0.0336653	0.0501655	0.0326177	0.0184658	-0.186108	-0.0671917	-0.0482657	-0.0843387	0.0443542	0.0538585	0.0490626	0.023764
CD8 T cells	Acot13	1.23376e-05	0.000213938	0.0691998	0.0644383	0.0266797	0.0892842	0.041578	0.0434686	0.0682454	0.0588729	0.0590277	0.0691998	0.0696949	0.0864271	0.0693151	0.0281796
CD8 T cells	Sh2b1	1.29148e-05	0.000223724	0.0572451	0.0610428	-0.0376803	0.0572451	-0.0144668	0.020936	0.0814138	0.0525582	0.0650819	0.0671194	0.0513176	0.0432808	0.0433084	0.0323643
CD8 T cells	Gapdh	1.30817e-05	0.000226391	0.129214	0.346337	-0.387081	0.439925	0.228108	0.129214	-0.130686	-0.516728	-0.208743	-0.196605	0.153205	0.346513	0.184441	-0.858398
CD8 T cells	Cast	1.31579e-05	0.000227485	0.0709761	0.00475709	-0.053096	0.0457978	-0.0303827	-0.123023	0.188623	0.050324	0.108958	0.197325	0.105756	0.0709761	0.0886361	0.125704
CD8 T cells	Rpl28	1.37503e-05	0.000237492	0.128055	-0.0685713	0.210324	0.128055	0.265152	0.515767	0.199132	0.474442	0.027629	-0.0871087	-0.0964215	0.323452	-0.0512341	-0.263309
CD8 T cells	Ggnbp2	1.38799e-05	0.000239493	0.0994217	0.0669219	-0.0264429	0.110306	-0.00987126	0.00898181	0.193038	0.0849868	0.150693	0.187401	0.0956977	0.0643669	0.0698817	0.0994217
CD8 T cells	Nat10	1.43123e-05	0.000246711	0.0337198	0.0452146	0.0295815	0.0325531	0.0376447	0.0324601	0.0615573	0.0468127	0.0606606	0.0578864	0.0337198	0.0347574	0.0244479	0.0304949
CD8 T cells	Pmm2	1.44372e-05	0.000248618	0.0513994	0.0519059	0.0158477	0.0748363	0.0059506	0.0279245	0.0886909	0.0329145	0.064244	0.0644492	0.0625024	0.052766	0.0513994	0.0511791
CD8 T cells	Cenpx	1.44621e-05	0.000248801	0.0775225	0.0681545	-0.00509501	0.105875	0.0819791	-0.0364997	0.0775225	-0.042775	0.0168799	-0.0188178	0.0804155	0.126868	0.0910415	-0.11273
CD8 T cells	Rictor	1.44826e-05	0.00024891	0.0592911	0.0592911	0.0337203	0.060778	-0.0612127	0.0242406	0.171453	0.126091	0.143517	0.11703	0.0902287	-0.0211821	0.0572054	0.129828
CD8 T cells	Ptbp1	1.46285e-05	0.000251171	0.0571526	0.0571526	-0.00842684	0.0563344	0.0279626	0.0188134	0.134348	0.0924346	0.10372	0.0820171	0.0728486	0.0828836	0.0782452	-0.080551
CD8 T cells	Hprt	1.47029e-05	0.0002522	0.0664111	0.0826489	-0.0191983	0.137407	0.065054	0.0297571	0.10893	-0.0715475	0.0272171	0.000294985	0.0628779	0.12533	0.0664111	-0.162934
CD8 T cells	Unc119b	1.50375e-05	0.000257687	0.0328193	0.0403317	-0.0551956	0.036593	0.0398836	-0.0268817	0.0596735	0.0556281	0.0489231	0.0209903	0.0328193	0.0388146	0.03389	-0.025295
CD8 T cells	Icam1	1.50662e-05	0.000257926	0.0778128	0.137218	0.0407664	0.136803	0.0527668	-0.104611	-0.0572491	-0.398624	0.0804035	0.0128655	0.100037	0.100348	0.105364	0.0778128
CD8 T cells	Sigirr	1.51951e-05	0.000259878	0.0488647	0.0270337	-0.0492913	0.0225543	0.00650738	0.00680795	0.0486732	0.0574498	0.0430339	0.0488647	0.0451067	0.0406013	0.0402412	0.0487535
CD8 T cells	Arl4a	1.55878e-05	0.000266333	0.0831559	0.045383	-0.0053174	0.0812022	-0.0106458	-0.00590755	0.0885023	0.094304	0.0901276	0.0831559	0.054742	0.0720617	0.0443761	0.0648671
CD8 T cells	Itpk1	1.57231e-05	0.000268384	0.0525782	0.0476358	-0.0665897	0.0525782	0.0326787	-0.042683	0.0499148	-0.00419556	0.0344895	0.0492146	0.0718257	0.0661566	0.064279	0.05527
CD8 T cells	Rpl35	1.58294e-05	0.000269934	0.180889	-0.244455	0.412083	-0.0722034	0.17433	0.580434	0.140885	0.706663	-0.005575	0.180889	-0.142631	0.263389	-0.0602217	0.101396
CD8 T cells	Coq10b	1.61701e-05	0.000275475	0.0957915	0.0522591	-0.0102599	0.125082	-0.0509347	0.0533681	0.12924	0.0734415	0.103564	0.0957915	0.0796939	0.0224831	0.0688675	0.133072
CD8 T cells	Timm13	1.62572e-05	0.000276689	0.0838204	0.101562	0.00675422	0.161217	0.0637872	0.113964	0.129557	0.00571242	0.0345728	0.00677577	0.0760483	0.188833	0.0838204	-0.0765693
CD8 T cells	Btf3	1.62911e-05	0.000276997	0.0779184	0.233904	0.0165141	0.38626	0.297087	0.105929	0.0514346	0.155741	0.181404	-0.0641795	0.0779184	0.333962	0.095785	-0.0991882
CD8 T cells	Ssb	1.63191e-05	0.000277203	0.145666	0.0993033	-0.0421787	0.193119	0.0461995	0.0176958	0.226228	0.131734	0.170931	0.145666	0.0731972	0.167852	0.0672153	-0.0642716
CD8 T cells	1190007I07Rik	1.65896e-05	0.000281524	0.0468127	0.0495477	0.0417505	0.0707005	0.043956	0.0468127	0.0795517	0.0660408	0.0493817	0.0341796	0.0335207	0.0621043	0.0307524	0.0278181
CD8 T cells	Zrsr1	1.6693e-05	0.000283005	0.045298	0.00357207	-0.00935092	0.0330003	0.00887537	0.045298	0.059752	0.0684881	0.0525988	0.0662527	0.0423427	0.012816	0.0213242	0.06704
CD8 T cells	Aimp1	1.67905e-05	0.000284381	0.0799906	0.11254	0.0444833	0.168778	0.0799906	0.0474726	0.133551	0.077301	0.157707	0.0995331	0.0730802	0.163301	0.0644142	-0.00706632
CD8 T cells	Nrp2	1.72557e-05	0.000291978	0.0182947	0.0199931	0.0182947	0.0200471	0.0200471	0.0145544	-0.0295453	-0.225767	-0.00710573	-0.0039127	0.0182549	0.0194605	0.0188123	0.0159262
CD8 T cells	Mphosph9	1.72829e-05	0.000292086	0.0474922	0.0396376	0.0361178	0.0568062	0.0277918	0.0187758	0.0716569	0.0613949	0.0474922	0.0530138	0.040898	0.0269758	0.0298117	0.00577807
CD8 T cells	Bcl2l1	1.72955e-05	0.000292086	0.0350838	0.0383963	-0.013992	0.047677	0.0352939	-0.0213485	0.0150175	0.0102429	0.0350838	0.0353453	0.0476004	0.0429774	0.0444809	0.0153267
CD8 T cells	Myo6	1.73596e-05	0.000292885	0.0275247	0.018619	0.0275247	0.0181415	0.0141289	-0.116884	0.0321095	0.033882	0.030038	0.0277618	0.0359338	0.0306452	0.0319214	0.0256671
CD8 T cells	Ccne1	1.73917e-05	0.000293143	0.0230442	0.0251915	0.00280869	0.0189831	0.0222203	0.0126327	0.0230442	0.0273722	0.0192378	0.0197859	0.0221952	0.0246402	0.0227082	-0.0610828
CD8 T cells	Sorl1	1.74335e-05	0.000293565	0.0888666	0.233958	0.00561333	0.200429	0.13283	0.0191396	0.199487	-0.0833244	0.0902767	0.111011	-0.0918808	-0.147821	-0.109522	0.0888666
CD8 T cells	Tapbpl	1.79563e-05	0.000302078	0.0661528	0.0517306	0.0661528	0.0884675	-0.135876	0.0241882	-0.0211666	-0.054204	0.0971161	0.0502747	0.0970219	0.0876472	0.0922011	0.124024
CD8 T cells	Surf1	1.80056e-05	0.000302615	0.0488391	0.0705914	0.00172109	0.0863571	0.0488391	0.0118154	0.0803998	0.0372038	0.0543884	0.0586105	0.0676977	0.0872072	0.0654245	0.0392082
CD8 T cells	Agpat2	1.80859e-05	0.000303673	0.0322072	0.0337539	0.01229	0.0377379	0.0333496	-0.0466759	0.0383951	-0.0200285	0.0410565	0.0339386	0.0182472	0.0267751	0.0134342	0.0322072
CD8 T cells	Cables1	1.82089e-05	0.000305444	0.0187525	0.0209588	-0.00310062	0.0191518	0.0187525	-0.0239331	0.0204605	0.0172715	0.0178048	0.0211751	0.0193279	0.0210114	0.0199402	0.0129333
CD8 T cells	Fkbp4	1.83818e-05	0.000308049	0.0995458	0.0453138	0.0416352	0.0989169	-0.0334368	0.0883663	0.180526	0.131435	0.0939645	0.0995458	0.0222917	0.0760969	0.0243583	0.0421178
CD8 T cells	Trav16n	1.97885e-05	0.000331305	0.0197564	0.0167221	0.0140163	0.0148451	0.0201681	0.0188234	0.0194535	0.0201681	0.0190446	0.0201681	0.0199513	0.0198408	0.0197564	0.0201681
CD8 T cells	Lncpint	1.98245e-05	0.000331591	0.0808506	0.0670182	-0.0483751	0.0808506	0.00684167	0.0166508	0.110224	0.100183	0.0797025	0.112566	0.0305619	-0.0668452	0.00795391	0.130609
CD8 T cells	Uri1	1.98849e-05	0.000332283	0.0799661	0.0517157	-0.00335916	0.0797751	0.011104	0.0355713	0.117042	0.0920144	0.0764544	0.0799661	0.0530593	0.0439812	0.0510707	0.0297047
CD8 T cells	Chpt1	1.99826e-05	0.000333597	0.0339563	0.0428708	0.0339563	0.046804	0.0376273	0.00713998	-0.0178984	-0.0433991	0.0257653	0.0233119	0.0398957	0.0408928	0.0390514	0.0297565
CD8 T cells	Sppl3	2.00867e-05	0.000335015	0.0483802	0.0665894	0.0171951	0.0738115	0.0190823	-0.0369336	0.0597228	-0.00483821	0.0662712	0.0463365	0.0659917	0.0500309	0.0483802	0.0415472
CD8 T cells	Rcl1	2.01801e-05	0.000336252	0.0352793	0.0386466	0.027842	0.0422482	0.0364134	0.0493818	0.0354973	0.0375593	0.0380916	0.0304487	0.034614	0.0461409	0.0352793	0.0256774
CD8 T cells	Furin	2.02892e-05	0.000337748	0.0541269	0.0745853	-0.552145	0.0705997	0.0200466	-0.0736616	0.0541269	-0.0615691	0.0653769	0.0538294	0.0796829	0.0672168	0.0741743	-0.042506
CD8 T cells	Spice1	2.04157e-05	0.00033953	0.0351611	0.0313818	0.0282624	0.0320518	0.0351611	0.0261406	0.0579507	0.0555432	0.0488686	0.0515157	0.0408814	0.0368313	0.0351974	0.0301459
CD8 T cells	Rcbtb2	2.0616e-05	0.000342536	0.0578491	-0.0616966	-0.00276857	-0.03257	-0.0598032	0.0578491	0.0924471	0.0674462	0.0706963	0.0958868	0.104031	0.0725707	0.0898821	0.0424512
CD8 T cells	Yipf3	2.07802e-05	0.000344936	0.0632055	0.0624542	-0.0245398	0.0651044	0.0208486	-0.000780701	0.0646688	0.0241817	0.071828	0.0562802	0.0763068	0.0730264	0.0707816	0.0632055
CD8 T cells	Fgfr1op2	2.09654e-05	0.00034768	0.10454	0.127266	0.00149084	0.119193	-0.119776	-0.0732191	0.186231	0.00581171	0.10454	0.107367	0.0877312	0.119079	0.0870056	0.0441815
CD8 T cells	Zbtb7a	2.11914e-05	0.000351095	0.0871402	0.154315	0.033083	0.147379	0.0121586	-0.0604341	0.141425	-0.0414714	0.0871402	0.123327	0.0357518	0.0633135	0.0350662	0.134596
CD8 T cells	Nt5DCs1	2.14247e-05	0.000354623	0.0474777	0.0229323	-0.0135056	0.0425302	0.0169854	0.0135007	0.0656087	0.0501287	0.050991	0.0620501	0.0423003	0.0411358	0.0417967	0.0474777
CD8 T cells	Madd	2.15572e-05	0.00035648	0.0507747	0.0164433	-0.0354028	0.0368356	-0.0191822	0.00540368	0.0892727	0.0287644	0.0877183	0.0899358	0.0847058	0.0507747	0.064598	0.100881
CD8 T cells	Akr1c13	2.16226e-05	0.000357222	0.0408503	0.0213278	0.0224245	0.0412558	-0.030797	0.0193749	0.0467458	0.0350619	0.0259117	0.0408503	0.0545563	0.0478097	0.0532463	0.0377109
CD8 T cells	Sun2	2.2044e-05	0.00036384	0.0671681	0.0181556	0.0200187	0.0408082	-0.0813863	-0.0043496	0.159355	0.134387	0.0964897	0.145252	0.0745819	-0.00213586	0.0671681	0.119383
CD8 T cells	Mrpl24	2.23771e-05	0.000368991	0.0608498	0.0608498	0.009895	0.115826	0.0319123	0.0460298	0.0541115	0.0913661	0.094661	0.0622064	0.0814439	0.112998	0.0983046	0.099047
CD8 T cells	Prps1	2.25176e-05	0.000370957	0.0477752	0.0361233	0.0136747	0.0546446	-0.00355583	0.0411728	0.0550107	0.0521446	0.0477752	0.0322023	0.0402912	0.0475171	0.0385847	-0.00955459
CD8 T cells	Mrpl36	2.25906e-05	0.000371809	0.060338	0.0872443	0.00426842	0.087758	0.0585699	0.0105257	0.0757578	-0.0364223	0.0466515	-0.00393542	0.0566826	0.113382	0.060338	-0.00717473
CD8 T cells	Myl12b	2.28699e-05	0.000376051	0.115609	0.0956123	-0.0953243	0.257344	-0.018354	0.0551468	0.115609	0.0808541	0.103384	-0.0673129	0.164835	0.235303	0.179899	0.323036
CD8 T cells	Rngtt	2.33833e-05	0.000384133	0.048833	0.0541782	0.0101979	0.087192	0.0402401	0.0324796	0.0873235	0.051293	0.0698563	0.0531449	0.0626114	0.048833	0.0548544	0.0457424
CD8 T cells	Lrwd1	2.34765e-05	0.000385301	0.0384405	0.0400227	0.0147179	0.0471468	-0.000715812	0.0279938	0.0485469	0.0264054	0.0518039	0.0309259	0.0480907	0.0534041	0.0384405	0.00451851
CD8 T cells	Nmb	2.3501e-05	0.000385342	0.0323679	0.0211976	-0.03782	0.0238763	0.022598	-0.00502116	0.0323679	0.0319359	0.0370426	0.0424711	0.0327303	0.0341818	0.0317059	0.0385624
CD8 T cells	Lsm4	2.37831e-05	0.000389601	0.0975941	0.0482924	0.0271125	0.169974	0.08616	0.0975941	0.28177	0.142852	0.151723	0.0693479	0.0656243	0.195338	0.0656967	-0.221363
CD8 T cells	Skp1a	2.39688e-05	0.000392277	0.0961349	0.0089805	0.0312369	0.0708118	-0.0692044	0.0687524	0.0939312	0.0961349	0.125701	0.101806	0.129687	0.133559	0.107591	0.124228
CD8 T cells	Aqp3	2.43307e-05	0.000397825	0.0184912	0.0144571	-0.00774008	0.0154967	0.0207439	0.0159711	0.0184912	0.0174459	0.0213495	0.0213495	0.0203724	0.0188672	0.0205263	0.0144525
CD8 T cells	Aimp2	2.48897e-05	0.000406417	0.0454983	0.040673	0.036183	0.0454983	0.0407364	0.0212113	0.0586855	0.0494488	0.0343329	0.0193058	0.0396525	0.05146	0.0373176	-0.0184279
CD8 T cells	Kdsr	2.49026e-05	0.000406417	0.0392388	0.0211965	0.00630405	0.033873	-0.0169012	0.0392388	0.0551219	0.0607841	0.0505179	0.0537447	0.0396218	0.0229478	0.0365064	0.0484627
CD8 T cells	Nudt21	2.50345e-05	0.000408189	0.0870527	0.0622036	0.00618474	0.127515	0.0294681	0.0479122	0.123129	0.0277274	0.0870527	0.0342185	0.087576	0.132628	0.0767035	-0.21007
CD8 T cells	Galnt7	2.52654e-05	0.000411569	0.0577003	0.00249764	-0.00235565	0.0371109	0.00767109	-0.0347728	0.0266313	0.0726018	0.0706449	0.0643115	0.0841409	0.0448627	0.0786231	0.0577003
CD8 T cells	Ifrd1	2.5526e-05	0.000415428	0.0790323	0.052393	-0.0160423	0.109816	0.0449753	-0.00784837	0.0882061	-0.0532749	0.0790323	0.0763895	0.0960624	0.069257	0.0929715	0.0985257
CD8 T cells	Gna15	2.56674e-05	0.00041734	0.0392031	0.0621223	-0.0951154	0.0392031	0.0583577	-0.0604325	0.0558446	0.0308253	0.0339301	0.010839	0.0437276	0.0500535	0.048985	0.0201476
CD8 T cells	Zyg11b	2.63038e-05	0.000427192	0.0686823	0.0206114	0.0251897	0.0765074	-0.00263664	0.0264274	0.110773	0.0686823	0.0501879	0.0859233	0.0628163	0.0257037	0.0542737	0.0861624
CD8 T cells	Hikeshi	2.63222e-05	0.000427192	0.0682594	0.0624942	0.00744436	0.0817733	0.0318705	0.034525	0.0923147	0.0429008	0.0682594	0.0433639	0.0570693	0.0904338	0.0560654	-0.035854
CD8 T cells	Them6	2.64032e-05	0.00042811	0.0503817	0.0273289	0.0448085	0.0434091	-0.00806163	0.0591079	0.0614506	0.0741841	0.0503817	0.0731411	0.0277745	0.0501555	0.0206424	0.0406539
CD8 T cells	Myl12a	2.66258e-05	0.000431318	0.1083	0.0881824	-0.0792815	0.208845	0.069946	-0.0592122	0.1083	0.0286879	0.142172	0.0843214	0.197948	0.284605	0.207243	0.00165124
CD8 T cells	Csf2	2.69365e-05	0.000435948	0.0146418	0.0149447	0.00652286	0.0149447	0.0146418	-0.0332977	0.0149447	0.0134345	0.0149447	0.0131254	0.0149058	0.0149447	0.014533	0.0114962
CD8 T cells	Ctla4	2.71684e-05	0.000439293	0.0436433	0.0310113	-0.405827	0.0403382	-0.00256734	0.0102819	0.0413935	0.0438955	0.037883	0.0436433	0.0533701	0.0459128	0.0495545	-0.00910104
CD8 T cells	Asxl2	2.72403e-05	0.000439922	0.0898146	0.0699179	-0.0626039	0.0666938	-0.0383063	-0.000580563	0.172392	0.0898146	0.132147	0.131397	0.0726311	0.0150996	0.054497	0.122285
CD8 T cells	Orai2	2.72592e-05	0.000439922	0.045338	0.00260425	0.00873118	-0.000436364	-0.0673969	0.0352895	0.0654721	-0.0301948	0.0592988	0.0633535	0.058158	0.0461494	0.045338	0.0777424
CD8 T cells	Ss18	2.72828e-05	0.000439922	0.0602001	0.0399042	0.0166771	0.066605	0.00880978	-0.0119098	0.0964292	0.0372491	0.0602001	0.0700815	0.0656863	0.0523533	0.0527623	0.0322891
CD8 T cells	Mrps23	2.77244e-05	0.000446631	0.0738942	0.065203	0.023556	0.115083	0.0475514	-0.00999073	0.104041	0.0388049	0.0738942	0.0675745	0.0677221	0.0985168	0.0714286	-0.0130656
CD8 T cells	Rgcc	2.78482e-05	0.000448213	0.0541711	-0.158979	0.0202849	-0.0522208	0.000586424	0.105332	0.0932697	0.103003	0.0551142	0.0955104	0.100242	0.0541711	0.0878847	-0.0373295
CD8 T cells	Lyrm9	2.88463e-05	0.00046325	0.0316388	0.034452	0.00133716	0.0289521	0.0391459	0.020543	0.0491908	0.0363275	0.0224525	0.0498829	0.0337721	0.0387162	0.0316388	0.0131159
CD8 T cells	Mgat2	2.88541e-05	0.00046325	0.0662305	0.0596289	-0.0134334	0.0662305	0.00905631	-0.0394427	0.08297	-0.0399874	0.0769883	0.0377284	0.0705844	0.0861059	0.0691941	-0.0137095
CD8 T cells	Rpf2	2.8862e-05	0.00046325	0.0392022	0.0412672	0.0487405	0.0631644	0.0576152	0.0359927	0.0790797	0.00526328	0.0347814	0.0216779	0.0392022	0.06786	0.0415667	-0.00169651
CD8 T cells	Lsm7	2.94088e-05	0.000471593	0.0791958	0.061507	0.0366714	0.0815656	0.0332801	0.0806835	0.136218	0.0791958	0.0715895	0.0507996	0.0539887	0.0943146	0.0593837	-0.00864846
CD8 T cells	Fam174b	2.94481e-05	0.00047179	0.0163621	0.0156283	0.0133088	0.0152382	0.01406	0.0011484	0.0163621	0.0177913	0.0166678	0.0177913	0.0175195	0.0169731	0.0173796	0.0154923
CD8 T cells	Phtf1	3.04324e-05	0.000487114	0.0431014	0.0309796	0.00229979	0.0490004	-0.00338812	0.0431014	0.0557868	0.0516869	0.052918	0.0483515	0.0497319	0.0402449	0.0499659	0.0287983
CD8 T cells	Ppid	3.15035e-05	0.000503797	0.0726324	0.0537199	0.0230794	0.0888063	0.0328006	0.00437799	0.126942	0.045957	0.0726324	0.0577861	0.0574496	0.0815001	0.0641252	0.0140141
CD8 T cells	Rnf43	3.18517e-05	0.000508818	0.0254063	0.027226	-0.0390496	0.0254063	0.0303506	-0.0606951	0.0113045	0.029749	0.0245186	0.023982	0.0277522	0.0269212	0.0283778	0.00117682
CD8 T cells	Nfkbia	3.18757e-05	0.000508818	0.0959357	0.0959357	-0.249445	0.22425	0.094582	-0.113054	-0.133812	-0.572021	0.191741	0.0585656	0.298023	0.255467	0.282444	0.332781
CD8 T cells	Timm9	3.20344e-05	0.000510884	0.0464701	0.0364042	0.0520123	0.0687307	0.0279293	0.0641019	0.100612	0.0797718	0.0679062	0.0504893	0.0267743	0.0464701	0.00879707	0.024746
CD8 T cells	Fkbp8	3.25562e-05	0.000518733	0.0957881	0.0848299	-0.0112387	0.108321	-0.00167213	-0.0363974	0.0802152	-0.00506451	0.0623492	0.0957881	0.0810419	0.104916	0.0690518	0.031825
CD8 T cells	Lypla2	3.27095e-05	0.000520574	0.0493905	0.0722268	-0.0194235	0.0823415	0.0493905	0.0223321	0.0786961	0.0102464	0.0510258	0.0739396	0.06979	0.0851251	0.0508707	0.0253668
CD8 T cells	Cluap1	3.27314e-05	0.000520574	0.0354535	0.0333223	0.00784236	0.0475085	0.0231301	0.0524079	0.0464637	0.0476972	0.0349013	0.0218026	0.0310842	0.0365081	0.0354535	0.00215366
CD8 T cells	Desi2	3.33454e-05	0.000529859	0.0757874	0.0346925	-0.0658868	0.0805895	0.0147562	0.0219682	0.118716	0.0309167	0.0681526	0.0757874	0.0795626	0.0690333	0.0628069	0.0363773
CD8 T cells	Mosmo	3.38435e-05	0.000537285	0.0426767	0.045176	0.00799742	0.0498157	0.0290276	-0.0922674	0.0642382	0.0514822	0.0524547	0.0631955	0.0534539	0.0496774	0.0426767	0.0489101
CD8 T cells	Ldb1	3.48984e-05	0.000553529	0.056274	-0.0273485	-0.0244896	0.0267432	-0.0699772	0.00891695	0.121812	0.0783864	0.0810529	0.11174	0.0653284	0.0409374	0.056274	0.0935143
CD8 T cells	Tbcel	3.50623e-05	0.000555624	0.0416618	0.015803	0.0241324	-6.13608e-05	-0.0527132	0.0481948	0.0767657	0.0690172	0.0538232	0.068107	0.0610012	0.0416618	0.0545198	0.0718413
CD8 T cells	Ikzf1	3.52397e-05	0.000557929	0.0846682	-0.0816989	-0.00289106	-0.0622485	-0.160702	-0.110058	0.286016	0.134077	0.113564	0.190045	0.0998448	-0.00204922	0.0846682	0.123702
CD8 T cells	Ltb	3.55342e-05	0.000562084	0.163294	-0.105046	-0.241802	0.163294	-0.416817	0.595426	0.521661	0.901695	0.235592	0.501112	-0.00767413	-0.0303554	-0.0635687	0.435127
CD8 T cells	Cwc15	3.5815e-05	0.000566012	0.106077	0.122739	-0.0239131	0.170538	0.0902827	-0.0395869	0.0760045	0.0524238	0.106077	0.0255394	0.0878098	0.175164	0.0877018	-0.0455471
CD8 T cells	Adss	3.65449e-05	0.000577027	0.0927697	0.0793829	-0.0143568	0.104621	0.0388766	0.0115052	0.144907	0.0850765	0.112417	0.0927697	0.0599633	0.0551507	0.0617514	0.0336342
CD8 T cells	CDCs34	3.69891e-05	0.000583513	0.0665195	0.0919521	-0.00489039	0.111778	0.0717922	-0.0071763	0.0579154	0.00199483	0.0665195	0.0128497	0.0641619	0.093391	0.0640861	-0.0587302
CD8 T cells	5830411N06Rik	3.70983e-05	0.000584708	0.0233073	0.025391	0.0167576	0.0241881	-0.439258	0.0262113	0.0192406	0.0184041	0.0233073	0.0113479	0.0249786	0.0216264	0.0237416	0.0262113
CD8 T cells	Clint1	3.73118e-05	0.000587543	0.100095	0.0748063	-0.164433	0.106851	-0.125139	0.0250964	0.207715	-0.034478	0.100095	0.0328883	0.0992581	0.075439	0.0841194	0.16667
CD8 T cells	Hscb	3.74958e-05	0.00058991	0.0509204	0.0754716	0.0318323	0.0840703	0.067371	0.034224	0.0798874	0.0580758	0.0627457	0.0633894	0.0419327	0.0852868	0.0509204	0.0175221
CD8 T cells	Ly9	3.85077e-05	0.000605285	0.0819694	0.0650664	0.0359015	0.0819694	0.0241569	-0.0516632	0.136649	0.0925419	0.0905631	0.0723504	0.0649628	0.0397001	0.0579358	0.11609
CD8 T cells	Eif3k	3.90079e-05	0.000612596	0.127579	0.12626	-0.00109436	0.239848	0.152535	0.15083	0.228833	0.01133	0.127579	-0.111535	0.0770456	0.215808	0.0876769	-0.0926918
CD8 T cells	Limd2	3.94347e-05	0.000618742	0.13113	-0.166722	-0.0508295	0.120246	0.00306847	0.246309	0.296031	0.347217	0.13113	0.159607	0.261791	0.162891	0.209715	0.0760107
CD8 T cells	Flot1	4.01308e-05	0.0006291	0.0439601	0.0506737	0.0128447	0.0474588	0.0102609	-0.00501452	0.0461115	-0.0878083	0.0390065	-0.0428901	0.0594865	0.0638684	0.053141	0.0439601
CD8 T cells	Sap18	4.07969e-05	0.000638968	0.0809579	0.0556604	-0.0151833	0.126766	0.01396	0.0160701	0.0934166	0.0731819	0.0809579	0.0288326	0.0669315	0.117321	0.0717391	-0.0296607
CD8 T cells	Pou6f1	4.09858e-05	0.000641229	0.0290246	0.0255839	0.0189869	0.0291847	0.0349169	0.0124352	0.0525793	0.0452506	0.0438064	0.0433515	0.0290246	0.0235404	0.0261751	0.0376893
CD8 T cells	PDCsd6	4.10146e-05	0.000641229	0.0893887	0.100415	0.00186737	0.118925	0.025528	0.0139548	0.139346	0.00958832	0.0893887	0.10088	0.118672	0.15622	0.103688	0.0646529
CD8 T cells	Rmnd5b	4.14853e-05	0.000648009	0.0420531	0.0475384	0.0167881	0.0659341	0.0193914	0.0260017	0.0793866	0.0545497	0.048732	0.0370704	0.0499279	0.0482349	0.0420531	0.043021
CD8 T cells	ADCsy3	4.2167e-05	0.000658069	0.0241976	0.0179779	0.00324759	0.0232227	-0.00185896	0.00106281	0.0330002	0.0315033	0.021466	0.0329778	0.0312117	0.0241976	0.025917	0.0302186
CD8 T cells	Ydjc	4.22931e-05	0.000659448	0.0262264	0.0334427	0.0148997	0.0362555	0.0321153	0.0188566	0.0321041	0.0155528	0.0232856	0.0145099	0.0268584	0.0336518	0.0262264	0.0218944
CD8 T cells	Gm33782	4.24384e-05	0.000661124	0.0163725	0.0154906	0.00665878	0.0162194	0.0162846	-0.0318109	0.0160667	0.0174959	0.0163725	0.0174959	0.0172242	0.0172365	0.0174959	0.0117484
CD8 T cells	Rangap1	4.25514e-05	0.000662294	0.056835	0.0819606	0.0169444	0.0943866	0.0439127	0.0224537	0.118071	0.0625371	0.0784256	0.0517279	0.0779956	0.0786666	0.056835	-0.122355
CD8 T cells	Tox	4.28562e-05	0.000666068	0.0684844	-0.0742768	-0.107267	-0.00760078	-0.123561	0.0568005	0.113788	0.122502	0.0678077	0.127942	0.139709	0.0800844	0.124468	0.0684844
CD8 T cells	Pip5k1a	4.28701e-05	0.000666068	0.0485234	0.0204043	-0.0108446	0.0448552	-0.0533916	0.0174134	0.0810213	0.0408252	0.0644713	0.0784286	0.0609523	0.0484068	0.0485234	0.0597417
CD8 T cells	Rbl2	4.29095e-05	0.000666088	0.0702762	0.0582326	-0.113262	0.0588861	0.014158	-0.0938187	0.0599983	0.0703271	0.102259	0.10291	0.0819282	0.0579135	0.0800422	0.0702762
CD8 T cells	Sp100	4.33863e-05	0.000672891	0.0998735	0.0938643	0.0998735	0.103471	0.0240258	0.0292297	0.388547	0.139945	0.174623	0.302529	-0.00734276	-0.160713	-0.0289724	0.291061
CD8 T cells	Sh3gl1	4.42876e-05	0.000686262	0.05368	0.0107303	0.0336393	0.0431772	-0.000246818	0.05368	0.0887045	0.0754883	0.0792005	0.0665842	0.0764776	0.0668497	0.0743547	0.0594691
CD8 T cells	mt-Nd5	4.4428e-05	0.000687827	0.160253	0.266952	0.112723	-0.0672825	0.229095	0.190425	0.302528	0.235981	0.0472181	0.253046	-0.155207	-0.598223	-0.222896	0.160253
CD8 T cells	Nup50	4.59407e-05	0.000710618	0.0539483	0.0675728	0.020775	0.0715772	0.0539483	-0.0425855	0.11169	0.0531426	0.0633836	0.098157	0.0720061	0.0773863	0.0600282	-0.0237116
CD8 T cells	Snrnp70	4.6474e-05	0.000717849	0.114239	0.0480843	0.0125679	0.0484111	-0.0996569	0.0462838	0.308217	0.171553	0.175614	0.205964	0.1127	-0.0442283	0.0887049	0.114239
CD8 T cells	G3bp1	4.64904e-05	0.000717849	0.0840372	0.0651639	-0.0108328	0.113878	0.0565082	0.0840372	0.130162	0.113885	0.0881745	-0.0733335	0.0709334	0.121287	0.0674579	-0.0637993
CD8 T cells	Hmgb2	4.66227e-05	0.000719258	0.140881	0.201206	-0.327806	0.24142	0.233923	-0.359597	0.218245	0.140881	0.158402	-0.0232364	0.14284	0.093969	0.0986607	-1.60669
CD8 T cells	Gm11707	4.68112e-05	0.000721529	0.0189105	-0.00260217	0.0132328	0.00497826	0.0178719	0.020241	0.0241902	0.0256194	0.0137281	0.0219808	0.0212102	0.0189105	0.0215033	0.0198719
CD8 T cells	Brd9	4.72397e-05	0.000727491	0.0583645	0.0592274	0.0335448	0.0478598	-0.006868	0.0265381	0.10402	0.0777116	0.096796	0.134324	0.0522048	0.0212564	0.0583645	0.0169883
CD8 T cells	Snrpb	4.74541e-05	0.000730149	0.0676297	0.0735884	-0.0215756	0.170258	0.0123359	-0.0233742	0.229507	-0.0563934	0.126081	-0.0281565	0.0676297	0.191461	0.0883859	-0.245964
CD8 T cells	Gm37387	4.91537e-05	0.000755635	0.0346825	-0.00253428	0.0150218	0.0128593	-0.0140135	-0.0204958	0.0433586	0.0454751	0.0354427	0.0505881	0.0462203	0.0209698	0.044451	0.0346825
CD8 T cells	CDCs42ep3	4.96438e-05	0.000762312	0.0612944	0.089355	0.00360802	0.110466	0.0293505	-0.131451	-0.0801876	-0.0166435	0.0748053	0.0380469	0.109809	0.106616	0.100485	0.0612944
CD8 T cells	Pus1	4.96752e-05	0.000762312	0.0360693	0.0501753	0.040612	0.0651098	0.04448	0.0130484	0.0754458	0.0443517	0.0515896	0.0413185	0.0360693	0.0556203	0.0350487	0.0305901
CD8 T cells	S1pr5	4.99942e-05	0.000766533	0.0160773	0.0164618	0.0130671	0.0152124	0.0161861	-0.104946	0.0164889	0.0125853	0.0164889	0.0164889	0.0164889	0.0159023	0.0160773	0.0130404
CD8 T cells	Vmp1	5.03541e-05	0.000771376	0.0669911	0.0771934	-0.0430396	0.083473	0.000363974	-0.0360226	0.0941589	-0.074827	0.0677368	0.0669911	0.0547328	0.0504377	0.0426471	0.0509976
CD8 T cells	Nop10	5.07784e-05	0.000777194	0.117555	0.0256812	0.102224	0.117555	0.0847442	0.142454	0.250694	0.175424	0.0455593	0.0714819	0.00283072	0.19269	0.0202018	0.0219771
CD8 T cells	MiNK cells1	5.08914e-05	0.000778243	0.0525562	0.0398238	-0.0365222	0.0525562	0.0528423	0.0283128	0.00880845	-0.0426487	0.0332983	-0.00701228	0.0700394	0.0476332	0.0631819	0.0531873
CD8 T cells	Igbp1	5.12662e-05	0.000783288	0.0527231	0.102888	-0.0180359	0.120992	0.0744181	0.0540279	0.118394	-0.0239856	0.0890639	0.0385862	0.0527231	0.0942583	0.0497155	0.0334412
CD8 T cells	Ppp6r1	5.16522e-05	0.000788497	0.061815	0.0599017	0.0135426	0.047235	-0.0623703	0.0353731	0.160786	0.0668337	0.0974425	0.091753	0.101768	0.061815	0.0954289	0.101227
CD8 T cells	Sirt7	5.21747e-05	0.000795778	0.0890895	0.0407843	-0.0296807	0.0832369	-0.0282244	-0.0450439	0.115918	0.0332384	0.0982375	0.0890895	0.07296	0.0707161	0.064695	0.060582
CD8 T cells	Spcs2	5.22728e-05	0.000796579	0.13406	0.0423536	-0.215343	0.133399	-0.0174005	-0.0381229	0.288537	0.130265	0.177871	0.13406	0.121507	0.177818	0.0850551	0.0085582
CD8 T cells	Fam71b	5.31591e-05	0.00080938	0.016483	0.0147126	0.013024	0.0153592	0.0139756	0.0138783	0.016483	0.0179122	0.0105145	0.0179122	0.0173687	0.017094	0.0175006	0.0179122
CD8 T cells	Tspan4	5.49456e-05	0.000835853	0.0182	0.0198849	0.0158506	0.0200471	0.018533	0.0139964	0.0182	0.00406252	-0.00458354	0.0117058	0.0195813	0.0197199	0.0184007	0.0131501
CD8 T cells	Nsun2	5.50222e-05	0.000836289	0.0448329	0.0647478	0.0382484	0.0940907	0.0434674	0.0695102	0.10842	0.0208556	0.0940617	-0.00482953	0.0448329	0.0625447	0.0349649	0.0384608
CD8 T cells	Hsph1	5.51594e-05	0.000837646	0.0996786	0.109946	0.0509038	0.0996786	0.0227136	0.0126303	0.191447	0.148889	0.135125	0.168794	0.0519036	0.0200162	0.0365556	0.130932
CD8 T cells	Fam173a	5.52483e-05	0.000837785	0.0744354	0.0571042	-0.00820697	0.116009	0.0470803	-0.0166272	0.103901	0.039396	0.0744354	0.0752725	0.0927196	0.0956859	0.0887432	0.00615853
CD8 T cells	Psmd7	5.52644e-05	0.000837785	0.068501	0.0842721	-0.0145641	0.127968	0.0292878	0.068501	0.0309134	-0.00572178	0.0880143	0.0605892	0.0778219	0.0977486	0.078715	-0.0594604
CD8 T cells	CDCs14b	5.58187e-05	0.000845456	0.0319886	0.0316996	0.0273709	0.0191025	0.026241	0.0159353	0.0348205	0.0319886	0.030514	0.0423871	0.0376758	0.0368085	0.0373121	0.0193066
CD8 T cells	Ppil3	5.62405e-05	0.000851107	0.0453105	0.050536	0.00227352	0.0664968	0.0453105	0.0277494	0.0940187	-0.00825461	0.0646832	0.036619	0.0548462	0.069754	0.0383332	0.00483783
CD8 T cells	Acads	5.76492e-05	0.00087167	0.0456674	0.0443013	-0.0126552	0.0456674	0.0178772	0.00124639	0.0448333	0.0285846	0.0248417	0.0515397	0.045572	0.0576272	0.0441208	0.00317546
CD8 T cells	A930024E05Rik	5.78387e-05	0.000873779	0.0466589	-0.0279965	-0.0133122	0.00873908	-0.0147046	-0.0015272	0.0608868	0.0782652	0.0565553	0.0675348	0.0459936	0.0118063	0.0446682	0.0466589
CD8 T cells	Txnip	5.79035e-05	0.000874003	0.131744	-0.390738	0.320035	-0.232187	0.0240854	0.131744	0.316478	0.266563	0.0862771	0.343994	0.104414	-0.218745	-0.00358989	0.483304
CD8 T cells	Arid5a	5.83958e-05	0.000880673	0.0623349	0.0559848	0.0470024	0.0422567	-0.0208342	0.0271561	0.203149	0.0135729	0.140291	0.176327	0.137866	0.0623349	0.116161	0.218363
CD8 T cells	Abracl	5.84961e-05	0.000880756	0.123421	0.186491	-0.174793	0.311169	0.118897	-0.139342	0.0843597	-0.130642	0.123421	0.109672	0.257119	0.375736	0.287704	-0.0163908
CD8 T cells	Tspan31	5.85021e-05	0.000880756	0.0401115	0.0528207	-0.0321989	0.0401115	-0.0161979	0.0535529	0.026624	-0.0542851	0.0414119	-0.0182557	0.0313843	0.0404718	0.0345926	0.0274385
CD8 T cells	Cnppd1	5.87218e-05	0.000883302	0.0606142	0.0453755	0.0263586	0.0592894	0.0089342	-0.00520129	0.0627967	-0.0123896	0.0606142	0.0629441	0.0541937	0.0554712	0.0524776	0.063477
CD8 T cells	Zzef1	5.98974e-05	0.000900212	0.0675752	0.0555046	0.00873068	0.0753049	-0.0132472	-0.00585184	0.104692	0.012086	0.0675752	0.0779784	0.0507441	0.00782849	0.0322059	0.0704584
CD8 T cells	Spef2	6.0194e-05	0.000903893	0.0228394	0.0192719	0.0158776	0.0209278	0.0195767	0.0191747	0.0253106	0.0201529	0.0274635	0.0285869	0.0258952	0.0254501	0.0246417	0.0228394
CD8 T cells	Mxd4	6.03791e-05	0.000905894	0.079292	0.0725358	-0.161717	0.028776	0.00318475	-0.122603	0.129785	0.101054	0.104621	0.106964	0.0590571	0.0520484	0.0573665	0.079292
CD8 T cells	Nifk	6.10619e-05	0.000915353	0.0645553	0.0571183	0.0292023	0.0645553	0.0451505	0.0431169	0.115022	0.052181	0.0735271	0.0602374	0.0490898	0.0787366	0.0602921	0.00738479
CD8 T cells	Mdn1	6.13079e-05	0.000918253	0.0494883	0.0494883	0.0444955	0.0427807	0.0233479	0.0834394	0.13975	0.131442	0.0958646	0.0982688	0.0461234	0.00622129	0.02162	0.10981
CD8 T cells	Socs1	6.28727e-05	0.000940884	0.0725289	0.0148742	0.00520823	0.162655	-0.124501	0.0313517	0.18059	-0.014124	0.085763	0.14554	0.108519	0.105017	0.0725289	0.160128
CD8 T cells	Selenoh	6.29644e-05	0.00094145	0.0797241	0.105341	0.0351333	0.156216	0.0564755	0.0304724	0.164244	0.130592	0.0797241	0.0368853	0.0629466	0.130295	0.0600112	-0.423468
CD8 T cells	Ddx27	6.31064e-05	0.000942767	0.0839057	0.0753791	0.0192371	0.0976842	0.0330109	0.0317071	0.146742	0.0935748	0.100816	0.0839057	0.0417915	0.0746516	0.0150667	0.0185168
CD8 T cells	Itgb1bp1	6.40534e-05	0.000956097	0.0580778	0.046376	-0.0187115	0.0657023	0.00389342	0.00179744	0.0736138	0.010401	0.0580778	0.0335314	0.0572894	0.0726207	0.056654	-0.0436819
CD8 T cells	Pgk1	6.63202e-05	0.000988611	0.0754026	0.124796	-0.107235	0.179079	0.123652	0.0754026	0.0711711	-0.271542	-0.00618288	-0.0554046	0.109966	0.18361	0.101386	-0.266374
CD8 T cells	Pnpo	6.63448e-05	0.000988611	0.0407797	0.0366939	0.0243467	0.0449878	0.0243377	0.0279689	0.0540255	-0.00614483	0.0457912	-0.0347435	0.0393641	0.0387599	0.0278296	0.0407797
CD8 T cells	Tor4a	6.74614e-05	0.00100439	0.0214091	0.0232057	0.0126353	0.0263515	0.0176209	0.00923201	0.025283	0.00961502	0.0262998	0.0225522	0.0214091	0.023558	0.0200577	0.0272407
CD8 T cells	Slamf7	6.7746e-05	0.00100777	0.0576734	0.170953	0.0576734	0.15009	0.155114	-0.192004	-0.163022	-0.20259	0.0866773	-0.234687	0.04882	0.0661874	0.0427826	-0.0954101
CD8 T cells	Ppib	6.87263e-05	0.00102149	0.116733	0.103836	-0.146616	0.244352	0.113897	-0.148768	0.115005	-0.0299432	0.116733	-0.0302239	0.0743049	0.156058	0.0625467	0.0150083
CD8 T cells	Ppie	6.93238e-05	0.00102949	0.0475841	0.0474642	0.0319701	0.0974427	0.0475841	0.0398457	0.0922281	0.0714076	0.0715904	0.0288288	0.0418999	0.0760277	0.046229	0.0364779
CD8 T cells	Frat2	7.067e-05	0.00104859	0.0548954	-0.133166	0.033076	-0.00336328	-0.180709	0.0548954	0.0972334	0.0876173	0.0553864	0.0999976	0.0781762	0.034341	0.0598285	0.108634
CD8 T cells	Rrp9	7.15859e-05	0.00106128	0.0481777	0.0355426	0.0377518	0.0651264	0.0283136	0.0339224	0.0702209	0.0485453	0.056387	0.0604395	0.0422113	0.0524387	0.0387829	0.0481777
CD8 T cells	Gm31597	7.28504e-05	0.00107911	0.0255755	0.0255755	-0.0064082	0.0176848	0.0306602	-0.00143733	0.0299329	0.0351639	0.0328363	0.0198158	0.0322489	0.0346671	0.0334556	0.00602824
CD8 T cells	Mtfr1l	7.32108e-05	0.00108294	0.0392583	0.0392583	-0.00301325	0.0629377	0.0220694	0.0229956	0.0543509	-0.00757435	0.0465511	0.0347135	0.06878	0.0799284	0.06706	0.0659236
CD8 T cells	Birc6	7.3249e-05	0.00108294	0.0839793	0.000632813	-0.0424012	-0.0149168	-0.0891745	0.00872051	0.200248	0.141377	0.169976	0.215452	0.122398	-0.0299512	0.0839793	0.12297
CD8 T cells	Psmd13	7.32944e-05	0.00108294	0.0751758	0.110239	-0.0118282	0.144615	0.05396	-0.0193796	0.0762895	-0.0464277	0.0751758	0.0081886	0.0846314	0.118651	0.0710316	-0.100769
CD8 T cells	Mrps34	7.33927e-05	0.00108297	0.051746	0.051746	0.0348213	0.118812	0.0337758	0.116962	0.125437	0.0668355	0.0863607	0.0442506	0.05719	0.108529	0.0522983	0.0544796
CD8 T cells	Ddost	7.34208e-05	0.00108297	0.0706667	0.0743255	-0.0516938	0.0865735	0.0175809	-0.0649294	0.104667	-0.0454974	0.0706667	-0.0162073	0.0670942	0.0919186	0.0754892	-0.0377953
CD8 T cells	Fkbp3	7.37649e-05	0.00108713	0.117217	-0.0395473	0.00210797	0.117217	-0.00749273	0.15618	0.293399	0.367528	0.160912	0.21284	0.0678319	0.173982	0.0811062	0.00905103
CD8 T cells	Mrpl51	7.44115e-05	0.00109574	0.0565525	0.106053	-0.00490354	0.100989	0.0565525	0.00195601	0.0780797	-0.0217084	0.013804	-0.0208998	0.0573153	0.114547	0.0632656	-0.206294
CD8 T cells	Exoc3	7.47676e-05	0.00110005	0.062012	0.0572154	-0.0113912	0.0921035	0.0180456	0.039126	0.12095	-0.0584774	0.0897663	0.0539096	0.0636843	0.0603598	0.062012	0.0694481
CD8 T cells	Ndufa4	7.51084e-05	0.00110414	0.112936	0.158045	-0.0169344	0.226109	0.119774	-0.106753	0.112936	0.0760626	0.0754983	0.00458636	0.142608	0.286501	0.156122	-0.242534
CD8 T cells	Pura	7.61227e-05	0.00111811	0.069384	-0.000206442	-0.00245985	0.0506163	-0.037924	0.0064377	0.157324	0.0821839	0.0968972	0.138761	0.0758653	0.0720464	0.069384	0.171052
CD8 T cells	Atp8a2	7.65941e-05	0.00112409	0.0171137	0.0160732	-0.00500567	0.0173473	0.0162013	0.01459	0.0164801	0.0171137	0.0139393	0.0186238	0.0179639	0.0169597	0.017389	0.0151753
CD8 T cells	Dpm3	7.6906e-05	0.00112758	0.0540295	0.0540295	0.0645076	0.103215	0.0547699	-0.0265849	0.184314	0.0791397	0.112177	0.117641	0.0521717	0.109968	0.0494312	0.0844594
CD8 T cells	Sesn3	7.69609e-05	0.00112758	0.0550199	0.0596525	-0.111671	0.0636021	0.0504162	0.0545906	0.158731	0.202696	0.124382	0.162448	0.0550199	0.0137399	0.04151	0.105292
CD8 T cells	Spred2	7.78824e-05	0.00114012	0.0363727	0.00869702	0.0184625	0.0257706	-0.00532257	0.0178417	0.0489553	0.0394493	0.0279006	0.0416431	0.0445004	0.0338628	0.0399061	0.0363727
CD8 T cells	Ndufb11	8.01256e-05	0.00117198	0.0704519	0.0704519	-0.0372543	0.215906	0.0256413	-0.0843733	0.179769	0.133792	0.100109	-0.0164952	0.0736748	0.220928	0.109034	-0.0811494
CD8 T cells	Timm17a	8.0284e-05	0.00117331	0.0528932	0.0646049	0.0179696	0.0916205	0.0528932	0.0215518	0.13077	0.00173015	0.0693623	0.0353333	0.076134	0.0985783	0.0643902	-0.0337582
CD8 T cells	Exosc4	8.2128e-05	0.00119926	0.0574162	0.0538341	0.0147558	0.0902431	0.0261927	0.0249704	0.0719604	0.0504049	0.0574162	0.047141	0.0636124	0.0837605	0.074747	0.0101796
CD8 T cells	Heca	8.29695e-05	0.00121004	0.0619344	0.0452889	-0.018348	0.0800667	0.00298926	-0.0545482	0.152078	0.0926865	0.0953835	0.149889	0.085139	0.0277383	0.0619344	0.121532
CD8 T cells	Sntb1	8.30046e-05	0.00121004	0.0238023	0.00651563	-0.0208831	0.0108691	0.0222931	0.0238023	0.0287386	0.0252194	0.0190186	0.0342801	0.0313299	0.0274477	0.0305757	0.0296821
CD8 T cells	Actn4	8.32411e-05	0.00121163	0.0747688	0.0399873	-0.0256626	0.0747688	0.0348621	-0.0109935	0.0985628	0.010716	0.0912821	0.100097	0.0752416	0.0640087	0.0730916	-0.011406
CD8 T cells	Exosc3	8.32527e-05	0.00121163	0.0478798	0.0610293	0.0175763	0.105214	0.0553678	0.0137084	0.108016	0.0570877	0.091986	0.0531637	0.0478798	0.101551	0.0498299	-0.0526688
CD8 T cells	Jade2	8.36928e-05	0.00121703	0.0564665	0.0436247	0.0284269	0.046896	-0.0328448	0.01956	0.0779218	0.0838324	0.0564665	0.0787348	0.0528674	0.0330414	0.0437739	0.0806005
CD8 T cells	Snrk	8.5405e-05	0.00124059	0.0599328	0.0295772	-0.0245418	0.0404872	0.00571649	0.00832307	0.0811467	0.0442812	0.0599328	0.0792945	0.0672133	0.0480966	0.0641399	0.0855516
CD8 T cells	Wdr75	8.54551e-05	0.00124059	0.0516701	0.0400588	0.0439116	0.0516701	0.0480938	0.0431819	0.078937	0.0501224	0.0572338	0.0523104	0.0332844	0.0543791	0.03478	0.0288342
CD8 T cells	Timm8a1	8.84247e-05	0.00128263	0.0430801	0.0255888	0.0430801	0.0525479	0.0309271	0.047506	0.0804906	0.0551947	0.0579209	0.0385546	0.0239299	0.0607346	0.0322269	-0.0305243
CD8 T cells	Ranbp10	9.04713e-05	0.00131123	0.0517532	0.0264102	0.0220866	0.0560548	0.0124954	0.0274093	0.0715127	0.0427858	0.0620452	0.0602033	0.0604624	0.0345077	0.0597604	0.0517532
CD8 T cells	Gm5547	9.37094e-05	0.00135704	0.0472698	0.0590299	-0.0470121	0.0472698	0.0524644	0.0194343	0.0737122	-0.0181666	-0.0579548	0.0222785	0.0855115	0.0810524	0.0844495	0.0236529
CD8 T cells	Dopey2	9.47625e-05	0.00137115	0.0358247	0.0390285	0.0157744	0.0449825	0.0358247	0.0195743	0.0580176	0.0186397	0.034349	0.0360928	0.0456857	0.0438803	0.0442218	0.0706644
CD8 T cells	Prkag1	9.55488e-05	0.00138139	0.0389212	0.0389212	0.0039229	0.0507799	0.0215274	0.000653001	0.0829386	0.0498151	0.077348	0.0776141	0.0661574	0.0591326	0.0584743	0.0151441
CD8 T cells	Wscd2	9.9537e-05	0.00143786	0.0132709	0.0132709	0.0117889	0.014233	0.0134502	-0.00123003	0.0135184	0.014233	0.014233	0.0124137	0.0135343	0.0140694	0.0138214	0.0107845
CD8 T cells	Ndufa13	0.000100346	0.00144835	0.123241	0.185723	-0.0487348	0.334221	-0.00204081	-0.105863	0.256793	0.029764	0.123241	0.0309912	0.240809	0.351597	0.25468	0.0735833
CD8 T cells	Ppan	0.000102095	0.00147237	0.0539884	0.0350499	0.048352	0.0449165	0.0328836	0.0522573	0.0833541	0.0675369	0.0702594	0.0539884	0.0341396	0.0411367	0.0295186	0.0246611
CD8 T cells	Cd3eap	0.000103748	0.00149497	0.0325946	0.0325946	0.0334382	0.0390762	0.0346342	0.0462988	0.0645717	0.0159361	0.0541572	0.0343894	0.0466398	0.0565561	0.0500317	0.0254763
CD8 T cells	Exosc8	0.00010823	0.00155829	0.0485065	0.0485065	-0.0563994	0.130658	0.0276475	0.0396215	0.136804	0.0963102	0.0853063	0.048982	0.0496797	0.0864489	0.0517911	-0.186906
CD8 T cells	Ldlrap1	0.000109393	0.00157373	0.0429266	-0.0141362	0.0429266	0.0105501	-0.0303811	-0.0231691	0.0735793	0.0322381	0.0500997	0.0754579	0.0692894	0.0460034	0.0564064	0.0730451
CD8 T cells	Rex1bd	0.000110561	0.00158887	0.0702508	0.0722499	-0.0137227	0.114935	0.0802514	0.0621652	0.0702508	-0.00807028	0.0720361	-0.000325549	0.105295	0.13621	0.111308	-0.004965
CD8 T cells	Tubb4b	0.000110627	0.00158887	0.098416	0.0878012	0.0466271	0.146521	0.03448	-0.037963	0.0913971	0.161823	0.102481	0.098416	-0.0171552	0.097472	-0.014204	-0.483738
CD8 T cells	1700026D11Rik	0.000111073	0.00159396	0.0191618	0.00655771	0.00344078	0.0157995	0.0106236	0.0204442	0.0193237	0.0191618	0.0188118	0.0203628	0.020102	0.0168902	0.0184776	0.0152851
CD8 T cells	Arl4d	0.000111232	0.00159494	0.0163562	0.0158216	0.0128599	0.0166615	0.0161864	-0.0842601	0.0163562	0.0146842	0.0151872	0.0192146	0.0176618	0.0174825	0.0167449	0.0123176
CD8 T cells	Il6st	0.000111711	0.0016005	0.052666	-0.0217563	0.000897799	-0.0190335	-0.00242451	0.102824	0.052666	-0.0537306	0.0755192	0.0101801	0.102395	0.0589556	0.0977746	0.107342
CD8 T cells	Rpl36al	0.000112826	0.00161514	0.131657	-0.0145344	0.0493035	0.131657	0.105174	0.0750075	0.18267	0.143361	0.0491579	-0.00291483	0.0919227	0.196824	0.124689	0.0369523
CD8 T cells	Ptpn2	0.000113279	0.0016203	0.0710286	0.0657967	0.0111498	0.0864353	0.0540501	0.00717478	0.0644018	0.0108734	0.113246	0.0685943	0.0906744	0.105779	0.0838473	0.0710286
CD8 T cells	Tatdn2	0.000114917	0.00164238	0.0573824	0.0386793	0.0318625	0.038191	0.00582029	-0.0201056	0.085335	0.0573824	0.0573765	0.0781208	0.0546405	0.0357543	0.0420638	0.0548216
CD8 T cells	PDCsd2	0.000115474	0.001649	0.0543861	0.0361577	0.0119644	0.0783646	0.0379594	0.0543861	0.0950661	0.0727619	0.0687619	0.0637863	0.0569047	0.0861043	0.0476214	0.0192675
CD8 T cells	Arhgef18	0.000116018	0.00165455	0.0565861	0.0554768	0.0565861	0.0546117	0.00581523	-0.0460436	0.143548	0.127399	0.0927563	0.11645	0.0204671	-0.0343674	0.00542428	0.126557
CD8 T cells	Ttc39c	0.000116053	0.00165455	0.0194571	0.0234304	-0.118884	0.0214612	0.022576	-0.0393322	0.00126463	0.00234271	0.0194571	0.0140789	0.023368	0.0227342	0.0220089	-0.0230814
CD8 T cells	Gzma	0.000117279	0.00167068	0.0365836	0.0382249	0.0371393	0.0363797	-0.337797	-3.10168	0.0384029	0.0185548	0.0384029	0.0365836	0.0374817	0.0341943	0.0384029	-0.0448646
CD8 T cells	Gm26771	0.000118218	0.00168268	0.0170999	0.00572665	0.0113009	0.0130664	0.0177079	0.0175746	0.0182046	0.0189192	0.0121787	0.0170999	0.0166384	0.0126734	0.0145623	0.0189192
CD8 T cells	Riox1	0.000119934	0.00170572	0.0405371	0.0242478	0.0190145	0.0423997	0.0217694	0.016108	0.0626852	0.0373697	0.051296	0.0473436	0.0393069	0.0432027	0.0373806	0.0405371
CD8 T cells	Elovl6	0.000120525	0.00171273	0.0270335	0.017352	-0.00664014	0.018409	-0.031422	-0.0226948	0.0345545	0.0291071	0.0289101	0.021176	0.0330326	0.0239412	0.0267783	0.0270335
CD8 T cells	Hopxos	0.00012067	0.0017134	0.0146107	0.0153339	0.00709651	0.0153609	0.0150581	0.0102615	0.0153609	0.0153609	0.0142375	0.0153609	0.0144293	0.0146107	0.0137145	0.0119124
CD8 T cells	DDCs	0.000121034	0.00171717	0.014233	0.0139468	0.0124806	0.0129565	0.00999357	0.00778898	0.0135184	0.014233	0.014233	0.014233	0.014233	0.014233	0.014233	0.014233
CD8 T cells	Siah1a	0.000121792	0.00172652	0.0481503	-0.00661625	0.0297162	0.0444898	0.00557127	0.051737	0.0516444	0.0481503	0.0545074	0.0636747	0.0459808	0.032333	0.0306948	0.0613782
CD8 T cells	Ssrp1	0.000122566	0.00173608	0.0873659	0.121128	-0.00715451	0.156968	0.0626358	-0.0619081	0.190007	0.0873659	0.11097	0.100591	0.0459259	0.0972839	0.0440548	-0.158654
CD8 T cells	Rab8b	0.000123233	0.00174412	0.0574898	0.147078	-0.118044	0.154868	0.0574898	-0.0221467	-0.206016	-0.133156	0.0884583	-0.00492043	0.172631	0.164565	0.178426	0.0649978
CD8 T cells	Zfp707	0.000123429	0.00174548	0.0223435	0.00645546	0.0147273	0.013639	0.00619241	0.00648711	0.0302892	0.0312599	0.0280059	0.0306416	0.0211718	0.0222515	0.0223435	0.00899118
CD8 T cells	Slc25a5	0.000125846	0.00177822	0.0852309	0.120531	0.00408178	0.219367	0.0852309	0.0320743	0.220892	-0.26682	-0.0219333	-0.0745679	0.111015	0.259817	0.106448	-0.280311
CD8 T cells	Slc7a6os	0.000127901	0.0018058	0.043995	0.0525881	0.00111835	0.0580946	0.0334946	0.0317801	0.101132	0.0529748	0.0813937	0.084894	0.0581549	0.0254808	0.043995	0.0401631
CD8 T cells	Slc50a1	0.00013109	0.00184934	0.0486127	0.0486127	-0.0039549	0.121832	0.0250204	-0.0313795	0.132061	0.11753	0.0809479	0.118189	-0.0168581	0.00894841	-0.0344371	0.103787
CD8 T cells	Prdcryptic	0.000135663	0.0019123	0.0459118	0.0557745	0.0256577	0.0860308	0.0459118	0.0596142	0.0207416	0.025417	0.0388476	0.0262176	0.0435727	0.0777561	0.0544574	-0.0127258
CD8 T cells	Psph	0.000138285	0.00194769	0.0389846	0.033249	0.00893744	0.0557755	0.00852021	-0.00537842	0.0769998	0.0785086	0.0675237	0.0436459	0.0491435	0.0627934	0.0389846	-0.0118197
CD8 T cells	Uqcrh	0.000139024	0.00195652	0.135395	0.083673	-0.0331512	0.228743	0.148155	0.0769806	-0.0804165	0.135395	-0.000649022	0.132664	0.14632	0.313116	0.17661	0.0467503
CD8 T cells	Fam49a	0.000140291	0.00197277	0.0566419	0.042115	-0.00130136	0.0566419	0.0616431	-0.0356855	-0.243713	-0.369247	0.0389047	-0.124163	0.0842269	0.0565362	0.0727004	0.0707869
CD8 T cells	Psmb1	0.000140791	0.00197821	0.121119	0.229304	-0.0222771	0.369703	0.163729	0.0449667	0.0448834	0.121119	0.0857954	0.0106539	0.130536	0.270154	0.148043	-0.0785623
CD8 T cells	Mesd	0.00014288	0.00200594	0.0394682	0.0321106	0.0232219	0.0556753	0.0143003	0.0314571	0.0861544	0.0336417	0.059412	0.061079	0.0492652	0.0394682	0.0492468	0.02742
CD8 T cells	Bcas2	0.000143789	0.00201709	0.095584	0.0145865	0.0298849	0.095584	0.0408332	0.0319439	0.175081	0.164877	0.111488	0.102342	0.0604061	0.0990813	0.0618974	0.019516
CD8 T cells	B3gat3	0.000145929	0.00204546	0.0508125	0.0926911	0.0201768	0.0939258	0.0243924	-0.0950731	0.0508125	0.0343665	0.0812606	0.0742109	0.0453409	0.067221	0.0344228	0.0300333
CD8 T cells	Pak1ip1	0.000147778	0.00206972	0.0745286	0.0666996	0.0217776	0.130064	0.0267294	0.0308059	0.150986	0.0164304	0.106718	0.0547426	0.0660358	0.0909606	0.0505196	0.0745286
CD8 T cells	Ngdn	0.000148439	0.00207731	0.0461501	0.0461501	0.0329884	0.0955195	0.0196202	0.00605096	0.0891798	0.0389375	0.105537	0.056499	0.065834	0.0929222	0.067671	0.0156004
CD8 T cells	Tomm7	0.000150236	0.00210078	0.115794	0.0887774	0.050858	0.193659	0.0786131	0.0201498	0.0195056	0.154645	0.0903624	0.023412	0.185985	0.345761	0.205837	0.115794
CD8 T cells	Tnfaip8l1	0.000150862	0.00210785	0.0216865	0.00675891	-0.00085798	0.0151083	0.00713241	0.0216865	0.025303	0.0198556	0.0248094	0.0249687	0.0269812	0.022285	0.0271337	-0.000328165
CD8 T cells	Rps12-ps3	0.000151452	0.0021144	0.0439851	0.0459734	0.0241085	0.057011	0.0560228	0.0396908	0.0468171	0.0439851	0.0225432	0.0322558	0.0246841	0.0470117	0.0256001	-0.00511532
CD8 T cells	H2-Q10	0.000155336	0.00216689	0.0403258	0.0270606	0.0176297	0.0452303	0.0336126	0.0035035	0.0647565	0.0595367	0.0775942	0.0714225	0.0443123	0.0184051	0.0403258	0.0607926
CD8 T cells	Cabin1	0.000156245	0.00217783	0.0589543	0.0430149	-0.000752842	0.0893379	-0.0179165	0.0589543	0.142325	0.0222097	0.118945	0.0829447	0.0652059	0.0432924	0.0651426	0.0536808
CD8 T cells	Snrpn	0.00015641	0.0021784	0.013226	0.0131178	0.0122483	0.013226	0.013226	0.013226	0.013226	0.013226	0.013226	0.013226	0.013226	0.013226	0.013226	0.0120765
CD8 T cells	DCsaf15	0.000157407	0.00219054	0.0310224	0.0310224	-0.0218849	0.0473361	-0.0312518	0.00890759	0.0556339	0.0339514	0.0586698	0.0629658	0.0410309	0.0396355	0.0293293	0.0112331
CD8 T cells	CcDCs88b	0.000157703	0.00219152	0.0496578	0.0468145	-0.00559177	0.0443816	0.0227332	-0.00759103	0.0496578	-0.144399	0.066571	0.0198849	0.110738	0.0859042	0.0959426	0.0777578
CD8 T cells	Eipr1	0.000157728	0.00219152	0.0357885	0.0324995	0.00474011	0.0466334	0.0245457	0.00704687	0.0357885	0.00538232	0.0450111	0.00916456	0.037311	0.0406665	0.0352769	0.0150077
CD8 T cells	Tgoln1	0.000161368	0.00224031	0.055459	0.055459	-0.0321248	0.0709157	-0.0100143	-0.0777014	0.140836	0.0722275	0.161095	0.173268	0.0989166	-0.00297756	0.0919359	0.20794
CD8 T cells	Gm4814	0.000163025	0.00226153	0.0133762	0.0102218	0.0105453	0.0123916	0.0146418	0.0102385	0.0142301	0.0134345	0.0115744	0.0149447	0.0145565	0.0133762	0.0149447	0.0149447
CD8 T cells	Cnp	0.000166853	0.00231279	0.0827834	0.0554303	0.0149751	0.0827834	-0.0337915	0.0684256	0.186235	0.186536	0.0879286	0.100282	-0.0776248	0.0328565	-0.0775535	-0.0856171
CD8 T cells	1110034G24Rik	0.000167543	0.00232051	0.0391055	0.00546432	0.000725612	0.0366703	0.0237842	0.023015	0.0407447	0.0391055	0.0433089	0.042147	0.0395554	0.0376525	0.0330032	0.0259544
CD8 T cells	Kif2a	0.000168462	0.00233092	0.0653724	0.0290538	-0.00938763	0.10449	0.0621741	0.000787205	0.0653724	0.0416104	0.079784	0.0518066	0.0991866	0.0862961	0.090984	0.00118974
CD8 T cells	Ccl3	0.000168561	0.00233092	0.0369669	0.0472912	0.0369669	0.0359214	0.0448422	-0.600412	0.0411565	-0.120087	0.0232314	0.0248415	0.036942	0.036574	0.0395715	0.0286996
CD8 T cells	WNK cells1	0.000168789	0.00233223	0.0838098	0.103229	-0.146743	0.113682	-0.0472445	0.0224452	0.00859256	0.193666	0.173304	0.19358	0.131066	0.00191708	0.0838098	0.178098
CD8 T cells	Cbcryptic	0.000172495	0.00238155	0.10663	-0.0678185	-0.0184705	0.017745	-0.0241698	0.0474262	0.16472	0.191063	0.123612	0.10663	0.0861363	0.107975	0.0828188	-0.216191
CD8 T cells	Mrpl12	0.000174097	0.00240177	0.0588931	0.0855478	0.0588931	0.112732	0.057691	0.0738142	0.142202	0.0483656	0.0684551	0.0423715	0.0410498	0.126449	0.0553547	-0.116852
CD8 T cells	Gm43653	0.000174708	0.0024083	0.0134306	0.012394	0.0115229	0.0123916	0.0134306	0.0136	0.0142301	0.0149447	0.0115744	0.0149447	0.013835	0.0136356	0.014533	0.0137952
CD8 T cells	Ntrk3	0.000175494	0.00241722	0.0263218	-0.0092756	-0.0186322	0.00587293	0.0231684	0.0176173	0.0285441	0.0320425	0.0333492	0.0269864	0.0313476	0.0231464	0.0285362	0.0263218
CD8 T cells	Gm43698	0.000176182	0.0024248	0.0136423	0.0132479	0.0136423	0.0136423	0.00268943	0.0136423	0.0136423	0.0136423	0.0136423	0.0136423	0.0133317	0.013315	0.0129899	0.0136423
CD8 T cells	Atp5g2	0.000176548	0.00242792	0.094137	0.235131	0.0527253	0.341156	0.235557	0.17303	0.0429663	0.0626708	0.0298289	-0.0479456	0.0766975	0.23277	0.094137	-0.302268
CD8 T cells	Copb2	0.000177756	0.00244261	0.0568416	0.0907796	-0.0259118	0.124639	0.0220165	-0.0312922	0.0977971	-0.0492847	0.08549	0.0357219	0.0709737	0.0965755	0.0568416	0.0223739
CD8 T cells	Slc26a11	0.000177947	0.00244332	0.0257258	0.0258298	0.00542391	0.0257258	0.0228897	-0.0149643	0.025579	0.0224437	0.0241739	0.0299502	0.0212773	0.0133637	0.0204503	0.0273616
CD8 T cells	Gpr132	0.000182544	0.00250446	0.0739545	-0.0134499	0.0103372	0.068867	0.00528324	0.0430233	0.01558	-0.155561	0.0847715	0.0739545	0.117194	0.0772509	0.112371	0.12268
CD8 T cells	Igf1r	0.00018323	0.00251191	0.0257673	0.00867562	-0.0183282	-4.70388e-05	-0.0313204	0.0327969	0.0310279	0.00256438	0.0249018	0.0357514	0.0377367	0.0257673	0.0354818	0.03383
CD8 T cells	Sf3b3	0.000185691	0.00254207	0.0739662	0.0453288	0.0479179	0.114398	-0.0388298	0.0739662	0.197189	0.164144	0.126973	0.106844	0.013443	-0.0248481	-0.0101733	0.0954792
CD8 T cells	Ndufa12	0.000185722	0.00254207	0.0596524	0.10322	0.0130566	0.137025	0.0596524	0.0461733	0.132348	0.0439943	0.0616922	-0.00110475	0.0582958	0.151098	0.0639684	-0.113628
CD8 T cells	Kat2a	0.000186222	0.00254693	0.0400859	0.0314634	0.0265206	0.0414156	0.0221312	0.0421052	0.052597	0.0261558	0.0311757	0.0400859	0.0297926	0.0335113	0.0263155	0.0222641
CD8 T cells	Carnmt1	0.000189386	0.00258698	0.0422697	0.0353201	-0.00506694	0.0463249	0.0283131	0.0422697	0.0662889	0.0196691	0.048773	0.0368091	0.0385181	0.0528088	0.0409332	-0.0163718
CD8 T cells	Fntb	0.000189447	0.00258698	0.0322646	0.0021415	0.0258286	0.0322646	0.0140603	0.0304626	0.0460652	0.0443122	0.0339678	0.0321599	0.032395	0.0207288	0.0351232	0.0216153
CD8 T cells	TxnDCs5	0.000189666	0.00258796	0.0613818	0.122874	0.0683933	0.0922624	0.0914436	0.0165801	0.0963805	0.0472809	0.0654435	0.0613818	-0.0287225	0.0250156	-0.0307276	-0.0913352
CD8 T cells	Dad1	0.000190787	0.00260122	0.111599	0.01324	-0.138172	0.122469	-0.163819	-0.083495	0.29693	0.196173	0.111599	0.194866	0.0620149	0.0929046	0.0573904	0.122508
CD8 T cells	Txn2	0.000191961	0.00261519	0.0777138	0.0876152	0.0335419	0.118354	0.0467908	0.0514722	0.156643	-0.00501847	0.0777138	0.0146359	0.0675308	0.117636	0.0633268	0.0446962
CD8 T cells	Map1lc3b	0.000194781	0.00265154	0.10646	0.056566	-0.131663	0.155552	-0.118387	-0.0153915	0.110626	0.0245024	0.0876207	0.190246	0.121857	0.160039	0.115387	0.10646
CD8 T cells	Rgs1	0.000195025	0.0026528	0.107207	0.194604	-0.339479	0.232242	-0.0368487	-0.31175	-0.18233	0.02171	0.208247	0.0231242	0.288588	0.253344	0.270017	0.107207
CD8 T cells	Zcwpw1	0.000195244	0.00265371	0.024969	0.0288327	0.0419702	0.0311875	0.0211385	0.0209591	0.0416546	0.0447285	0.0317554	0.038034	0.024969	0.0266282	0.0202711	0.00257653
CD8 T cells	Nop14	0.000195439	0.0026543	0.0547111	0.0361402	0.0547111	0.0868217	0.0425607	0.0509267	0.138521	0.0817132	0.0691313	0.0828672	0.0331264	0.0495102	0.0412294	0.0650907
CD8 T cells	Eif6	0.000196301	0.00266393	0.0752424	0.0762808	0.0138758	0.128875	0.0138528	0.0188524	0.0900255	-0.0336623	0.0752424	-0.0200519	0.0676183	0.126608	0.0674164	-0.0487366
CD8 T cells	Tmem251	0.000196597	0.00266588	0.0541079	0.050573	0.033346	0.0541079	0.0266494	0.0391225	0.0828627	0.0283136	0.06342	0.0535868	0.0464163	0.0637878	0.0455706	0.0449467
CD8 T cells	Ddx18	0.00019681	0.0026667	0.0808363	0.0168039	0.0562049	0.0808363	0.0373453	0.0925619	0.137057	0.143969	0.0844442	0.0791387	0.0303851	0.0858665	0.0351873	0.0781388
CD8 T cells	Surf2	0.000198678	0.00268993	0.0481162	0.0293288	0.01955	0.0456914	0.0214507	0.0306476	0.0669695	0.0503031	0.0498512	0.0481162	0.0282751	0.0432061	0.0174764	0.0545491
CD8 T cells	Psmd3	0.000199289	0.00269611	0.0535958	0.0531259	-0.00787045	0.0677858	0.020193	0.0220767	0.0535958	-0.0234841	0.0749239	0.0250831	0.0473416	0.0591678	0.0520942	0.0184267
CD8 T cells	Ogt	0.000200806	0.00271453	0.0603728	0.0979268	-0.0321743	0.0578949	-0.138386	-0.0369304	0.242334	0.144315	0.155003	0.212996	0.0603728	-0.0460649	0.0249118	0.192338
CD8 T cells	ANK cellsrd17	0.00020609	0.00278381	0.0962034	0.0595721	-0.049592	0.0848503	-0.112142	-0.0263612	0.193864	0.0962034	0.135752	0.18312	0.0617734	-0.0572657	0.0420778	0.12437
CD8 T cells	Fbxo21	0.00020686	0.00279205	0.0263456	0.0218556	0.0154962	0.0326301	0.00508186	0.0235629	0.0336791	0.0362604	0.0319918	0.0273934	0.0265824	0.0258746	0.0263456	0.0131997
CD8 T cells	Gon4l	0.000209	0.00281875	0.0460145	0.0337927	-0.0106313	0.0936449	0.0075353	0.00116946	0.129588	0.0908131	0.0728641	0.119702	0.0460145	0.0249574	0.0168077	0.0834
CD8 T cells	F2rl2	0.000210533	0.00283687	0.0137952	0.0139443	0.00223532	0.0129214	0.0117393	-0.03969	0.0149447	0.0134345	0.0149447	0.0066033	0.0147279	0.0145217	0.0149447	0.0137952
CD8 T cells	Dusp19	0.000210667	0.00283687	0.0257083	0.0257083	0.00768621	0.0359153	0.0114755	-0.00128541	0.0413782	0.0392609	0.0265227	0.036752	0.0336522	0.0408619	0.0308333	-0.0120946
CD8 T cells	Glo1	0.000210973	0.0028388	0.0476826	0.0129291	0.0200858	0.072855	-0.0297612	0.0333202	0.0898439	0.0623162	0.0629011	0.0271914	0.0579485	0.0764988	0.0476826	0.0440072
CD8 T cells	Fasn	0.000211204	0.00283972	0.0299312	0.0400359	0.00392188	0.039532	0.0354734	0.00273929	0.0529671	0.0541389	0.0522576	0.00894316	0.0299312	0.0384274	0.028166	0.0185582
CD8 T cells	Osbpl5	0.000212104	0.00284963	0.027218	0.0290962	0.0182119	0.0291981	0.0173136	-0.0396384	0.0331316	0.0305831	0.0206254	0.027218	0.0203899	0.0184267	0.0245507	0.0289378
CD8 T cells	Paics	0.000215891	0.00289828	0.0479613	0.0654162	0.00815846	0.0708728	0.0479613	0.0408416	0.0916255	0.0424814	0.0550833	0.0279286	0.0548316	0.0814388	0.0679567	-0.124502
CD8 T cells	Acoxl	0.000217206	0.00291369	0.0186954	0.00775601	0.0138184	0.0135068	0.013499	0.0127112	0.0163398	0.0201688	0.0186954	0.0213698	0.0202711	0.0188389	0.0175974	0.0231891
CD8 T cells	Cds2	0.000220087	0.00295008	0.0340934	0.0340934	-0.0497971	0.0339888	0.00509101	-0.0212728	0.0794098	0.0545516	0.0708547	0.0596548	0.0445756	0.0301009	0.040984	0.0225612
CD8 T cells	Hsd17b10	0.000221257	0.00296349	0.0671309	0.0362292	0.0182239	0.102686	0.0187571	0.0339426	0.122956	0.0554468	0.0671309	0.0306141	0.0603377	0.106254	0.0604938	0.0690741
CD8 T cells	Gm28935	0.00022185	0.00296915	0.0184668	0.0050672	0.00885857	0.016586	0.0166816	0.0019574	0.0243006	0.0222511	0.0231408	0.0264723	0.0184668	0.0208324	0.0192362	0.0236936
CD8 T cells	CcDCs30	0.000229731	0.00307228	0.0173103	0.00766879	0.0171298	0.0183784	0.00601808	0.0174337	0.0220553	0.0219743	0.0205805	0.0198459	0.0217925	0.0199525	0.0173103	0.018214
CD8 T cells	Ptprcap	0.000232013	0.00310043	0.12807	0.180367	-0.210067	0.27693	-0.138989	-0.20055	0.512334	0.81646	0.292814	0.580044	-0.0313083	-0.0198125	-0.0348972	0.12807
CD8 T cells	Fam13b	0.000232558	0.00310534	0.0559896	0.0396718	0.0130922	0.0507963	0.000423377	0.0110134	0.0594077	0.0487937	0.0653199	0.0559896	0.055653	0.0241947	0.0481109	0.0566697
CD8 T cells	Slc20a1	0.000234896	0.00313403	0.0576706	0.035682	-0.0259089	0.0576706	0.012426	-0.0232409	0.0749591	0.0411601	0.050691	0.0780685	0.0830185	0.042291	0.0889552	0.065928
CD8 T cells	Ormdl3	0.000235066	0.00313403	0.0494906	0.0300071	-0.0145144	0.0494906	0.00638842	-0.0252952	0.080968	0.0547083	0.0707957	0.0851045	0.0435864	0.0433377	0.022789	0.0460125
CD8 T cells	Pam16	0.000238375	0.00317574	0.0519607	0.052532	0.0012984	0.0803329	0.0267519	0.00890286	0.0519607	0.0402341	0.06008	0.0401911	0.0603622	0.0878185	0.0743839	-0.00912485
CD8 T cells	Prkcsh	0.000242692	0.00323077	0.0438345	0.0619227	-0.0486817	0.0680595	0.0268503	-0.0180067	0.0715465	-0.00204161	0.0543396	0.0269485	0.0614476	0.0539676	0.0438345	0.0216136
CD8 T cells	Fnbp1	0.000245217	0.00326137	0.068622	0.138605	-0.165656	0.142006	0.0255486	-0.0794031	-0.0708481	0.117849	0.0916745	0.000244321	0.0816977	0.0823408	0.068622	0.0298581
CD8 T cells	Tuba1c	0.000245363	0.00326137	0.0389227	0.0712611	0.0389227	0.0737676	0.0585608	-0.041462	-0.173473	0.0143209	0.0201639	0.00343348	0.0592321	0.076363	0.0588317	-0.169171
CD8 T cells	D830025C05Rik	0.000245612	0.00326219	0.0311038	-0.0119192	-0.0022408	0.00581551	0.00529708	0.000679413	0.0457924	0.059551	0.0350658	0.0529492	0.0452197	0.0311038	0.0368793	0.0538116
CD8 T cells	Diaph1	0.000246262	0.00326825	0.0568773	0.0568773	-0.130482	0.0451946	-0.0591449	-0.168226	0.214973	-0.0870614	0.180641	0.147833	0.0897116	0.0471857	0.0850718	0.111243
CD8 T cells	Smc3	0.000246442	0.00326825	0.100385	0.0362838	-0.0166257	0.10622	-0.0196012	-0.00950718	0.168041	0.130199	0.127532	0.100385	0.0707552	0.0657079	0.0483651	-0.09126
CD8 T cells	Usp10	0.000247503	0.00327984	0.0373978	0.0434939	0.0125302	0.0664422	0.0184058	0.0542468	0.0723884	0.0779683	0.0749183	0.0406977	0.0373978	0.0396111	0.0265139	0.0119485
CD8 T cells	Cox10	0.000254109	0.00336483	0.0451025	0.02969	-0.00925871	0.0451025	0.0322049	0.0398423	0.0637733	0.0170796	0.0537615	0.0555649	0.0371062	0.0311388	0.0440602	0.0150259
CD8 T cells	Mrpl32	0.00025809	0.00341495	0.069691	0.0709953	-0.0065082	0.104781	0.0208868	0.0249206	0.0830956	0.00862834	0.069691	0.0758758	0.0682922	0.111083	0.0637566	0.0184732
CD8 T cells	Slc25a33	0.000258314	0.00341534	0.0254788	0.0394088	0.0143368	0.0381284	0.0334462	-0.05889	0.0319675	0.00715098	0.0242517	0.0283497	0.0252318	0.0327493	0.0254788	0.0035378
CD8 T cells	Midn	0.000259666	0.00343062	0.0382524	0.0382524	0.018503	0.0139901	-0.0574045	-0.0563231	0.0803765	0.002838	0.0667392	0.06492	0.0384961	0.0456994	0.0340889	0.0555312
CD8 T cells	Usf2	0.000260091	0.00343364	0.066008	0.0717722	0.048184	0.11049	0.0436377	0.066008	0.139946	-0.0618008	0.071282	0.0842418	0.0860743	0.104419	0.0651333	0.0644972
CD8 T cells	Endog	0.000263337	0.00347386	0.0340198	0.0144532	0.0208289	0.0339206	0.0188537	0.0318458	0.0386076	0.0214359	0.0186333	0.0340198	0.0271121	0.0308731	0.0243262	0.0349675
CD8 T cells	Ext2	0.000288583	0.00380379	0.0361501	0.0209378	0.00774557	0.0235528	0.000652709	-0.00290799	0.0517539	0.0152803	0.0502119	0.0428687	0.0418803	0.0343837	0.0396291	0.0361501
CD8 T cells	Noc2l	0.000288782	0.00380379	0.0643977	0.0742276	0.0396073	0.0843108	0.0474854	0.0810231	0.120372	0.0609746	0.0643977	0.0336111	0.0461611	0.0524846	0.0411727	0.053914
CD8 T cells	Higd1a	0.00028986	0.0038151	0.0606774	0.112194	0.00612071	0.168186	0.0606774	-0.0502357	0.146761	0.000732352	0.076465	0.0494716	0.126073	0.1824	0.128533	-0.0595334
CD8 T cells	Ccs	0.00029084	0.00382513	0.0452689	0.010659	-0.0127705	0.0600472	0.0265172	0.0314144	0.0643053	0.0249794	0.0452689	0.0395976	0.0644239	0.057516	0.0638615	0.0487187
CD8 T cells	Atp1a1	0.000292408	0.00384285	0.0896816	0.0642246	0.0347345	0.0671081	0.0133471	-0.0734775	0.132301	-0.162007	0.0769773	0.0896816	0.155796	0.133294	0.146678	0.140192
CD8 T cells	Zscan12	0.000301536	0.00395983	0.020562	0.0168258	0.0112449	0.0190532	0.0142093	0.0247698	0.0238861	0.015378	0.0218419	0.0201819	0.0228359	0.0223586	0.0189861	0.020562
CD8 T cells	Phlda1	0.000303651	0.00398462	0.0293564	0.025949	-0.0768395	0.0344726	0.036537	-0.0146461	0.0380418	0.0104866	0.0332839	0.042999	0.0361575	0.0345518	0.0293564	0.00803694
CD8 T cells	Sec24a	0.000305851	0.00401048	0.0527802	0.0642495	0.0238509	0.0621351	0.0444726	-0.0220321	0.0729756	0.0265438	0.0504968	0.0527802	0.0340143	0.0120049	0.0254788	0.00295199
CD8 T cells	Mns1	0.000306509	0.0040161	0.032718	0.0192754	-0.0348399	0.0331203	0.0114752	0.0414836	0.0386078	0.041014	0.032718	0.0195814	0.0362594	0.0411191	0.0358986	-0.137556
CD8 T cells	Ap3m2	0.000315231	0.00412728	0.0319434	0.034489	0.0339304	0.0243309	-0.00730364	0.0287178	0.027426	0.0440897	0.0380268	0.0461954	0.0291689	0.0144268	0.0319434	0.0396732
CD8 T cells	Egln1	0.000316426	0.00413983	0.0593001	0.026982	-0.0423776	0.0541063	0.010204	0.0306789	0.107278	0.0127445	0.0686556	0.0807515	0.0938123	0.0970002	0.0921288	0.0593001
CD8 T cells	Rnf123	0.000319754	0.00418023	0.0528033	0.0251577	0.00855281	0.0552246	-0.0253623	0.0505633	0.0678626	0.0667893	0.0525438	0.0528033	0.0310588	0.00896499	0.0251887	0.0561626
CD8 T cells	Pusl1	0.000329323	0.00430212	0.0238076	0.0218655	0.022355	0.0261697	0.0166579	0.0265078	0.025461	0.0119236	0.0238076	0.0236598	0.0179537	0.0252329	0.0173889	0.00516563
CD8 T cells	Wdr36	0.000331905	0.00433261	0.046341	0.0416528	0.0342994	0.036325	0.0319829	0.0331321	0.0741444	0.046341	0.0479894	0.0567335	0.0323976	0.0450851	0.0364167	0.022626
CD8 T cells	Slc25a40	0.000333419	0.00434913	0.0364816	0.0120731	0.0175022	0.0266697	0.0144781	0.0279332	0.0503998	0.0357898	0.0520009	0.0483737	0.0509386	0.0363906	0.0433087	0.0364816
CD8 T cells	Inpp5b	0.000334652	0.00436195	0.0332164	0.0332164	-0.00861928	0.0614327	0.0288282	0.0222662	0.0206856	0.0268384	0.0488946	0.0737052	0.0817482	0.0696257	0.0741045	0.0403723
CD8 T cells	Rcbtb1	0.000336262	0.00437968	0.0324014	0.0153219	0.0133122	0.0378912	0.0241579	0.040996	0.0507861	0.0313688	0.0488108	0.0649136	0.0465463	0.0324014	0.0399517	0.0381881
CD8 T cells	Phf13	0.000337345	0.0043905	0.02795	0.0244821	0.00642125	0.0271731	0.0235501	0.0179914	0.0193012	0.016523	0.0265468	0.02795	0.0327462	0.0311109	0.033276	0.00715422
CD8 T cells	Ift27	0.000337691	0.00439175	0.0425455	0.0373626	0.0070678	0.0579241	0.0186446	0.0440245	0.062865	0.0614813	0.0425455	0.035222	0.0262222	0.0455522	0.0246597	-0.0825083
CD8 T cells	Slc6a19	0.000338613	0.00440045	0.0139422	0.0130016	0.0128244	0.0137891	-0.00421769	0.0143933	0.0132184	0.0135555	0.0139422	0.0150656	0.0148327	0.014411	0.0140016	0.0150656
CD8 T cells	Tiprl	0.000339171	0.00440443	0.0663901	0.0329286	0.0092185	0.0663901	0.0019197	0.0194747	0.094413	0.0598998	0.0858696	0.093027	0.0885778	0.0970531	0.087883	0.0440578
CD8 T cells	Ap1g2	0.000340386	0.00441693	0.0331877	0.0425157	0.016213	0.0508129	0.037876	0.0070045	0.019376	0.0149985	0.0468733	0.0213466	0.029511	0.0325106	0.0331877	0.0116645
CD8 T cells	Nle1	0.000346383	0.00449142	0.0306069	0.0201697	0.0271448	0.0306069	0.0219198	0.0324171	0.0359443	0.0347503	0.0407037	0.0299677	0.0223607	0.0263962	0.0210956	0.0173206
CD8 T cells	Gas7	0.000353662	0.0045824	0.0216074	0.0306408	0.0233065	0.00827443	0.0296363	-0.187997	0.0216074	-0.103822	-0.00393506	0.0104006	0.0294116	0.0287027	0.0288347	0.0162555
CD8 T cells	Panx1	0.000354013	0.00458355	0.0455146	0.0393221	0.00865521	0.0191312	0.0080469	-0.00997254	0.072253	-0.00657236	0.0455146	0.0700426	0.0532659	0.0411116	0.0544859	0.011316
CD8 T cells	Smim10l1	0.000358133	0.00463347	0.0540123	0.0361008	-0.0013836	0.0644118	0.0193062	0.0627115	0.0349772	0.0183017	0.0540123	0.0531301	0.0883912	0.0799043	0.0837814	0.0545112
CD8 T cells	Romo1	0.000359496	0.00464766	0.0723745	0.0782462	1.85631e-05	0.134326	0.0604487	0.0155709	0.0723745	0.063349	0.0129986	0.0702008	0.0585244	0.15884	0.0613968	0.0628823
CD8 T cells	TNK cells2	0.000362969	0.00468909	0.0297943	0.0293083	-0.0347266	0.0434962	0.0362894	-0.0241425	0.0603465	0.0669656	0.0488964	0.0685243	0.0297943	0.0288336	0.0227023	0.0304007
CD8 T cells	Mettl27	0.000368925	0.00476251	0.0179917	0.0107572	0.0179917	0.0125589	0.0158853	0.0192733	0.00906375	0.0207937	0.0190498	0.0216855	0.0236709	0.0220236	0.0228544	0.0172776
CD8 T cells	Fbxo32	0.000375704	0.00484644	0.0246901	0.0246901	-0.00554679	0.0187742	-0.0032902	0.00983885	0.0369627	0.036955	0.035118	0.0430525	0.0256631	0.0182512	0.0244706	0.0437249
CD8 T cells	Cdt1	0.000377888	0.00487102	0.0300769	0.0391761	0.0251991	0.0453643	0.0300769	0.0275127	0.0549726	0.0425327	0.0426443	0.0435131	0.0149223	0.0179082	0.00819744	-0.0112842
CD8 T cells	Cox20	0.000382013	0.00492057	0.0682484	0.00546168	-0.0447739	0.0682484	0.0159247	0.00338672	0.0861912	0.0660954	0.0744906	0.0952811	0.0648097	0.099672	0.0595679	0.0106373
CD8 T cells	Cmc1	0.000387037	0.00498161	0.0705789	0.0265727	0.00572168	0.0833923	0.0784829	-0.0372706	0.0537349	-0.0149888	0.0705789	0.0520521	0.166235	0.162917	0.16094	0.142096
CD8 T cells	Zfp386	0.000387668	0.00498283	0.0422399	0.025525	0.0155223	0.0416381	-0.0262776	0.0422399	0.0669132	0.0409633	0.0631328	0.0594806	0.0671349	0.0650242	0.0585504	0.0386874
CD8 T cells	Arrb2	0.000387702	0.00498283	0.0428331	0.0428331	0.0347644	0.0607393	0.0329347	-0.0339111	0.0486565	-0.012037	0.0920994	0.108137	0.153362	0.122955	0.149839	0.104233
CD8 T cells	Scfd2	0.000388626	0.00499103	0.0236928	0.0231126	0.0222073	0.0177125	0.00672287	-0.00437566	0.0376771	0.0278745	0.033368	0.0311326	0.032648	0.0236928	0.0322067	0.0187687
CD8 T cells	9930022D16Rik	0.000390168	0.00500716	0.026888	0.0121894	0.00636344	0.0155986	0.011736	-0.0430323	0.0337177	0.026888	0.0331119	0.0325753	0.0302151	0.0266351	0.0332667	-0.00335143
CD8 T cells	Slc37a1	0.00039116	0.0050162	0.0281715	0.0257701	0.0127658	0.0267544	0.018654	0.0266478	0.0407379	0.0183225	0.0351018	0.0234835	0.0339244	0.0278468	0.0281715	0.0370809
CD8 T cells	Lmo1	0.00039174	0.00501996	0.0131501	0.0140045	0.0135697	0.00895251	0.0131501	0.012714	0.0126294	-0.00947667	0.0140586	-0.0189977	0.0140197	0.0137992	0.0140586	0.0122367
CD8 T cells	Snrpg	0.000392036	0.00502007	0.105716	-0.0231014	0.0714286	0.125046	0.0635063	0.105554	0.239507	0.265386	0.105716	0.149623	0.0187113	0.215897	0.0486875	-0.0947025
CD8 T cells	Znrf1	0.000395734	0.00506372	0.0429339	-0.130043	-0.0985125	-0.0521228	-0.201897	0.072414	0.0739098	0.0260352	0.0409299	0.0843588	0.101232	0.0429339	0.0830336	0.0751886
CD8 T cells	Mrps15	0.000398345	0.0050934	0.0511156	0.0770358	0.0372002	0.11497	0.0511156	0.0356113	0.0789371	0.00767295	0.0565163	-0.0357158	0.0629402	0.0997551	0.0629664	-0.0444792
CD8 T cells	Elf4	0.000403584	0.00515523	0.054141	0.053154	-0.0145508	0.0568971	-0.0504037	-0.0622068	0.0556955	-0.0159385	0.0799368	0.0465665	0.0506061	0.0522267	0.0632988	0.054141
CD8 T cells	Clstn1	0.000403838	0.00515523	0.0191662	0.0201554	-0.00497543	0.0230405	0.0185635	0.00980534	0.0163352	0.0182765	0.0191662	0.0188592	0.0232301	0.0235668	0.024317	0.0105231
CD8 T cells	Zfp266	0.000404066	0.00515523	0.0436473	0.0313617	0.0291218	0.0430103	-0.0192332	0.0263022	0.105537	0.0784877	0.0590148	0.0669606	0.0530617	0.0275188	0.0436473	0.0718548
CD8 T cells	N4bp1	0.000410364	0.00523176	0.056519	0.0922598	-0.0152648	0.108143	0.0483262	-0.0360832	0.056519	-0.433628	0.0654723	0.0234055	0.0557251	0.0495737	0.0473374	0.0474429
CD8 T cells	Uck2	0.000411707	0.00524507	0.0438455	0.0312424	0.0321239	0.0423501	0.00708333	0.0343903	0.0529885	0.0438455	0.0532388	0.0246667	0.072095	0.0623937	0.0680686	0.0104887
CD8 T cells	Fdx1	0.000412433	0.00525049	0.0461196	0.0357688	-0.0209715	0.0510182	0.0609041	0.00508781	0.0257275	0.0461196	0.0278018	0.000222746	0.0547686	0.067692	0.0468386	-0.0135623
CD8 T cells	1810030O07Rik	0.000418755	0.00532709	0.0414387	0.0499492	-0.0012257	0.0571651	0.0335621	0.0248075	0.0800519	0.00538573	0.0644445	0.0438527	0.0500273	0.0566859	0.0414387	0.031971
CD8 T cells	Tfap4	0.000421073	0.00535268	0.0228067	0.00705992	0.017224	0.00665828	0.0130634	0.021723	0.0288647	0.0238348	0.0257545	0.0240558	0.0188852	0.0231302	0.0222096	0.0228067
CD8 T cells	Trim12a	0.000423311	0.00537722	0.10357	0.0306662	0.0800415	0.10357	-0.0993474	0.0579943	0.276774	0.230829	0.135488	0.226673	0.0202854	-0.0795013	-0.0357282	0.292704
CD8 T cells	Ralbp1	0.000426778	0.00541733	0.0606246	0.0753001	-0.0515205	0.12203	-0.103618	-0.0548044	0.13461	-0.0645836	0.095043	0.0679311	0.0848164	0.0888456	0.0606246	0.064868
CD8 T cells	Bspry	0.000427974	0.00542856	0.013843	0.0164348	0.00369649	0.0152124	0.0158832	-0.0253083	0.0157743	0.0149788	0.014242	0.0164889	0.0121734	0.013843	0.0117204	0.000872994
CD8 T cells	Aurkaip1	0.000432279	0.0054792	0.0718682	0.0944029	-0.0518339	0.177348	0.0582645	-0.00282796	0.0718682	-0.0145958	0.0825787	-0.0105896	0.0764259	0.143854	0.0745234	-0.0437971
CD8 T cells	Prr3	0.000432683	0.00548034	0.0301334	0.0320757	0.01958	0.0478695	0.0140281	0.0106304	0.0576773	0.0312424	0.0519777	0.049522	0.034142	0.0301334	0.0319074	0.0270169
CD8 T cells	Ube2g2	0.000438604	0.0055513	0.035506	0.0477108	0.0220137	0.0642514	0.035506	-0.0441146	0.0573471	-0.00573707	0.0346593	-0.00664032	0.0560012	0.060398	0.0518867	0.0185868
CD8 T cells	Tmem33	0.000440358	0.00556948	0.0547891	0.0667968	0.00367108	0.0570252	0.026586	0.0115196	0.0599543	-0.0535126	0.0547891	0.0451219	0.0454175	0.0423633	0.0375435	0.0568473
CD8 T cells	Bag4	0.000441693	0.00558232	0.0451728	0.0441029	0.0101644	0.0457488	0.0272589	0.0117116	0.0681995	0.0467999	0.0451728	0.0458981	0.0412692	0.0328969	0.036462	0.0353561
CD8 T cells	Eif3b	0.000443538	0.00560159	0.0502722	0.08623	0.019009	0.0933849	0.0502722	-0.0100091	0.111732	-0.00491043	0.0618819	0.0498934	0.0506543	0.0799279	0.0552745	-0.0268761
CD8 T cells	Psmb5	0.000446693	0.00563736	0.0887557	0.156253	-0.0479968	0.202001	0.0243484	0.00501069	0.0898833	-0.0982798	0.0887557	-0.0804293	0.0966702	0.201133	0.100984	-0.139132
CD8 T cells	Mrpl48	0.000451056	0.00568831	0.0549718	0.0558557	0.0170649	0.0863639	0.0647172	0.0305294	0.0543345	0.0164775	0.0549718	0.0134086	0.0454566	0.0825127	0.0365487	-0.00176041
CD8 T cells	Nelfb	0.000453834	0.00571923	0.0593184	0.0566459	-0.00449003	0.0615893	0.0225819	0.0116082	0.0752338	0.0256058	0.0686067	0.0593184	0.0400425	0.0501374	0.0268836	0.0137456
CD8 T cells	HdDCs2	0.000454235	0.00572016	0.0321605	0.0216972	0.00621564	0.0630673	0.0311002	0.0533793	0.0642424	0.0610461	0.0525966	0.0198635	0.0321605	0.04968	0.022191	0.0190568
CD8 T cells	Dnttip2	0.000454654	0.00572131	0.0907847	0.0520758	0.00146462	0.0941727	-0.00371639	0.0272111	0.172611	0.0916156	0.0898097	0.0907847	0.0410754	0.0439988	0.0240921	0.100109
CD8 T cells	Bola1	0.000455167	0.00572188	0.0429215	0.0464071	0.0132669	0.045802	0.0340339	0.0231639	0.0547744	0.0429215	0.0209941	-0.00428472	0.0325821	0.0517814	0.0346418	0.000442685
CD8 T cells	Pold2	0.000455354	0.00572188	0.0293476	0.0313149	0.0136022	0.0441264	0.0294621	0.014646	0.0417698	0.0272877	0.0347743	0.0293576	0.0220693	0.0403263	0.0293476	-0.0430597
CD8 T cells	Bccip	0.000457834	0.00574891	0.065293	0.0538319	0.0417822	0.11114	0.0671713	0.0505024	0.120058	0.065293	0.0892122	0.0457105	0.0321722	0.101999	0.0273133	0.00940711
CD8 T cells	Ldha	0.000462913	0.00580851	0.0910663	0.0213564	-0.167533	0.172786	0.0780011	0.0910663	0.40261	0.0449994	0.150848	0.0579911	0.288731	0.310834	0.290556	-0.102971
CD8 T cells	Glrcryptic	0.000463306	0.00580927	0.0546569	0.0961008	0.0300719	0.0967344	0.0546569	0.0040627	0.0937519	0.00424792	0.0627017	0.0212873	0.0780656	0.132502	0.0680532	-0.176378
CD8 T cells	Tex264	0.000467431	0.00585517	0.0436576	0.00604696	-0.0163687	0.0378202	-0.022059	0.0278917	0.0518137	0.0329622	0.0436576	0.0575117	0.0432607	0.0374894	0.0403503	0.058876
CD8 T cells	Rpn2	0.000467637	0.00585517	0.0640505	0.0574565	-0.0277878	0.0687273	0.00542733	-0.0144579	0.122719	-0.0423242	0.0640505	0.0289866	0.0773638	0.0645564	0.0722518	0.0119491
CD8 T cells	Ski	0.000471966	0.00590515	0.0552309	-0.0263524	-0.0494552	-0.0134909	-0.027632	0.00952916	0.0790064	0.0428695	0.052636	0.0552309	0.06285	0.0389001	0.0455671	0.0741325
CD8 T cells	Phf5a	0.000472745	0.00591066	0.0568182	0.0913093	0.00644435	0.14554	0.0254679	0.0405956	0.0910536	0.0661456	0.0735017	0.040841	0.0613556	0.12867	0.0568182	-0.145214
CD8 T cells	Eno3	0.0004766	0.0059546	0.0245003	0.0335926	0.0245003	0.036791	0.0280231	0.0249004	-0.475329	0.000825124	0.00201177	-0.0248227	0.0289187	0.0301019	0.0293538	0.0146869
CD8 T cells	A230050P20Rik	0.000482233	0.00602068	0.0270935	0.0240993	0.0121719	0.0392343	-0.0215563	0.0264008	0.0371024	0.0476119	0.0253319	0.0469495	0.0255709	0.0235443	0.0270935	0.0305616
CD8 T cells	Nop16	0.000485497	0.0060571	0.0337264	0.0403697	0.032701	0.0516568	0.0337264	0.0436825	0.046374	0.0140934	0.0445379	-0.00855743	0.0169652	0.0464316	0.0192925	-0.0294116
CD8 T cells	Thra	0.00048589	0.00605768	0.0333175	-0.012576	0.0108517	0.00669927	-0.0253087	0.0352081	0.0435005	0.0329429	0.0147333	0.0333175	0.0329608	0.0220827	0.0295908	0.0377475
CD8 T cells	Ash2l	0.00048693	0.00606633	0.034425	0.034425	-0.000128593	0.0637091	0.0152548	0.0368397	0.0738431	0.0594487	0.0572025	0.0518609	0.0441186	0.0365663	0.0434644	0.0275312
CD8 T cells	Fcho1	0.0004879	0.00607408	0.0302018	0.0516437	-0.0102437	0.0585433	-0.0081084	-0.0295708	0.053593	0.0481507	0.0483863	0.0620197	0.0302018	0.0313804	0.0298958	-0.0219068
CD8 T cells	Bcor	0.00049071	0.00610472	0.0568447	0.0294224	0.00438336	0.0122565	-0.0320419	0.00930108	0.0746586	0.0568447	0.0883318	0.0753834	0.0650062	0.0385516	0.0552173	0.0727173
CD8 T cells	Ppp2r1a	0.000500646	0.00622389	0.0383306	0.0597448	-0.0237012	0.0884242	0.0477139	-0.0247068	0.0540094	-0.0194938	0.0675817	0.00963343	0.0383306	0.0527445	0.0392669	-0.0164239
CD8 T cells	Snrpd2	0.000510422	0.00634092	0.0991704	0.134609	0.0151057	0.219519	0.0982671	0.0114666	0.25263	0.205401	0.0991704	-0.00869107	0.0187222	0.209619	0.0364051	-0.140995
CD8 T cells	Stx1a	0.000512457	0.00635716	0.01493	0.0130975	0.0136147	0.0139266	0.0149433	0.0154204	0.01493	0.0161094	0.0151327	0.0185029	0.0169502	0.0170302	0.0135636	0.0162039
CD8 T cells	Ddx43	0.000512457	0.00635716	0.01493	0.0165154	0.00550763	0.0185029	0.0172916	-0.0079455	0.01493	0.0154827	0.0155989	0.0148643	0.0181147	0.0177527	0.0180913	0.0116059
CD8 T cells	1600014C10Rik	0.000517516	0.00641536	0.0433978	0.0259849	-0.0243408	0.0433978	-0.0195918	0.0400701	0.0541749	-0.108743	0.0337082	0.0444241	0.0526101	0.0567619	0.0569063	0.0595707
CD8 T cells	Supt4a	0.000520992	0.00645387	0.0632778	0.0632778	-0.0884095	0.255919	-0.00917599	-0.0509544	-0.116227	0.149118	0.133559	0.0529997	0.114584	0.207427	0.098966	-0.0104133
CD8 T cells	Lypd6b	0.000525069	0.00649671	0.0213317	-0.00388922	0.021264	0.0173937	0.00389696	0.0261931	0.0231656	0.0213317	0.016991	0.0197859	0.0235055	0.0143714	0.0201686	0.0242843
CD8 T cells	Abtb2	0.000525193	0.00649671	0.0350968	-0.0156502	-0.00459028	0.00379204	-0.0157361	0.0271369	0.0413606	0.0350968	0.0315159	0.054066	0.0462784	0.0287964	0.0443993	0.0462017
CD8 T cells	Kcnip3	0.000526484	0.00650808	0.0145923	0.0184488	0.0145923	0.0185029	0.0185029	-0.0671721	0.00694812	0.00704866	0.0144755	-0.0483647	0.0183864	0.0185029	0.0180913	0.00499068
CD8 T cells	Cyhr1	0.000529248	0.00653762	0.0541974	0.0421601	-0.0232456	0.0709985	0.000397829	-0.00850219	0.0683593	0.0425427	0.0541974	0.0493309	0.0525382	0.0548341	0.0416368	0.0590469
CD8 T cells	Fhl2	0.000534026	0.00659198	0.0112461	0.0112461	0.00398157	0.0105262	0.00968297	-0.0433901	0.0118027	0.0118027	0.0118027	0.0118027	0.0116247	0.0118027	0.0107387	0.0049057
CD8 T cells	Cyfip2	0.000537656	0.0066321	0.057541	0.0861056	-0.00176706	0.0720321	-0.00109871	-0.1	0.170552	0.14956	0.0848164	0.0835	0.0657171	0.057541	0.0683389	0.0607184
CD8 T cells	Ranbp1	0.000540519	0.00666272	0.0751249	0.0843951	0.052299	0.170843	0.105496	0.0751249	0.194115	0.0938003	0.0228708	-0.0775314	0.0319482	0.161947	0.05621	-0.340632
CD8 T cells	Ppp2r2a	0.000543603	0.00669419	0.0565836	0.0637492	-0.0176944	0.118073	-0.0095583	0.0197234	0.160453	0.0438399	0.1015	0.109645	0.0627887	0.0370686	0.0565836	0.0442113
CD8 T cells	Reep4	0.000543838	0.00669419	0.0313688	0.0280891	0.0112225	0.0370376	0.0108237	0.0194477	0.0355482	0.0264729	0.0313688	0.0275143	0.0283248	0.0294354	0.0305192	-0.0420337
CD8 T cells	Hgsnat	0.000559706	0.00688466	0.0208715	0.0208715	-0.00404069	0.0270153	0.0251265	-0.0526566	0.0329867	-0.0306824	0.0319356	0.019112	0.0301041	0.0273092	0.0289391	0.0247626
CD8 T cells	Chchd3	0.000565961	0.0069567	0.0723723	0.0504998	0.0167795	0.0812961	0.012852	0.044998	0.117316	0.0464168	0.0739611	0.0723723	0.0483407	0.0669405	0.0411098	0.0055299
CD8 T cells	Jak3	0.000568277	0.00698027	0.0302618	0.0359755	-0.0288528	0.0467635	0.0242869	0.00419039	0.0394369	0.0140601	0.0448986	0.03638	0.0309405	0.0329628	0.0302618	0.0220289
CD8 T cells	H2afv	0.000568808	0.00698188	0.0529071	0.0529071	-0.07697	0.141382	-0.133322	-0.0842723	0.0802271	0.207451	0.106477	0.0643785	0.0718121	0.135069	0.0552496	-0.554487
CD8 T cells	Mthfd1l	0.000571249	0.00700692	0.0270365	0.0296491	0.0220608	0.0371585	0.0248	0.027243	0.0456196	0.0374213	0.0395445	0.0243058	0.0231875	0.0309209	0.0270365	-0.0308949
CD8 T cells	Tmem147	0.000573228	0.00702626	0.0543326	0.058419	0.037349	0.0742634	0.0308549	0.0380895	0.0957931	0.0191206	0.0543326	-0.014564	0.0546042	0.077282	0.0576183	0.0316977
CD8 T cells	Ebp	0.000574037	0.00703125	0.0581628	0.0690125	-0.0546866	0.0863977	0.00144707	-0.0542765	0.0744044	-0.0891228	0.0581628	0.0129703	0.0648244	0.0771833	0.0716712	0.0179215
CD8 T cells	BC031181	0.000593311	0.00726224	0.0640503	0.0429294	-0.0385937	0.108701	-0.0347994	-0.00282033	0.0640503	0.00959194	0.0929054	0.0416151	0.0507031	0.102102	0.0594057	0.0701034
CD8 T cells	Vps26b	0.000595958	0.00728322	0.0272753	0.0272753	0.00102186	0.034845	0.00920899	0.00683465	0.0480764	0.00788162	0.0477429	0.0395358	0.0706867	0.0569403	0.0712935	0.0600497
CD8 T cells	Trmt112	0.000596051	0.00728322	0.0587451	0.162069	0.0671386	0.23886	0.108953	0.0666983	0.242156	0.0947158	0.124037	0.0571112	0.0587451	0.223314	0.0661004	-0.0521896
CD8 T cells	Lppos	0.000596275	0.00728322	0.0283474	0.0413304	-0.00153581	0.0399712	0.0242321	-0.0504597	0.0383422	0.0435858	0.0379843	0.0412978	0.0139636	0.0283474	0.0200818	0.0183131
CD8 T cells	Sap30l	0.000597254	0.00729009	0.0373065	0.0373065	-0.0139699	0.0621591	-0.00195534	-0.0377578	0.0650387	0.03163	0.0581146	0.0230691	0.0492688	0.0557305	0.0532722	0.0198612
CD8 T cells	Pbxip1	0.000598608	0.00730151	0.0588	0.0843014	-0.090172	0.115596	0.0381569	-0.111594	0.0588	-0.152455	0.0772089	0.0907129	0.0607159	0.0341356	0.0412078	0.114432
CD8 T cells	Slc16a5	0.000599307	0.00730494	0.0225587	-0.0264474	0.0187958	-0.0129399	-0.0496169	0.0216539	0.0208428	0.0237953	0.00923253	0.0225587	0.0226118	0.0140036	0.0199572	0.0245654
CD8 T cells	Arfgap2	0.000601236	0.00732335	0.0460797	0.0451092	-0.00107496	0.0652821	-0.0019349	0.0217679	0.0706615	0.0164205	0.062029	0.0340281	0.0481791	0.0471745	0.0460797	0.0215371
CD8 T cells	Piga	0.000601877	0.00732605	0.0250214	0.0294481	0.0233223	0.0297865	-0.0252162	0.0298602	0.041216	0.0216445	0.0400227	0.0328549	0.0346843	0.0250214	0.028033	0.0197255
CD8 T cells	Icos	0.000602693	0.00733088	0.0446518	0.0267486	-0.495646	0.0482203	0.0618523	0.0128766	0.0251331	0.0573978	0.0446518	0.0382547	0.0776026	0.0576686	0.0732789	-0.00277328
CD8 T cells	CsNK cells1g1	0.000604647	0.00734953	0.0630037	0.0598438	-0.0142708	0.0656371	-0.0199276	-0.00337619	0.0707991	0.0289212	0.0628254	0.0630037	0.0500298	0.0068759	0.0337368	0.0870982
CD8 T cells	Mbd3	0.00060841	0.00739013	0.0675182	0.0669897	0.0243638	0.0923734	0.000744811	0.060922	0.11206	0.0431488	0.0675182	0.05687	0.0515748	0.0893774	0.042495	-0.0223174
CD8 T cells	Utp14a	0.000611378	0.00742103	0.064594	0.05	0.0430594	0.0939281	0.0453741	0.0600028	0.124125	-0.00240772	0.064594	0.0520116	0.0224202	0.0493799	0.00593641	0.0818013
CD8 T cells	Zdhhc15	0.000616325	0.00747589	0.0198863	0.00859637	-0.00283432	0.00798918	-0.00139676	-0.00452886	0.0198863	0.0280838	0.020245	0.0295939	0.027297	0.0228973	0.0258895	0.0238465
CD8 T cells	DCstn6	0.000619499	0.00750917	0.0578658	0.00403612	-0.00205061	0.0353179	0.00494655	0.00528582	0.0928262	0.0501007	0.0746188	0.0870219	0.0954832	0.0990894	0.0883117	0.0578658
CD8 T cells	Rgs10	0.000623351	0.00754558	0.101998	-0.0531289	-0.146954	0.101998	0.292362	0.3956	-0.105569	-0.158362	-0.00893077	-0.0786438	0.383031	0.30709	0.359798	0.229006
CD8 T cells	Mogs	0.000623367	0.00754558	0.0423899	0.0349379	-0.00116883	0.0423899	0.00709521	0.0181291	0.0650581	0.0269256	0.0553064	0.0408159	0.0348694	0.036174	0.0410197	0.0240467
CD8 T cells	Ing1	0.00062479	0.00755758	0.051754	0.0218583	-0.00712123	0.0687799	-0.0419892	-0.0185924	0.11959	0.0795058	0.106582	0.115567	0.0389451	0.0490559	0.051754	0.0215191
CD8 T cells	Mrps26	0.000626947	0.00757842	0.0503789	0.0137135	-0.00730337	0.0609761	-0.0198639	0.0131735	0.111191	0.0856634	0.064183	0.0951502	0.0574348	0.0676829	0.0503789	-0.0456337
CD8 T cells	Mau2	0.00063341	0.00765125	0.0437486	0.0755772	0.025006	0.108527	-0.0303612	-0.000651171	0.141646	0.0160487	0.0834579	0.103513	0.0437486	-0.0273635	0.00967567	0.134768
CD8 T cells	Cct5	0.000642898	0.00776051	0.0581785	0.0581785	0.03492	0.121254	0.0772284	0.0529545	0.149576	0.123008	0.155739	0.0317075	0.0485808	0.166221	0.0273195	-0.101823
CD8 T cells	Lrrc8c	0.000643876	0.00776695	0.0601058	0.061911	-0.00924309	0.0587797	0.0355977	-0.138596	0.0335474	-0.134463	0.113	0.0906831	0.123936	0.102474	0.103302	0.0601058
CD8 T cells	CDCs73	0.000644822	0.007773	0.0602911	0.0474192	-0.00898406	0.072039	-0.0183071	0.0127259	0.0967147	0.0558768	0.0767909	0.0692841	0.0478615	0.0176698	0.0371039	0.0602911
CD8 T cells	Coa6	0.000653711	0.00787471	0.040621	0.0393848	0.0214287	0.0630533	0.040621	0.0127258	0.084102	0.0533187	0.0304933	0.0436407	0.0517383	0.0770362	0.0537221	0.0307882
CD8 T cells	Zcchc11	0.000655537	0.00789128	0.0628418	0.0628418	0.0830335	0.110128	-0.111	-0.165966	0.273287	0.346373	0.0992736	0.273928	-0.156583	-0.290213	-0.185664	0.119917
CD8 T cells	Afg3l2	0.00066458	0.00799463	0.0415555	0.0457705	0.0249375	0.0458908	0.0319857	0.007698	0.0725093	0.0229104	0.0415555	0.0379259	0.039527	0.0363208	0.0378597	0.0332114
CD8 T cells	Trav14n-3	0.000665072	0.00799504	0.0106748	0.00933266	0.00745589	0.0106748	0.0106748	0.0106748	0.0106748	0.0106748	0.00711361	0.0106748	0.0105744	0.0106748	0.0100224	0.0106748
CD8 T cells	Paip2b	0.000672504	0.00807883	0.032302	0.0148961	0.0276425	0.0271638	0.0072751	0.0148654	0.0566142	0.0733999	0.0611892	0.0631679	0.0444896	0.032302	0.0411963	0.0375814
CD8 T cells	Nup214	0.000674172	0.00809331	0.0481222	0.0606794	0.0178634	0.0886863	0.0284	0.0481222	0.0835565	0.0367464	0.0740923	0.0466033	0.0393614	0.0486749	0.0289316	0.00849275
CD8 T cells	Idh3a	0.000675076	0.00809856	0.0497878	0.0599361	-0.011403	0.0754093	0.0348382	0.0212652	0.0973066	0.0513806	0.0497878	0.0446048	0.0575075	0.0738554	0.0531699	-0.0605277
CD8 T cells	Exosc5	0.000675536	0.00809856	0.0460603	0.0778495	0.0466977	0.0978634	0.0460603	0.0597922	0.118318	-0.00147902	0.041387	-0.0289318	0.0525945	0.0896548	0.0369322	0.0206329
CD8 T cells	Glrx5	0.000678592	0.00812882	0.0448542	0.0448542	0.0295338	0.116756	0.0118001	0.00843607	0.15242	0.0669101	0.0541016	0.0872911	0.0989433	0.128496	0.0939412	0.0351469
CD8 T cells	Neu1	0.00067899	0.00812882	0.0384018	0.0495375	0.00390141	0.0745351	0.0384018	0.0550143	0.0714437	-0.024128	0.0581486	0.0737467	0.029672	0.0146261	0.0180659	0.00985405
CD8 T cells	Bmp7	0.000680235	0.00813815	0.0120922	0.0121425	-0.0366243	0.0135214	0.0118301	0.0101598	0.0120922	0.0105011	0.0135214	0.00988278	0.0132108	0.0128668	0.0126981	0.00317587
CD8 T cells	Helz	0.000682282	0.00815705	0.0520925	0.02804	-0.0490382	0.0415047	-0.0606179	0.0148302	0.123411	0.110431	0.0736449	0.113476	0.0593478	0.0127133	0.0520925	0.0964592
CD8 T cells	Nsmaf	0.000683829	0.00816996	0.0379994	0.0805288	-0.029588	0.0638487	0.0574405	-0.0741277	0.0873181	0.0431323	0.0618294	0.00810413	0.0417464	0.0379994	0.0373046	-0.0063313
CD8 T cells	Angptl4	0.000684422	0.00817146	0.0105753	0.0105753	0.0089423	0.0113864	0.0113864	0.00802487	0.0106718	0.0113864	0.00239908	0.00956712	0.0110759	0.0112228	0.0109748	0.00793791
CD8 T cells	Ifit1bl1	0.000699026	0.00834012	0.0362196	-0.0232384	0.00631368	0.0483903	-0.0451493	0.0817929	0.0847828	0.0616753	0.0728235	0.0910481	0.0362196	0.00780442	0.0218076	0.0907832
CD8 T cells	Rpl9-ps6	0.000721151	0.00859823	0.0273141	0.0192908	0.0176646	0.0328185	0.0298781	0.0273141	0.0322294	0.0345747	0.0219027	0.0193308	0.0195888	0.0305598	0.0276227	0.0131062
CD8 T cells	Tmem65	0.000729316	0.00868965	0.0264371	0.0264371	-0.040385	0.0155356	0.0155389	0.0217298	0.0440746	-0.00291571	0.00776652	0.0445339	0.0530305	0.0416496	0.0449288	0.0417409
CD8 T cells	Pacsin1	0.000732499	0.00872163	0.0271215	-0.0146268	0.0176179	-0.0331473	0.0385815	0.0608764	0.0457187	0.0450432	0.0423506	0.0424461	0.0271215	0.022667	0.0239734	0.0293271
CD8 T cells	Serp2	0.000733969	0.00873318	0.019587	0.0256562	0.0074059	0.0258613	0.0234387	-0.00383444	0.0244321	0.0243511	0.019587	0.024042	0.0153406	0.0163829	0.0148487	0.00794638
CD8 T cells	Ero1l	0.000737139	0.00876493	0.0371837	0.0298897	-0.0585985	0.0371837	0.00763853	0.00386061	0.038341	-0.0337644	0.0376225	0.0234004	0.0386666	0.0313256	0.0421614	0.00481446
CD8 T cells	Iffo2	0.000741929	0.0088159	0.0303637	0.0177164	-0.0188905	0.0297134	0.0126975	-0.000668221	-0.0114693	0.0266597	0.0307594	0.0303637	0.0396847	0.0329478	0.0368589	0.037456
CD8 T cells	Tesc	0.000742462	0.00881623	0.0392474	-0.137529	-0.184204	-0.0459228	0.0297448	0.0392474	0.054828	0.0654039	0.00784366	0.0751885	0.0753317	0.0345391	0.0651907	0.0102579
CD8 T cells	Slc25a30	0.00074608	0.00885318	0.0356765	0.0308304	0.0132593	0.0370093	0.0223823	0.0185911	0.048535	-0.000343467	0.0279945	0.0417279	0.0323427	0.0356558	0.0318676	0.0356765
CD8 T cells	Meis3	0.00074971	0.00889022	0.0229278	0.0117705	0.0101472	0.0164892	0.0176147	0.0192504	0.0287479	0.0235903	0.0167627	0.0229278	0.0281746	0.0260378	0.0250269	0.0262768
CD8 T cells	Mrps36	0.000752961	0.00892272	0.0514133	0.102214	0.0369241	0.147742	0.0686846	0.024755	0.08471	0.0540068	0.0472121	0.0161269	0.0546119	0.122824	0.0514133	-0.0784177
CD8 T cells	Tmem50a	0.000759287	0.00899032	0.0697496	-0.0654604	-0.112306	0.0719229	-0.101672	-0.0470918	0.268192	0.0498604	0.141324	0.239378	0.106626	0.083246	0.0697496	0.171803
CD8 T cells	Cops6	0.000759695	0.00899032	0.0503122	0.0672134	-0.00495235	0.112597	0.0400538	0.01135	0.103507	0.00300981	0.0738433	0.0222373	0.057137	0.115275	0.0503122	-0.0625446
CD8 T cells	Lpxn	0.000766357	0.00906302	0.0604192	0.11188	-0.0429962	0.0996276	0.0229607	0.0519272	0.121476	0.0464738	0.0749507	0.0604192	0.0346162	0.0693495	0.0241122	-0.0994722
CD8 T cells	Stc2	0.000777283	0.00918602	0.0110099	0.0110099	-0.00589785	0.011091	0.011091	0.00974643	0.0103765	0.011091	0.00996762	0.011091	0.0110522	0.011091	0.0102678	0.00764255
CD8 T cells	Ybcryptic	0.000779693	0.00920828	0.0385328	0.15493	-0.038714	0.0817341	0.0454192	-0.13765	0.106881	-0.155096	0.0536142	-0.0286178	0.0385328	0.0968792	0.0479986	-0.106443
CD8 T cells	Gdf11	0.000787162	0.00929022	0.0301958	0.0378637	0.0126546	0.0368391	0.0279186	0.0158635	0.0376548	0.0338991	0.0258356	0.0383497	0.00221591	-0.00300963	-0.0101809	0.0301958
CD8 T cells	Rsrp1	0.00079095	0.00932862	0.104964	0.0839384	-0.0276531	0.0964898	-0.106002	-0.173035	0.208662	-0.0904029	0.104964	0.126941	0.114623	0.022908	0.0975001	0.245134
CD8 T cells	Myo1g	0.000793824	0.0093562	0.0482063	0.102926	-0.011476	0.0990027	0.0507313	-0.02009	-0.289863	-0.194196	0.0619129	-0.0276015	0.052134	0.0568127	0.0482063	-0.04979
CD8 T cells	Gm36445	0.000795964	0.00937039	0.024956	0.0223055	0.0191821	0.0324334	0.00930698	0.0235925	0.024956	0.0275443	0.0254125	0.0299105	0.0281815	0.0208789	0.0272761	0.0155346
CD8 T cells	Igf2bp2	0.0007961	0.00937039	0.0117045	0.0107656	0.00961079	0.0102216	0.0117045	0.0135214	0.0135214	0.00295048	0.0106174	0.0106379	0.012745	0.0119003	0.0118749	0.0135214
CD8 T cells	Actn1	0.000798504	0.00939236	0.0522842	-0.23779	0.0522842	-0.15291	-0.0836713	0.133088	-0.138572	0.120251	0.0146444	0.078563	0.127832	0.0311784	0.0988028	0.13802
CD8 T cells	Wdr43	0.000799641	0.00939941	0.0617071	0.0343618	0.0678463	0.0357134	0.0193988	0.0617071	0.166017	0.135838	0.104462	0.0830403	0.0429105	0.0431459	0.0413864	0.0782542
CD8 T cells	Zfp652	0.000804722	0.00945278	0.0637522	0.00333107	0.0617656	0.0232491	-0.0931201	0.0100166	0.132716	0.0760424	0.0637522	0.0902365	0.0490839	-0.00889094	0.0290051	0.126082
CD8 T cells	Zfp654	0.000812065	0.00953262	0.0350209	0.0334548	-0.0146573	0.0245876	0.0221512	0.0034588	0.0710416	0.0402632	0.0442624	0.0595147	0.0601577	0.0350209	0.0440404	0.0595082
CD8 T cells	Il12rb1	0.000816959	0.00958179	0.0202033	0.0233323	-0.0383978	0.0299098	-0.026849	-0.0255949	0.0302704	0.0107798	0.0262969	0.0333875	0.023301	0.0202033	0.0199114	0.0112574
CD8 T cells	Adgre5	0.000817349	0.00958179	0.093049	0.140801	-0.0751069	0.132063	0.134132	-0.258143	0.184999	-0.180283	0.117665	0.093049	0.0146965	-0.0731699	0.0167967	0.171879
CD8 T cells	Actl6a	0.000818942	0.00959403	0.0424269	0.0694337	0.0196051	0.0845432	-0.00223897	0.0547216	0.130694	0.03394	0.0813871	0.0581163	0.0424269	0.0579699	0.0270193	-0.0618899
CD8 T cells	Drap1	0.000822979	0.00963487	0.0518881	0.0518881	-0.0404904	0.0988944	0.00373776	-0.0534698	0.142665	0.0166918	0.0702869	0.0970117	0.061171	0.152143	0.0693506	0.0439394
CD8 T cells	Fam160a2	0.000838322	0.00980791	0.0240213	0.0251637	-0.00204318	0.0277103	0.031252	0.0240213	0.0333618	0.0185703	0.0253035	0.0339451	0.0191167	0.0132748	0.0137763	0.0308767
CD8 T cells	Ldah	0.000847444	0.00990801	0.0456326	0.0231735	-0.00453779	0.0678581	0.0167658	0.0139056	0.0582304	-0.0171576	0.0466337	0.0529977	0.0353953	0.0349322	0.0222254	0.0456326
CD8 T cells	Galk1	0.000848987	0.00991941	0.0258442	0.0342821	0.0258442	0.0239964	0.0276449	0.0206186	0.0433679	0.0175471	0.0246657	0.0145209	0.0230917	0.0351204	0.0288838	-0.059535
CD8 T cells	Tor2a	0.000850338	0.00992856	0.0358836	0.0371991	-0.0253642	0.0547999	0.00493382	0.0153206	0.0634087	0.0034795	0.0487146	0.041126	0.0428702	0.0537102	0.0358836	0.00726645
CD8 T cells	Tusc3	0.000852333	0.00994099	0.0405872	0.0379118	-0.0170621	0.0405872	0.0315945	0.0087643	0.0559647	0.0522822	0.0506702	0.0513319	0.0346932	0.0289001	0.0207576	0.00180878
CD8 T cells	Fam46a	0.00085254	0.00994099	0.0374628	0.109619	0.0292071	0.101244	0.0540207	-0.044404	0.0930112	-0.252552	0.049817	0.0510295	0.0418819	0.0374628	0.0184453	0.0877659
CD8 T cells	Bod1l	0.000853747	0.00994843	0.0953974	0.0745583	-0.0500731	0.110115	-0.0558959	0.034967	0.227677	0.0953974	0.124082	0.160069	0.0559891	-0.0247567	0.0136898	0.164357
CD8 T cells	Rpl36a-ps1	0.000859089	0.010004	0.0330294	0.0146216	0.0281821	0.0276248	0.0307398	0.0291976	0.0385321	0.0308796	0.0276487	0.0330294	0.0211448	0.0324111	0.0261494	0.0215265
CD8 T cells	Mrpl21	0.000863932	0.0100537	0.0429382	0.0429382	-0.0177845	0.117405	0.0314993	0.0331587	0.101108	0.0256793	0.0683995	-0.0181881	0.0557302	0.107473	0.0685758	-0.0723431
CD8 T cells	Tha1	0.000865047	0.01006	0.0154494	0.00442229	0.00742499	0.0180572	0.00167223	0.0040135	0.0211721	0.0188665	0.0173931	0.0153647	0.0164521	0.0154494	0.0161242	0.0126907
CD8 T cells	Xpc	0.000881244	0.0102415	0.0318464	0.034596	0.000253548	0.0561436	-0.0248589	0.0209459	0.0575469	0.0286776	0.0488078	0.0556121	0.038755	0.0318464	0.0318645	0.0401862
CD8 T cells	Acss2	0.000885099	0.0102795	0.035816	-0.00805746	0.0118194	0.0171532	-0.0359322	-0.0394425	0.0450508	0.0384973	0.0276475	0.035816	0.0429721	0.0291454	0.034223	0.0526745
CD8 T cells	Zfp511	0.000888612	0.0103134	0.0515415	0.0541739	0.00200708	0.0756167	0.0296299	-0.00229023	0.045075	0.0441564	0.0662388	0.0515415	0.0416143	0.057521	0.0373807	0.0312501
CD8 T cells	Klra5	0.000892551	0.0103465	0.0167307	0.0165685	0.0167307	0.0167307	0.0167307	-0.00285737	0.0153016	0.0167307	0.0167307	0.0167307	0.0167307	0.0167307	0.0167307	0.0167307
CD8 T cells	B230307C23Rik	0.000892648	0.0103465	0.0296258	0.0296258	0.01216	0.0440034	0.0104866	-0.0132422	0.0645902	0.0193188	0.0646684	0.0335237	0.0373275	0.0397262	0.0445768	0.0261649
CD8 T cells	Usp20	0.000904707	0.0104794	0.0208828	0.0211294	0.00561213	0.0196403	0.0154859	0.0146067	0.0208828	0.0240914	0.0264117	0.0240558	0.0209696	0.0148746	0.0205632	0.0170592
CD8 T cells	Pop7	0.000905578	0.0104825	0.0380926	0.0641743	-0.00521729	0.0726301	0.0380926	0.00750061	0.0571659	-0.01055	0.0375551	-0.0154996	0.0354651	0.0655191	0.0409157	-0.0476046
CD8 T cells	Pknox1	0.000908191	0.0105058	0.052033	0.0236899	0.0154988	0.0476685	-0.000769241	0.0479393	0.0870304	0.052033	0.0749319	0.0680414	0.0515044	0.0231674	0.0401563	0.0526139
CD8 T cells	Tob2	0.000915082	0.0105763	0.0442906	0.0563152	6.58432e-05	0.0863016	-0.0529646	0.0204014	0.138995	-0.0177436	0.107818	0.0989366	0.0442906	0.0175253	0.0407027	0.118844
CD8 T cells	Zfp512	0.0009155	0.0105763	0.0375787	0.0354599	0.0208447	0.0401144	0.00783538	-0.146707	0.0577982	0.0488581	0.0375787	0.0416107	0.0293687	0.0125938	0.019851	0.0110449
CD8 T cells	Slc29a1	0.00092119	0.0106351	0.0230719	0.0286766	-0.00816584	0.0223238	0.0230719	0.0190015	0.0309522	-0.0220445	0.0221638	0.0340595	0.0325179	0.035229	0.029507	-0.0102033
CD8 T cells	Chchd7	0.000927635	0.0107024	0.0485758	0.0398846	0.0364213	0.0447304	0.0307337	0.0465267	0.0932805	0.0363119	0.0485758	0.0449466	0.052044	0.0670327	0.0517861	0.0305123
CD8 T cells	P2rx7	0.000931211	0.0107366	0.0283765	0.0245532	-0.211112	0.00525277	-0.0247304	0.0343871	0.0291918	-0.0620254	0.0249427	0.0283765	0.0385429	0.0338829	0.0342852	0.00242036
CD8 T cells	Cct3	0.00093202	0.0107388	0.0545325	0.112119	0.0477083	0.168579	0.00842431	0.066612	0.201031	0.16308	0.132648	0.0524776	0.0545325	0.127839	0.0626462	-0.00286903
CD8 T cells	Med10	0.000934834	0.0107641	0.0490094	0.093272	-0.0141679	0.0905938	0.0490094	0.0334205	0.0473309	0.0313586	0.0683361	0.0727204	0.0987809	0.141291	0.0948	0.0108213
CD8 T cells	Kremen2	0.00094474	0.01087	0.0121026	0.0117884	-0.0120728	0.00864973	0.00868374	0.00583063	0.0125114	0.013226	0.0121026	0.00488464	0.0129154	0.013226	0.0128144	0.00450709
CD8 T cells	Ubxn11	0.000945275	0.01087	0.0197992	0.00996819	0.0129644	0.00917625	0.0206141	0.0162697	0.0265966	0.0278233	0.0253428	0.0200646	0.0238772	0.0222582	0.0197992	0.0102015
CD8 T cells	Ppat	0.000953164	0.0109501	0.0351641	0.0245153	-0.00311141	0.0527185	0.0159948	-0.00343357	0.0413382	0.0557637	0.0544029	0.0290512	0.0314638	0.0406855	0.0351641	-0.0316526
CD8 T cells	Nme2	0.00095349	0.0109501	0.0265994	0.0257036	0.0362987	0.0367463	0.0358687	0.0450335	0.0497538	0.0171501	0.0177825	0.0226149	0.0265994	0.0490092	0.0323251	-0.0129122
CD8 T cells	Kri1	0.000958791	0.0110037	0.0497139	0.0385659	0.00945379	0.0409912	0.00653352	0.0286277	0.0894779	0.0497139	0.0570668	0.0834439	0.0404046	0.0122377	0.0479323	0.0369554
CD8 T cells	Herc1	0.000964389	0.0110607	0.0839189	0.0309511	0.00248402	0.0839189	-0.00999591	0.0168061	0.181756	0.106129	0.122056	0.137623	0.0893633	-0.0377061	0.058241	0.146939
CD8 T cells	Agap2	0.000972429	0.0111456	0.0274405	0.0182482	-0.0248642	0.0267259	0.00203744	-0.0275534	0.0481603	0.0379934	0.0356597	0.0392598	0.0345377	0.0304043	0.0274405	0.0125317
CD8 T cells	Eif5	0.000978248	0.011205	0.0604959	0.0604959	0.000427053	0.10831	0.0247204	0.013881	0.230504	0.173466	0.124208	0.264135	0.0767855	0.000941369	0.0585491	0.0654046
CD8 T cells	Aplp2	0.000984828	0.011273	0.0417641	0.0495967	-0.0906433	0.0632329	0.0322059	-0.222205	-0.0425245	-0.162846	0.064303	0.0372939	0.0742915	0.0417641	0.0690009	0.0616607
CD8 T cells	Nin	0.000987191	0.0112926	0.0428386	0.0428386	0.00511905	0.0532353	-0.0202207	-0.0297445	0.130552	-0.0227524	0.0880053	0.105163	0.0582977	-0.00439759	0.0514781	0.0779724
CD8 T cells	Hspa8	0.000996849	0.0113956	0.0854195	0.227164	0.0854195	0.251251	0.076686	-0.0223465	-0.260896	-0.729519	0.0956179	-0.35155	0.120512	0.276066	0.144222	-0.0329926
CD8 T cells	Mylip	0.00100445	0.011475	0.0382926	0.0382926	0.0228237	0.0781865	-0.00627874	-0.129813	0.10414	0.0882546	0.0600141	0.104118	-0.037911	-0.0450516	-0.0499689	0.0933609
CD8 T cells	Chmp1a	0.00100574	0.0114822	0.0486079	0.0575436	0.0141936	0.076355	0.0233735	0.0138918	0.0486079	0.00375813	0.0583147	0.0144231	0.064873	0.0775588	0.0589681	0.0346615
CD8 T cells	Ei24	0.00100746	0.0114944	0.0384542	0.0660001	-0.0382869	0.0590678	0.0395793	-0.0195397	0.0384542	-0.0198165	0.0436702	0.0212773	0.0331285	0.0558992	0.0310384	0.00872472
CD8 T cells	Arhgef3	0.0010145	0.0115672	0.0596626	0.0685183	-0.0267862	0.0679498	0.0322255	-0.0232314	0.110402	0.0596626	0.0624566	0.135178	0.0368639	0.0309343	0.024645	0.0928269
CD8 T cells	Suco	0.00102435	0.0116719	0.041653	0.0338191	-0.0229249	0.0672841	0.0152154	-0.097498	0.0818682	0.068386	0.0660129	0.0814107	0.041653	-0.026534	0.0333651	0.0615823
CD8 T cells	Olfml3	0.0010274	0.0116989	0.0141684	0.0141684	0.0122554	0.0190309	0.0113126	0.0143311	0.0184924	0.0165238	0.00653421	0.0192349	0.0181977	0.0180531	0.0177613	0.0141572
CD8 T cells	Eny2	0.0010307	0.0117289	0.0787754	0.0302262	0.016717	0.0882066	-0.00858581	-0.0384594	0.121525	0.0544608	0.0729568	0.0787754	0.0627384	0.10377	0.0615953	-0.0800713
CD8 T cells	Gpsm2	0.0010376	0.0117997	0.0142312	0.00795843	0.00896312	0.0142312	0.00747115	0.0147673	0.0142225	0.00923362	0.0156608	0.014965	0.0153641	0.0128015	0.013903	-0.0445298
CD8 T cells	Efhd2	0.0010431	0.0118546	0.0752191	0.229664	0.0426015	0.233	0.176759	-0.428971	-0.166996	-0.501517	0.0193399	-0.367995	0.223167	0.234259	0.23266	0.0752191
CD8 T cells	Spsb3	0.00105174	0.0119417	0.0270469	0.0340586	-0.034861	0.0477209	0.0105851	0.00728064	0.0347382	-0.00714948	0.0367207	0.0219873	0.0270469	0.0369823	0.0319405	-0.0177486
CD8 T cells	Usp24	0.00105213	0.0119417	0.0483366	0.0246842	0.0483366	0.00634604	0.011457	0.0628852	0.117033	0.087927	0.0651058	0.0974619	0.0354002	-0.0116901	0.01026	0.0628916
CD8 T cells	Evl	0.00105418	0.0119572	0.0691313	-0.00553214	0.0691313	0.0977118	-0.0746403	-0.130589	0.252896	0.12384	0.106004	0.152211	0.0445796	0.0511039	0.0105035	0.173834
CD8 T cells	Pfkl	0.00107323	0.0121654	0.0343324	0.0373975	-0.0444621	0.0560673	0.0343324	0.0233853	0.0511171	-0.0619513	0.00952211	0.0199352	0.0325603	0.0393637	0.0357696	0.017804
CD8 T cells	Ncapd3	0.00108679	0.0123111	0.0505279	0.00763642	0.0082853	0.0368702	-0.0134449	0.0070798	0.0963728	0.0505279	0.0697243	0.0822662	0.0842815	0.0477038	0.0782139	-0.081198
CD8 T cells	Katna1	0.00109495	0.0123865	0.049348	0.0532099	0.0146361	0.0745433	0.028961	0.0297212	0.049348	-0.0473404	0.0549125	0.049944	0.0583779	0.0665974	0.0436764	0.00301202
CD8 T cells	Trmt1	0.00109499	0.0123865	0.0534783	0.0413236	0.0468203	0.0561233	0.0303813	0.0914854	0.0860023	0.0534783	0.0368883	0.0628681	-0.00183846	0.00138917	-0.0165107	0.0451938
CD8 T cells	Zc3h13	0.00109557	0.0123865	0.080595	0.0850706	-0.0329266	0.080595	0.00345523	-0.0387937	0.147469	-0.0243944	0.119444	0.112768	0.0688371	0.0441394	0.0469156	0.116089
CD8 T cells	2810004N23Rik	0.00109773	0.0124028	0.0477775	0.0343763	0.0477775	0.0503674	0.0105533	0.0273434	0.114459	0.112837	0.0830945	0.0858283	0.0395475	0.0462182	0.0438621	0.0203865
CD8 T cells	Ndfip2	0.00110441	0.0124703	0.0403871	0.00645213	-0.0320493	0.0364744	-0.043317	-0.0572395	0.0801645	0.0627283	0.0698018	0.0795159	0.0538012	0.0409461	0.0403871	0.0464109
CD8 T cells	Exosc2	0.00111426	0.0125734	0.0246367	0.0246367	0.0344565	0.0292421	0.0198642	0.0322974	0.0468928	0.0349592	0.0347043	0.0375108	0.0255257	0.0194125	0.0267581	-0.00394223
CD8 T cells	Grap	0.00111728	0.0125994	0.0747857	0.0145866	-0.0201398	0.11615	0.0473174	0.116179	0.203445	0.244357	0.143736	0.208725	-0.00340931	0.0459083	-0.00556281	0.0747857
CD8 T cells	Atxn2l	0.00112047	0.0126272	0.0533774	0.0691113	-0.00563302	0.101697	0.00478283	0.0362414	0.125687	0.0235016	0.100789	0.0869552	0.0638877	0.0479846	0.0533774	0.0394476
CD8 T cells	Comtd1	0.001124	0.0126509	0.0289782	0.0420034	0.00983297	0.0402782	0.0224456	0.0115996	0.0338354	-0.0159323	0.0118419	0.0236173	0.0327818	0.0430149	0.0312525	0.0289782
CD8 T cells	Tcrg-C4	0.00112403	0.0126509	0.0154387	0.0176837	0.0024637	0.014438	-0.498606	-0.0272452	0.015176	0.0177377	0.0166143	0.0177377	0.0168646	0.0152956	0.0114937	0.0154387
CD8 T cells	Tnpo2	0.00112845	0.0126925	0.0335854	0.0249249	0.0170093	0.022494	-0.0028106	0.0242415	0.0383132	0.00776492	0.0335854	0.0415222	0.0371003	0.0294629	0.0355741	0.0219976
CD8 T cells	Cyb5r4	0.00113059	0.0127085	0.0424485	0.0792677	-0.0243013	0.0808296	0.0620235	-0.00852204	0.037996	-0.0621509	0.0592681	-0.0238659	0.0494667	0.0596044	0.0424485	0.0277684
CD8 T cells	Crmp1	0.00113175	0.0127133	0.0100691	0.00998301	-0.0393431	0.0106748	0.0100691	0.00719898	0.0106748	0.00916463	0.00777077	0.0106748	0.0105195	0.00985659	0.0102631	-0.00541822
CD8 T cells	Gm12840	0.00113792	0.0127744	0.0852388	-0.63395	-0.0334913	-0.286253	-0.00331291	0.101302	0.082762	0.15032	-0.000892746	0.0852388	0.103266	-0.0492282	0.0759708	0.15446
CD8 T cells	1700027F09Rik	0.00113886	0.0127767	0.0099631	0.00954173	0.0050749	0.00868659	0.00966028	0.0099631	0.0099631	0.0099631	0.0099631	0.0099631	0.00988546	0.00979947	0.0099631	0.0099631
CD8 T cells	Cad	0.00115458	0.0129448	0.029773	0.0290342	0.0122553	0.0311459	0.0223283	0.00221683	0.0332156	0.029716	0.0301686	0.029773	0.0176381	0.0247065	0.0170235	0.00103552
CD8 T cells	Etfdh	0.0011807	0.0132292	0.0281661	0.0340778	0.0169083	0.0424494	0.00790467	-0.00553575	0.0259737	0.0215766	0.0375464	0.0380284	0.0324241	0.0332862	0.0281661	0.0273816
CD8 T cells	Prmt1	0.00119045	0.0133299	0.0426424	0.0690101	0.0114514	0.133225	0.0231955	0.0421003	0.115163	0.0772161	0.073526	0.00347219	0.0426424	0.10829	0.0459832	-0.0658171
CD8 T cells	Polr2e	0.00119943	0.0134186	0.0735075	0.10303	0.0258912	0.164778	0.0752034	-0.0425967	0.076865	0.0735075	0.0716277	0.0463069	0.0231151	0.107416	0.0239247	0.0308997
CD8 T cells	Xpo7	0.00119991	0.0134186	0.0499224	0.036362	-0.00455286	0.0511157	-0.0187791	-0.0170072	0.0821487	0.0499224	0.0556061	0.0548501	0.0373843	0.0198279	0.0335203	0.0373517
CD8 T cells	Fam53a	0.00120906	0.0135123	0.0491047	0.000547292	0.014394	0.0412578	-0.0165533	0.0292974	0.0542632	0.0251166	0.0605502	0.0491047	0.0358253	0.0435643	0.0367607	0.0485253
CD8 T cells	Mast3	0.00121606	0.0135818	0.0467224	0.0472782	0.0119688	0.0466493	0.00562515	-0.00198078	0.0897818	0.0118057	0.0447312	0.0683729	0.052309	0.0363689	0.0533487	0.0467224
CD8 T cells	Gars	0.00121889	0.0136048	0.0366023	0.0443427	0.0223086	0.0774369	0.0366023	0.00207307	0.0513113	-0.0315863	0.0471771	0.0181437	0.0412351	0.0652831	0.0405024	-0.0514154
CD8 T cells	Nudt19	0.00123496	0.0137752	0.0366714	0.0549983	0.00398668	0.0601868	0.0147947	0.0441149	0.0869484	0.00301972	0.0247989	0.0499734	0.0350154	0.0610403	0.0366714	-0.0339881
CD8 T cells	Sema4d	0.00124292	0.0138553	0.0460315	0.0861603	-0.00634015	0.0548921	0.0202373	-0.0074953	0.16569	-0.193016	0.1111	0.122643	0.0797636	0.0460315	0.0627369	0.0322427
CD8 T cells	Etfbkmt	0.00125625	0.0139949	0.0189121	0.020758	0.00723419	0.0301829	0.00603659	0.0121735	0.0277338	0.0212817	0.0197212	0.0272781	0.0226782	0.0229704	0.0189121	0.0189419
CD8 T cells	Imp3	0.00125965	0.0140238	0.0586299	0.0301368	0.0264463	0.103498	-0.0156862	0.0476851	0.169537	0.135142	0.074944	0.0921247	0.0563493	0.126871	0.0586299	0.0689023
CD8 T cells	DCstd	0.00128916	0.0143431	0.0138507	0.015337	0.0098976	0.0136313	0.0163906	0.0128291	0.0167784	0.0136772	0.0148373	0.0116855	0.0144809	0.0158889	0.0138507	0.00211457
CD8 T cells	Sms	0.00128997	0.0143431	0.0766431	0.0926002	-0.0120738	0.0881352	0.0341205	-0.0388446	0.158516	0.136292	0.109772	0.0766431	0.0286051	0.0515441	0.0272932	-0.120552
CD8 T cells	Trav16	0.00129365	0.0143749	0.0143108	-0.000266747	0.0106609	0.00906958	0.0109305	0.0132483	0.0151806	0.0150997	0.00921216	0.0147905	0.0151925	0.0143869	0.0149634	0.0143108
CD8 T cells	UNK cellsl	0.00129587	0.0143905	0.0239436	0.0281151	0.00673067	0.0299258	0.00880847	0.015169	0.0400798	0.0203937	0.0418414	0.0435925	0.0351816	0.0239436	0.0262786	0.0191803
CD8 T cells	Sos2	0.00130214	0.0144489	0.0355685	0.0426304	0.00138573	0.0395596	0.00562383	-0.0749043	0.0362723	-0.0329589	0.0355685	0.0356323	0.0331347	0.0311416	0.0324342	0.0274941
CD8 T cells	Mlx	0.00130279	0.0144489	0.0382389	0.0202633	-0.0213753	0.0486836	-0.00705426	0.00575676	0.0506259	-0.0184255	0.0516152	0.0681549	0.0449526	0.0545637	0.0382389	0.0414846
CD8 T cells	Sptan1	0.00130564	0.0144713	0.0640283	0.0397307	-0.0253115	0.0813848	-0.0172424	-0.0547806	0.122552	0.0793019	0.0914673	0.084567	0.0471116	-0.0136754	0.0316371	0.0640283
CD8 T cells	Hectd2	0.00131182	0.0145305	0.0161608	0.0111331	0.0025063	0.00979995	-0.0294583	0.0163317	0.0103366	0.0192487	0.0167314	0.0153009	0.0197107	0.0169674	0.0191123	0.0161608
CD8 T cells	Apol8	0.00131264	0.0145305	0.014375	0.014375	0.00915744	0.016069	0.0141588	0.014452	0.0190313	0.0166447	0.0178048	0.0175365	0.0173965	0.0127464	0.0158242	0.0188761
CD8 T cells	Tsnax	0.00132394	0.0146463	0.0502848	0.0228014	0.0134407	0.0409395	0.0209171	0.0469033	0.0741316	0.0502848	0.0372684	0.0563893	0.0487505	0.051496	0.0476908	0.0239421
CD8 T cells	Fam26f	0.0013318	0.0147239	0.0422178	0.0276963	0.0422178	0.0916533	0.042311	0.0288989	0.0861402	-0.877586	-0.1394	-0.0499963	0.0455846	0.0485297	0.0284153	0.0895288
CD8 T cells	Txnl4a	0.00133426	0.0147418	0.0583511	0.0799533	-0.00288121	0.118011	0.0275163	0.0390452	0.0874417	0.0299706	0.0583511	0.0210107	0.0555947	0.103799	0.0551138	-0.0158877
CD8 T cells	Gm11342	0.00134963	0.0149022	0.0120765	0.0115675	0.013226	0.0119495	0.00911224	0.0118814	0.0120934	0.013226	0.0121026	0.0103425	0.0107899	0.0106202	0.00993313	0.0120765
CD8 T cells	Rbm7	0.00135316	0.0149312	0.0416122	0.039228	-0.0144105	0.0645873	-0.0124212	0.0229626	0.0614077	-0.0407218	0.0410215	0.0669301	0.0579997	0.0416122	0.0511475	0.00626991
CD8 T cells	Ralgapa2	0.00135397	0.0149312	0.0293561	0.0293561	0.00864115	0.019278	0.0174362	0.00490355	0.0572941	0.0311013	0.0584584	0.0679482	0.0539436	0.0272619	0.0369253	0.0565411
CD8 T cells	Thap7	0.00135501	0.0149333	0.0292867	0.0277697	-0.00639266	0.0480255	0.0292867	0.00903775	0.0354061	0.00711647	0.0164547	0.0181402	0.0320286	0.043915	0.0335146	0.015213
CD8 T cells	Denr	0.00138962	0.0152993	0.0431388	0.0487112	0.00487081	0.0949451	0.0161241	0.0112367	0.124386	0.086083	0.055633	0.029395	0.0431388	0.112371	0.0546236	-0.0241669
CD8 T cells	Las1l	0.00138997	0.0152993	0.0500447	0.0332575	0.0264568	0.0592207	0.0112555	0.0500447	0.122421	0.0889786	0.0683335	0.0932839	0.0406253	0.0218142	0.0366576	0.0782847
CD8 T cells	Ift80	0.00141849	0.0156034	0.0339688	-0.0201099	-0.0251938	0.00504565	-0.220765	0.0388475	0.0558081	0.0371263	0.0339688	0.0537947	0.0479909	0.0245876	0.0446797	0.023517
CD8 T cells	Hspd1	0.00143872	0.015816	0.109018	0.10361	0.0302363	0.125833	0.0431656	0.00345019	0.239262	0.145732	0.119059	0.109018	-0.0194266	0.0773953	-0.000679992	-0.0167887
CD8 T cells	Zfp827	0.00145519	0.0159869	0.0130798	0.0131679	0.00574425	0.0142312	-0.00171626	-0.000137644	0.0146405	0.0167842	0.013414	0.014965	0.0114983	0.0100598	0.0130798	0.0156347
CD8 T cells	Clpp	0.00146331	0.0160661	0.0465859	0.0394525	0.035966	0.0666202	0.0250457	0.043407	0.0819405	0.0465859	0.0548802	0.020778	0.0260528	0.0522261	0.0140426	0.0192715
CD8 T cells	Pald1	0.00147701	0.0162063	0.0104929	0.0106875	0.0100209	0.0107957	0.0104929	-0.00948773	0.0107957	0.00777543	0.00498771	0.00897639	0.0107569	0.0107957	0.0107957	0.00849668
CD8 T cells	Haus4	0.00147851	0.0162126	0.0285887	0.0179017	0.00486105	0.0317939	0.00723205	-0.00628998	0.0369378	0.0308428	0.0285887	0.0045108	0.0326937	0.0342107	0.0312679	-0.106503
CD8 T cells	Itga1	0.00148481	0.0162715	0.0144852	0.0167031	0.00712765	0.0142312	0.0164814	-0.0383746	0.0106496	-0.00737775	0.0156608	0.0131457	0.0164737	0.0166206	0.0167842	0.0144852
CD8 T cells	Hic1	0.00148654	0.0162756	0.0110003	0.012271	-0.0237414	0.0125143	0.0110003	0.00338109	0.0117998	0.00798397	0.0125143	0.00705649	0.0110421	0.0116962	0.0108679	-0.000130136
CD8 T cells	Dars	0.00148705	0.0162756	0.0559486	0.0330697	-0.002552	0.0559486	0.0253072	0.0493386	0.106512	0.0457184	0.0664053	0.0468028	0.0495905	0.047298	0.0437181	0.0118222
CD8 T cells	L3mbtl2	0.0014907	0.0163053	0.023578	0.0258838	0.022559	0.0405367	0.00664632	0.0131409	0.041506	0.0331863	0.0295383	0.0352077	0.0223828	0.023578	0.013609	0.00954647
CD8 T cells	Fam193b	0.00150333	0.0164333	0.0351989	0.0336123	0.0111354	0.0381351	-0.0216274	0.00189613	0.0668539	0.0463103	0.0494108	0.067831	0.0373727	0.0022832	0.0351989	0.0404331
CD8 T cells	Il12rb2	0.0015118	0.0165155	0.0158515	0.0223346	-0.0573993	0.0210782	0.0158515	-0.127265	0.0144856	-0.0107085	0.0190998	-0.0117871	0.0240699	0.0235709	0.0236729	0.00651579
CD8 T cells	Dap3	0.00151576	0.0165484	0.0598598	-0.000396701	0.00413345	0.0283793	-0.0158739	0.052084	0.0617323	0.048461	0.0689742	0.0598598	0.0425582	0.0590448	0.048397	-0.0241626
CD8 T cells	Tln1	0.0015279	0.0166705	0.100718	0.144391	-0.181994	0.146905	-0.0138522	-0.39336	0.200028	-0.463851	0.0923421	-0.232632	0.177393	0.140882	0.169295	0.100718
CD8 T cells	NuDCsd2	0.00153264	0.0167118	0.0395402	0.0276355	-0.0139349	0.0553826	0.0166567	0.0395402	0.072517	0.0375259	0.0506945	0.0271285	0.0597964	0.063425	0.0602596	-0.0656759
CD8 T cells	4932438A13Rik	0.00154085	0.0167877	0.0636886	-0.183884	-0.0258811	-0.186093	-0.131883	0.0451646	0.212312	0.175188	0.123358	0.212192	0.103635	-0.119234	0.0636886	0.226789
CD8 T cells	Rabggtb	0.00154152	0.0167877	0.0356134	0.033132	0.0211876	0.0619955	0.0322902	0.0356134	0.0254955	0.0139186	0.0431713	0.0317463	0.0337952	0.0453508	0.0256796	-0.0250735
CD8 T cells	Klra8	0.00159895	0.0174023	0.0136934	0.0137204	0.0114273	0.0138714	0.0130886	-0.562462	0.0108916	0.0138714	0.0138714	0.0138714	0.0136934	0.0132848	0.0138714	0.00428474
CD8 T cells	Ifi206	0.00162796	0.017707	0.0603222	-0.0787327	0.0411077	0.0165244	-0.0704532	0.0603222	0.184101	0.0494158	0.102495	0.178404	0.0497469	0.0576693	0.0499055	0.186519
CD8 T cells	Chchd5	0.00163202	0.0177401	0.0328193	0.0356525	0.0115923	0.0368227	0.0314816	0.0149154	-0.0145882	0.00295122	0.0328193	0.0219061	0.0392022	0.0468886	0.0301672	-0.00883558
CD8 T cells	Ppm1g	0.00163517	0.0177632	0.0476316	0.0753879	0.011187	0.0714413	0.0220835	-0.0131947	0.135619	0.0706449	0.0891704	0.123316	0.0424554	0.0476316	0.0437997	-0.0109838
CD8 T cells	Smyd3	0.00163684	0.0177704	0.0294761	0.0231161	0.0273391	0.0331789	0.0195834	0.0306012	0.0592926	0.0641865	0.0349765	0.0450305	0.0371491	0.0244014	0.0294761	0.0369892
CD8 T cells	Mrpl41	0.00163978	0.0177913	0.0529354	0.0628553	-0.00952344	0.0771478	0.020261	-0.0187615	0.0872512	0.0348735	0.0529354	0.0383451	0.0524512	0.0843893	0.0460662	-0.0326039
CD8 T cells	Zfp398	0.00166284	0.0180303	0.0421931	0.0441808	0.0421931	0.051515	-0.0141012	0.0205939	0.111215	0.0323556	0.0464696	0.0632888	0.0557462	0.0197694	0.051606	0.0711635
CD8 T cells	Dtcryptic	0.00168077	0.0182134	0.0261076	0.02721	-0.017297	0.0260639	0.000636529	0.0170558	0.0261076	0.0275291	0.0387068	0.0318073	0.0375642	0.0345466	0.0337769	0.022804
CD8 T cells	Kdm4d	0.00168331	0.0182296	0.00988849	0.00981161	0.00598001	0.0103794	0.0100766	0.00460767	0.00966481	0.0103794	0.0103794	0.0103794	0.00986815	0.00988849	0.00873296	0.0069309
CD8 T cells	Smpd1	0.00168978	0.0182883	0.0290032	0.0313222	0.00778108	0.0330372	0.0129173	0.0208938	0.0288421	0.0290032	0.029653	0.0269402	0.0275471	0.0299289	0.0225318	0.0210957
CD8 T cells	CDCs42se1	0.00170327	0.0184229	0.0486482	0.0486482	0.0254668	0.0680091	0.00358079	0.013478	0.137726	0.0246572	0.134668	0.0791392	0.0822285	0.119591	0.0688643	0.154418
CD8 T cells	Cct4	0.00173311	0.0187341	0.0648377	0.101398	0.0648377	0.166879	0.0636053	0.0274327	0.122715	0.0346731	0.0895917	0.0501391	0.0431341	0.137346	0.0399359	-0.0115113
CD8 T cells	Naa16	0.00173855	0.0187813	0.0395745	0.0367852	0.00104298	0.0406118	0.0109952	0.0395745	0.0835336	0.0207327	0.0561007	0.062327	0.052365	0.0317764	0.0499067	0.0175739
CD8 T cells	Dock10	0.00174943	0.0188872	0.0717956	0.211697	0.0224385	0.183792	-0.0695396	0.0268347	0.20827	0.0199835	0.203943	0.027749	0.0891558	-0.0518039	0.0717956	0.312273
CD8 T cells	Cul5	0.00175923	0.0189813	0.0493637	0.0442603	0.0122061	0.0760668	0.0139291	0.0101145	0.0796761	0.0112658	0.0580959	0.0460754	0.039316	0.0371744	0.0321743	0.0493637
CD8 T cells	CDCs37	0.00177572	0.0191474	0.0976093	0.0966968	0.00290537	0.119895	0.025803	-0.0426491	0.0276489	0.0207361	0.128445	0.0976093	0.11851	0.162718	0.106807	0.0806956
CD8 T cells	Zdhhc8	0.00178106	0.019193	0.0201502	0.0201502	0.0171256	0.0159846	-0.018927	0.00964485	0.0385119	0.02968	0.0302931	0.0314279	0.0243476	0.0216168	0.0185773	0.0218401
CD8 T cells	DCsaf13	0.00178767	0.0192524	0.0491988	0.0451929	0.00223971	0.0600147	0.0144176	-0.016601	0.0673147	0.00842303	0.0491988	0.051248	0.0338336	0.0415737	0.0520531	-0.00681304
CD8 T cells	Prmt3	0.0017989	0.0193615	0.0408852	0.0344509	0.02134	0.0314424	0.0203802	0.0108394	0.0785894	0.0648287	0.0551633	0.0435656	0.0314508	0.0307657	0.0384577	0.0408852
CD8 T cells	Lrch3	0.00181068	0.0194762	0.0429739	0.0466325	0.0145083	0.0752089	0.00942981	0.00713643	0.0656352	-0.00311458	0.0717661	0.0328094	0.0608205	0.0323886	0.0429739	0.0725521
CD8 T cells	Srp19	0.00183885	0.0197671	0.0759415	0.0363344	-0.0274028	0.093119	-0.00510722	-0.0666725	0.16835	0.0759415	0.0922805	0.0419498	0.0905651	0.144454	0.0993062	-0.029328
CD8 T cells	R3hcc1	0.0018434	0.0198017	0.0218926	0.0220715	0.00792172	0.0323653	-0.00126548	0.0164861	0.0412106	0.0365379	0.0384211	0.0364225	0.0218926	0.0229612	0.0180511	0.00350362
CD8 T cells	Epb41l4aos	0.00184434	0.0198017	0.0392955	-0.0157703	0.0392955	0.0246072	0.0250678	0.0656254	0.0604821	0.0370789	0.0352353	0.0698063	0.0309577	0.0524183	0.0452152	0.0633941
CD8 T cells	Mcts1	0.00185772	0.0199331	0.0455399	0.0508459	0.003393	0.111132	0.0455399	0.00255655	0.0953507	-0.0816935	0.0299872	-0.0213001	0.0594382	0.102876	0.0580482	0.0216504
CD8 T cells	Nol11	0.00187261	0.0200806	0.044014	0.0449301	0.00665554	0.0659209	0.0334891	0.044014	0.0927225	0.0334145	0.0595691	0.0616693	0.0301839	0.041507	0.0296786	0.000833384
CD8 T cells	Tagln2	0.00187608	0.0201054	0.0715355	0.315282	0.0525783	0.240508	0.0715355	-0.192155	-0.257053	0.0990372	0.109748	0.0568488	0.442853	0.470211	0.435741	0.0662419
CD8 T cells	1110004E09Rik	0.00190059	0.0203556	0.0363189	0.0148841	0.00477029	0.030614	0.0204885	0.0382541	0.0549369	0.0480596	0.0363189	0.0285231	0.0282228	0.0316699	0.0312335	0.00034798
CD8 T cells	CueDCs1	0.00190791	0.0204105	0.0166116	0.0166116	0.0160235	0.0189287	-0.0148048	-0.0744692	0.0241621	0.0233798	0.0183024	0.023035	0.0259607	0.0218568	0.0258548	0.0278426
CD8 T cells	Eya2	0.00190804	0.0204105	0.0137416	0.00149714	0.0012785	0.00150767	-0.0323021	-0.0277339	0.0181987	0.0127919	0.0169722	0.0167039	0.0179518	0.0137416	0.0170496	0.0180435
CD8 T cells	Ddx46	0.00191326	0.0204537	0.08282	0.0745431	-0.0585827	0.108839	-0.0139371	0.0162358	0.257598	0.169732	0.125823	0.129287	0.0401617	0.0237433	0.00659666	0.08282
CD8 T cells	Pptc7	0.00191952	0.0205081	0.0316859	0.0270422	-0.0179152	0.032743	0.0407917	0.00769092	0.0673819	0.0300459	0.0572363	0.0609093	0.0426003	0.0316859	0.04475	0.0376465
CD8 T cells	Gm34794	0.00195313	0.0208292	0.00911229	0.00925145	0.00827381	0.00925145	-0.0492782	-0.00122641	0.00925145	0.00925145	0.00925145	0.00925145	0.00911229	0.00843329	0.00883984	0.00810195
CD8 T cells	Slc16a2	0.00195314	0.0208292	0.00925145	0.00922441	0.00876263	0.00925145	0.00864582	0.00684126	0.00925145	0.00925145	0.00925145	0.00925145	0.00921263	0.00925145	0.00925145	0.00925145
CD8 T cells	Rnf39	0.00195314	0.0208292	0.00897972	0.00801438	0.00729617	0.00925145	0.00665178	0.00723453	0.00925145	0.00925145	0.00925145	0.00925145	0.00897972	0.00882847	0.00925145	0.00810195
CD8 T cells	Mdh2	0.00196168	0.0209066	0.0492555	0.0492555	-0.0395435	0.138735	0.0348833	0.0724575	0.118275	0.0461777	0.0463258	-0.147498	0.0899574	0.167728	0.0921143	-0.114724
CD8 T cells	Rfxap	0.0019628	0.0209066	0.035611	0.035611	0.00369676	0.076638	0.0286816	0.0298441	0.0984917	0.0443466	0.0830068	0.0581512	0.0664189	0.0808667	0.0556057	0.0172425
CD8 T cells	Malt1	0.0019728	0.0209929	0.081834	0.205728	-0.0151569	0.159978	0.141067	-0.152827	0.141544	-0.0447902	0.081834	0.115386	-0.133848	-0.267358	-0.157416	0.160864
CD8 T cells	Dnm2	0.0019733	0.0209929	0.0689062	0.0368348	0.0216479	0.0580676	-0.0381785	-0.0486436	0.148618	-0.0222125	0.0689062	0.144633	0.0972668	0.0799313	0.0956972	0.0889237
CD8 T cells	Ncbp1	0.00198106	0.0210626	0.0489727	0.0316762	0.0164996	0.0489727	0.00676438	0.0399607	0.0879258	0.0504066	0.0729049	0.050744	0.0589451	0.0580662	0.0528908	0.0246987
CD8 T cells	Dhps	0.00198679	0.0211107	0.0570179	0.0468215	0.000611869	0.0855812	0.0357762	0.0184656	0.088181	0.0493464	0.0853868	0.0570179	0.0414391	0.0441221	0.0290816	0.0280493
CD8 T cells	Als2cl	0.00199473	0.0211822	0.0276726	-0.109325	0.0226176	-0.0829637	0.0223828	0.0431201	0.0317612	0.0458568	0.0213288	0.0525726	0.0433756	0.00263779	0.0276726	0.0510377
CD8 T cells	Tbrg4	0.00200321	0.0212593	0.0228819	0.0241125	0.012969	0.00697888	0.0218169	0.027711	0.0386812	0.0326134	0.024785	0.0354256	0.0198301	0.0219623	0.0228819	0.00352663
CD8 T cells	Rpusd4	0.00200653	0.0212817	0.033548	0.024242	0.0177071	0.0497938	0.0180778	0.0297937	0.0374105	0.030425	0.033548	0.0213226	0.0296704	0.0357142	0.0319911	0.00147717
CD8 T cells	Sp2	0.00200844	0.0212889	0.0324068	0.0271408	0.0218892	0.0482831	0.0185906	0.0324068	0.0581219	0.0248573	0.0404759	0.0404828	0.0272342	0.0342956	0.010909	0.0232507
CD8 T cells	Taf10	0.00201634	0.0213511	0.0831655	0.115832	-0.031084	0.233601	0.106093	-0.0372891	0.0831655	-0.0837538	0.030532	-0.038274	0.0843401	0.253375	0.102787	-0.0920223
CD8 T cells	Tcrg-C2	0.00201675	0.0213511	0.0131983	0.0143779	0.00832307	0.0131983	-0.181086	0.0100477	0.0107805	0.0144749	0.0144749	0.0144749	0.0141255	0.0138882	0.012176	0.00853204
CD8 T cells	Htt	0.0020308	0.021474	0.0380612	0.0680078	0.00423177	0.0540734	0.0380612	0.0217296	0.089094	0.0184048	0.0646764	2.20141e-05	0.0485606	0.0315174	0.0394946	0.0182887
CD8 T cells	Pnn	0.00203081	0.021474	0.0948347	0.0583454	-0.0408693	0.0948347	-0.123964	-0.0257198	0.24203	0.160864	0.161613	0.145009	0.0752908	-0.0195475	0.0452452	0.0274249
CD8 T cells	Rxrb	0.00204941	0.0216576	0.0348095	0.045651	0.0135152	0.0651303	0.0302677	0.0115266	0.0542002	-0.0216877	0.045475	0.00551494	0.0313062	0.0411519	0.0348095	0.000549741
CD8 T cells	Uqcrc2	0.00205455	0.0216988	0.0528017	0.0789465	-0.00271074	0.156047	0.0675235	0.0571577	0.0947905	-0.0196591	0.0627682	0.0198461	0.0643235	0.1357	0.0528017	0.00221772
CD8 T cells	Usp31	0.00206445	0.0217901	0.0200794	0.0135745	0.0166981	0.0226043	0.0190137	0.0244146	0.0268628	0.00862622	0.0327011	0.027423	0.0224229	0.0200794	0.028874	0.0205312
CD8 T cells	ANK cellszf1	0.00207189	0.0218555	0.0223943	0.0302	0.0260385	0.0433925	0.0172947	0.0290432	0.0400734	0.015014	0.0267252	0.0381687	0.0223943	0.0167474	0.0126243	0.0257996
CD8 T cells	Ncor1	0.00208438	0.021974	0.073157	-0.00301566	-0.152892	0.0335331	-0.166217	-0.0335612	0.248228	0.191216	0.125747	0.274541	0.130952	-0.0447028	0.073157	0.173837
CD8 T cells	Bax	0.00211184	0.02225	0.0711682	0.167722	-0.0605607	0.201973	0.112044	0.0588085	0.0711682	-0.188579	0.0528718	-0.0445556	0.0912117	0.18271	0.10711	0.0205612
CD8 T cells	Rangrf	0.0021183	0.0223047	0.0185284	0.013363	0.00589721	0.0246365	0.0169075	0.019726	0.0185284	0.0206588	0.00964331	0.0164861	0.0147168	0.0212384	0.0175234	-0.00411059
CD8 T cells	Kdelr2	0.00212156	0.0223256	0.0390237	0.0707599	-0.000150016	0.0856124	0.0629697	-0.0252184	0.0616859	-0.00735226	0.0480442	0.0273251	0.0508411	0.0685339	0.0390237	-0.028816
CD8 T cells	Sv2c	0.00213151	0.0224167	0.011168	0.00639173	-0.000544041	0.00407348	0.0071182	0.00207583	0.0117968	0.013226	0.0121026	0.013226	0.0124269	0.0114939	0.011168	0.0074785
CD8 T cells	Rpl27-ps3	0.00213796	0.0224711	0.045067	0.0228298	0.0212591	0.05634	0.0502352	0.0430509	0.0673663	0.0706746	0.0357519	0.0291883	0.0289602	0.0659747	0.0363548	0.045067
CD8 T cells	Tspyl4	0.00215192	0.0226042	0.0317473	0.0039648	-0.00264829	0.00677414	-0.00632966	0.023684	0.0343638	0.0323002	0.0304328	0.0317473	0.0343084	0.0270327	0.031455	0.0213049
CD8 T cells	Trpc4ap	0.00215458	0.0226185	0.0679841	0.0692801	-0.0319226	0.0679841	-0.0377306	0.0610737	0.0949812	-0.0306851	0.0619254	0.0659844	0.0858441	0.035166	0.073114	0.0753634
CD8 T cells	Glmp	0.00215587	0.0226186	0.0574026	0.0776467	-0.0498444	0.0951254	0.0199028	-0.0274557	0.0950725	-0.0255734	0.0240598	0.0574026	0.0478779	0.0612034	0.050434	0.0363106
CD8 T cells	Aldh18a1	0.0021729	0.0227836	0.0272813	0.0203497	0.00657556	0.0272813	0.013624	0.000404044	0.0318373	0.031311	0.0290997	0.0221433	0.026189	0.0294132	0.0222629	0.000402343
CD8 T cells	Fmnl1	0.00218598	0.0229069	0.0410414	0.0410414	-0.027851	0.0564435	-0.0402164	-0.0412371	0.113675	-0.0123619	0.108698	0.0675505	0.0668629	0.0623689	0.0503942	0.0867806
CD8 T cells	Mat2b	0.00218972	0.0229324	0.0740111	0.0103371	-0.0460598	0.0873019	-0.0481373	0.0168189	0.155575	0.0740111	0.0996891	0.148904	0.0301498	0.0539391	0.0326123	0.11365
CD8 T cells	Pigp	0.0022028	0.0230555	0.0334414	0.0334414	0.0154991	0.0620786	0.0150804	0.0220298	0.0467687	0.106081	0.0386655	0.0195043	0.0442738	0.0615064	0.0430447	0.0352327
CD8 T cells	Ubl4a	0.00221037	0.0231209	0.0351403	0.0404433	-0.00471665	0.0740329	0.0351403	-0.0102416	0.038559	0.0102968	0.048196	0.0129207	0.0478402	0.0697575	0.0622894	-0.0678835
CD8 T cells	Ubr2	0.00222478	0.0232577	0.0686672	0.0743399	-0.00806973	0.0686672	-0.0122948	-0.0264906	0.127999	0.063673	0.126751	0.150976	0.0721594	0.0214753	0.0477049	0.0970645
CD8 T cells	P3h4	0.00227592	0.0237781	0.00966774	0.00923055	0.00966774	0.00966774	0.00966774	0.00630621	0.00966774	0.00966774	0.00966774	0.00966774	0.00951246	0.00917684	0.00966774	0.00966774
CD8 T cells	Atp5b	0.00228099	0.0238168	0.0804753	0.135114	0.047536	0.229461	0.0105148	0.0804753	0.131827	-0.118429	0.0834002	-0.0479137	0.161204	0.261185	0.146012	-0.235931
CD8 T cells	Atp5g3	0.00232379	0.0242492	0.0890505	0.0632892	-0.0923426	0.188203	0.0440867	-0.014015	0.154478	0.0167193	0.0890505	0.0345735	0.122608	0.22605	0.128625	-0.235398
CD8 T cells	Ndufb7	0.00232578	0.0242531	0.0882513	0.122757	-0.0859569	0.196976	0.0253003	-0.155243	0.14672	-0.109192	0.0882513	0.00376698	0.0717074	0.228806	0.111971	-0.171378
CD8 T cells	CcDCs102a	0.00232693	0.0242531	0.0239883	0.0339808	0.0243006	0.0337393	0.0158541	-0.000262579	0.018419	-0.0393109	0.0119679	-0.0468333	0.0380463	0.0374406	0.0367874	0.0239883
CD8 T cells	Pam	0.00233406	0.0243085	0.0155318	0.0137342	0.0177049	0.0155318	0.0101135	-0.0136497	0.00336639	0.010067	0.0054809	0.0133607	0.019567	0.0173374	0.0189914	0.0176664
CD8 T cells	Map3k8	0.00233503	0.0243085	0.0547164	0.172847	-0.0091526	0.146257	0.0441691	-0.0352474	0.0547164	-0.0181419	0.0943989	0.0727627	-0.0002482	0.0525116	0.00428732	0.125929
CD8 T cells	Eef2kmt	0.00238311	0.0247872	0.0274711	0.0182658	0.0144533	0.0302087	0.0274711	0.0083972	0.0512631	0.0262101	0.0402402	0.0438629	0.0253765	0.0311219	0.0180507	0.037139
CD8 T cells	Tmem59	0.00238396	0.0247872	0.0742546	0.0134121	-0.0146009	0.0960473	-0.0698498	-0.00962538	0.116897	-0.0761811	0.0742546	0.027338	0.0916039	0.0919568	0.0711081	0.173012
CD8 T cells	Gm30025	0.00238526	0.0247872	0.0183387	0.0202075	-0.00219933	0.0153704	0.00818785	0.00658196	0.0183387	0.0204483	0.019895	0.0197859	0.0218363	0.0209445	0.0222966	0.0139388
CD8 T cells	Dgkh	0.00238972	0.0248188	0.0216736	0.0249054	-0.034654	0.0246929	0.0294134	-0.00864796	0.0236877	-0.0259122	0.0216736	0.0102031	0.0198732	0.0183282	0.0179701	0.0105858
CD8 T cells	Cyth3	0.00239418	0.0248503	0.0292162	0.0339276	-0.03312	0.0287952	0.0154101	0.0212013	0.0191802	-0.0313576	0.0319025	0.0377424	0.0305616	0.0237877	0.0321631	0.0292162
CD8 T cells	Ifi214	0.00240134	0.0249063	0.0610055	0.00170543	0.0223894	0.0610055	0.0655326	0.0643891	0.103115	0.0864065	0.0375727	0.0705997	-0.0606859	-0.0414523	-0.0769319	0.0951803
CD8 T cells	Agpat5	0.00240242	0.0249063	0.0385316	0.030571	-0.0141213	0.0273763	0.0308544	0.0227469	0.0728714	-0.0441403	0.0385316	-0.000669266	0.048405	0.0509055	0.0471489	-0.00121341
CD8 T cells	Dnajb1	0.00242771	0.0251535	0.0469293	-0.0225578	0.0264263	0.0601899	-0.100029	0.0200566	0.147823	0.12549	0.0901609	0.159289	0.0469293	0.0749773	0.044005	0.135622
CD8 T cells	Usp11	0.00244955	0.0253647	0.0214732	0.0418243	0.0318586	0.034262	-0.00809092	0.0193547	0.031954	0.0369694	0.0263911	0.0199418	0.0216743	0.0214732	0.0161527	0.0214624
CD8 T cells	Gm31793	0.00248186	0.0256841	0.00883984	0.00876479	0.00534089	0.00925145	0.00864582	0.00857915	0.00925145	0.00925145	0.00812804	0.00925145	0.00859153	0.00784667	0.00883984	0.00925145
CD8 T cells	Ubac1	0.00249605	0.0258157	0.0357745	0.0373142	0.0212054	0.0355497	0.0308673	0.0357745	0.0546075	0.000591425	0.0447912	0.0179777	0.0422639	0.0502687	0.0460909	-0.00758416
CD8 T cells	Paf1	0.00253118	0.0261635	0.0338759	0.0507399	0.00704781	0.0487843	0.0191013	0.00928742	0.0491105	-0.0378897	0.0486467	0.0356323	0.0410918	0.0338759	0.0423438	0.0242408
CD8 T cells	Cd44	0.00253354	0.0261724	0.0536255	0.156162	-0.0802692	0.0913813	0.184989	-0.0622418	0.0536255	-0.408413	0.036708	0.0429184	0.136828	0.141662	0.131866	0.0551825
CD8 T cells	Ccng1	0.0025473	0.0262991	0.0567964	0.0354354	-0.0597523	0.0514116	0.0381345	0.00621085	0.054979	-0.0274688	0.0373414	0.0567964	0.0652025	0.0648566	0.0591192	0.00587573
CD8 T cells	Plekha6	0.00255821	0.026396	0.00903145	0.00940655	0.00898546	0.00868659	0.00905465	0.0099631	0.0099631	0.00845298	0.0099631	0.00814382	0.00903145	0.00914494	0.00913989	0.0099631
CD8 T cells	Impa1	0.00256574	0.0264428	0.0329234	0.0398041	-0.0435499	0.0532215	0.0260146	-0.0366111	0.0446449	0.00506092	0.0547128	0.000769827	0.0329234	0.0528445	0.0443589	-0.0410132
CD8 T cells	Hdac2	0.00256576	0.0264428	0.0481832	0.0195921	0.0270574	0.0356195	0.0101065	0.0472748	0.0670555	0.0481832	0.0506988	0.0237103	0.0463371	0.0517694	0.0458963	0.00174306
CD8 T cells	Xrcc5	0.00257248	0.0264964	0.0262109	0.0322593	0.0193784	0.0500246	0.0256102	0.024402	0.0603788	0.0537237	0.0428488	0.0617603	0.0231584	0.0262109	0.00863006	0.00973278
CD8 T cells	Ndufv3	0.00258108	0.0265693	0.0803758	0.084795	-0.065357	0.188697	0.0115659	0.0309499	0.170853	0.0716388	0.0803758	0.0549785	0.178481	0.213064	0.177066	0.0143261
CD8 T cells	Abcb1b	0.00258868	0.0266319	0.0232437	0.0274982	0.0232437	0.0268558	0.0173414	0.014725	0.0378439	0.0184343	0.0331352	0.0248052	0.0396338	0.0358274	0.0366904	0.0258578
CD8 T cells	Cops4	0.00260234	0.0267547	0.0547093	0.0645467	0.004852	0.0821198	0.0263284	0.036271	0.0960449	0.0553753	0.0547093	0.016116	0.0405316	0.0552291	0.0480216	-0.00834947
CD8 T cells	Mrps18c	0.00260368	0.0267547	0.0505211	0.0348232	0.0032716	0.0757098	0.0572672	0.0505211	0.0616937	-0.0640317	0.0276075	-0.00499337	0.0553227	0.103554	0.0649847	-0.0839449
CD8 T cells	Blvra	0.00263089	0.0270184	0.0282517	0.0282517	-0.0311723	0.0548748	0.0377294	-0.0202041	0.0492188	-0.126721	-0.00516382	-0.010175	0.0442853	0.0517469	0.0409786	-0.00537396
CD8 T cells	Frmd4b	0.00264081	0.0270911	0.0286677	0.0277156	-0.0532274	0.0286677	-0.0663246	-0.034132	0.0333685	-0.0705973	0.0077086	0.00650822	0.0459017	0.0390517	0.0447181	0.0319176
CD8 T cells	Utp11	0.00264107	0.0270911	0.0588119	0.0607561	-0.0142957	0.101312	0.0296501	0.0291449	0.0817126	0.0337627	0.0588119	0.0473143	0.0654107	0.0981169	0.0645944	0.0432811
CD8 T cells	Nxt1	0.00264292	0.0270942	0.0381467	0.0324994	-0.0181699	0.0381467	0.0143945	-0.00727475	0.0401285	-0.0150133	0.0415204	0.0287788	0.0288225	0.0481503	0.0332445	-0.12002
CD8 T cells	Bysl	0.00264982	0.027149	0.0311096	0.0302303	0.0191287	0.030669	0.0314802	0.0124829	0.0422025	0.0101383	0.0311096	0.0130644	0.0289254	0.0371231	0.027265	0.00244232
CD8 T cells	Trbv29	0.00268057	0.027448	0.0102674	0.00959228	0.00561211	0.00794729	0.0105003	0.0105003	0.00978573	0.0105003	0.0105003	0.0105003	0.0102674	0.0101731	0.0105003	0.00935082
CD8 T cells	Ptpn13	0.00268416	0.0274687	0.0124211	0.0124211	-0.0793842	0.00107472	0.0131017	0.0115104	0.0111897	0.0105693	0.0166098	0.0147905	0.0158723	0.0144548	0.015375	0.00559191
CD8 T cells	Ctps	0.00269709	0.0275839	0.0185644	0.017485	0.0127615	0.0216285	0.0250822	0.014646	0.0268931	0.0293335	0.0193439	0.00808473	0.0151034	0.0209059	0.0185644	-0.0210303
CD8 T cells	Trat1	0.00269858	0.0275839	0.0314001	-0.101298	-0.22552	-0.0462685	-0.186673	0.0713847	0.0591893	0.0749702	0.0249952	0.0737905	0.0688887	0.0314001	0.0555576	0.0194905
CD8 T cells	Ddx10	0.00270586	0.0276421	0.0380916	0.0315473	0.0236134	0.0522204	0.0103014	0.00591521	0.121082	0.0555439	0.076473	0.0887779	0.0436906	0.0380916	0.0352412	0.0570194
CD8 T cells	Ssr1	0.00271413	0.0277104	0.0438797	0.0732084	-0.0332001	0.0810676	0.00932472	-0.140132	0.0772738	-0.0751228	0.0755045	-0.0170728	0.0543003	0.0411322	0.0438797	-0.0133318
CD8 T cells	Ints1	0.00273201	0.0278608	0.025417	0.0373463	0.00877777	0.0473433	0.0035778	0.00967596	0.0423277	0.0155691	0.0442466	0.0433553	0.0251671	0.025417	0.0175478	0.000551071
CD8 T cells	Enpp4	0.00273262	0.0278608	0.0234233	0.00589103	0.0234233	0.0142024	-0.014822	-0.162483	0.0305679	0.00144837	0.0254348	0.0298237	0.0435544	0.0328219	0.0382429	0.0348897
CD8 T cells	Pitpnm2	0.00273364	0.0278608	0.0350074	-0.0151327	-0.00498606	-0.00167834	0.0312195	0.0497656	0.0525113	0.0466382	0.0350074	0.0434669	0.0276992	0.0123872	0.0215321	0.0165265
CD8 T cells	Mrpl30	0.00274002	0.0279096	0.0520626	0.0199473	0.120038	0.154024	0.0221218	0.0363129	0.189128	0.0353792	0.0682051	0.0355593	0.0520626	0.171902	0.0733377	0.119145
CD8 T cells	Sdr39u1	0.00274817	0.0279762	0.0292659	0.0182256	0.00313886	0.0292659	0.0161071	0.0298126	0.0354539	0.0383787	0.0294877	0.0232546	0.0245565	0.0291885	0.0191924	-0.0023071
CD8 T cells	Adamts10	0.00275796	0.0280596	0.0339348	0.0122295	-0.0135116	0.0250307	-0.050053	-0.053312	0.05935	0.0401287	0.0473941	0.052231	0.0436517	0.0212586	0.0405167	0.0339348
CD8 T cells	Mpc2	0.00276914	0.028157	0.0618322	0.0891385	0.00779781	0.126607	0.0520669	0.0618322	0.0713299	-0.0581416	0.0307668	-0.0920535	0.125026	0.17843	0.128806	0.0208272
CD8 T cells	Gart	0.0027837	0.0282727	0.0282466	0.0282466	0.024318	0.0325786	0.0237866	0.044582	0.0722344	0.0359491	0.0544945	0.0175383	0.0331927	0.0445365	0.0380675	0.00882185
CD8 T cells	Dnmt1	0.00278473	0.0282727	0.0343874	0.0343874	-0.0148671	0.0612151	0.0148464	-0.0394581	0.0664346	0.0180062	0.0537207	0.0576871	0.0571131	0.039725	0.0509887	-0.291823
CD8 T cells	Clip1	0.00278538	0.0282727	0.0397969	-0.0461152	-0.0583532	-0.00421105	-0.0505913	0.0285367	0.0574138	-0.00422201	0.0575945	0.0850426	0.106851	0.0397969	0.101606	0.0976896
CD8 T cells	Pde4d	0.00279299	0.0283335	0.0282523	-0.0492229	-0.0517779	-0.0165555	-0.0304007	0.0282523	0.0415912	0.0510287	0.032512	0.0461178	0.0460071	0.00752442	0.0416043	0.0199547
CD8 T cells	Phpt1	0.0028056	0.0284449	0.0281814	-0.00690609	0.000254148	0.0235174	-0.00193267	0.0378543	0.0329393	0.0432533	0.0281814	0.0233422	0.028906	0.0317958	0.0250461	0.0149065
CD8 T cells	Nfrkb	0.00281099	0.0284831	0.0389328	0.0234846	0.00980626	0.0395593	-0.0383546	0.0140987	0.0973485	0.0757062	0.070575	0.0606942	0.0406934	0.0121217	0.0389328	0.0642488
CD8 T cells	Terf2ip	0.00282329	0.0285795	0.0327695	0.0260016	-0.00756801	0.0415683	0.0141465	0.0327695	0.041168	0.036117	0.0415907	0.0405973	0.0288634	0.0304567	0.0203177	0.00458527
CD8 T cells	Rexo5	0.00282378	0.0285795	0.0176312	0.0103937	0.000811114	0.0148804	-0.0274973	-0.00182024	0.0267133	0.0349918	0.0264707	0.0274055	0.0277034	0.0176312	0.0248724	0.0113294
CD8 T cells	Bnip3l	0.00286169	0.0289465	0.0569398	0.000836973	-0.0472515	0.0957736	-0.0507167	0.0172939	0.140636	0.0333426	0.0624916	0.10883	0.0976312	0.100256	0.0569398	0.151522
CD8 T cells	Ube2j2	0.00288387	0.0291539	0.0624416	0.0422539	-0.0342233	0.0740658	0.0061341	-0.0197786	0.0541467	0.00781908	0.0613536	0.0624416	0.041537	0.0739247	0.0394985	0.0178555
CD8 T cells	Gspt1	0.00289713	0.0292711	0.051695	0.0462114	-0.00647819	0.074013	0.0148925	-0.0294723	0.15879	0.0310548	0.0784999	0.0450298	0.0658803	0.0886845	0.051695	-0.0310035
CD8 T cells	Vcpkmt	0.00290247	0.0293081	0.0264492	0.0201013	-0.0133612	0.0275674	0.0204529	-0.0242304	0.0256931	0.0139888	0.0264492	0.0218783	0.0251658	0.0342081	0.0245023	-0.000541438
CD8 T cells	Sco2	0.00291735	0.0294381	0.0266976	0.0239076	0.0202082	0.0284897	0.0190212	0.0266976	0.044937	0.0258302	0.0246845	0.0212414	0.0285421	0.0380133	0.0352646	0.0393399
CD8 T cells	Uqcr10	0.00291872	0.0294381	0.0609926	0.0972493	-0.022172	0.162483	0.0609926	0.0528022	0.0881186	-0.0128512	0.0355782	-0.0272045	0.135939	0.243286	0.138093	-0.186254
CD8 T cells	1810058I24Rik	0.00293403	0.0295755	0.070644	0.0925618	-0.00441397	0.165744	0.0235403	-0.0367317	0.0454118	0.0514303	0.070644	0.0734962	0.0719984	0.146905	0.0647695	0.0805517
CD8 T cells	Zfp365	0.00295026	0.0297219	0.0107437	0.00804355	0.000230721	0.00790302	0.00868374	0.00986446	0.013226	0.0117159	0.00873233	0.013226	0.011162	0.0107437	0.0119912	0.0120765
CD8 T cells	Etfb	0.00297601	0.0299641	0.0399612	0.0977374	-0.0250447	0.0910081	0.0399612	-0.0287761	0.0855253	-0.0417499	0.0326247	-0.0667138	0.0554473	0.112738	0.0609835	-0.117814
CD8 T cells	Vps13a	0.00299025	0.0300901	0.0450601	0.055036	0.0106016	0.0673183	-0.12241	0.0431516	0.208471	0.191206	0.129491	0.163175	0.0450601	-0.0359793	0.0250638	0.117784
CD8 T cells	Polr1b	0.00299324	0.0301029	0.0234488	0.0205061	0.0243742	0.0314207	0.0225235	0.0139538	0.0321188	0.0234488	0.0266587	0.019293	0.0136884	0.0147613	0.0120673	0.0206352
CD8 T cells	Selenoi	0.00301239	0.030278	0.0254795	0.0322342	0.011836	0.0315396	0.02305	0.0248939	0.053543	0.0178649	0.0488486	0.0425698	0.0312526	0.0254795	0.0314693	0.0156659
CD8 T cells	Sell	0.00302931	0.0304306	0.064605	0.064605	0.450758	0.0728196	-0.253415	-0.306822	0.409969	0.22366	0.196605	0.415949	-0.0179768	-0.192304	-0.0962139	0.503732
CD8 T cells	Mrpl44	0.00303593	0.0304797	0.0274644	0.0282017	-0.000704206	0.0387981	0.0158385	0.0159699	0.0428708	0.0204669	0.0356875	0.0271598	0.0266996	0.0418299	0.0274644	-0.0491999
CD8 T cells	Impact	0.00304293	0.0305323	0.0414191	0.0285612	0.00348171	0.0414191	0.0211512	0.00508129	0.0577487	0.0374215	0.029731	0.0739165	0.0323987	-0.000626129	0.0335874	0.0544655
CD8 T cells	Cmas	0.00304552	0.0305408	0.0551632	0.0333436	-0.0180073	0.0551632	-0.0360438	-0.0502128	0.103006	0.0531345	0.0928297	0.0712802	0.0979231	0.0757284	0.0815678	0.039925
CD8 T cells	Lemd2	0.0030543	0.0306113	0.0293408	0.0304346	-0.00193642	0.0448166	-0.00500954	0.0204482	0.0408923	-0.0380276	0.0530038	0.0275815	0.0387232	0.0293408	0.0143191	0.0460459
CD8 T cells	Stk4	0.00308555	0.0309068	0.0764838	-0.0662178	-0.0237044	-0.0148397	-0.215918	0.0672377	0.0764838	0.193052	0.142128	0.23046	0.136238	0.0415631	0.0905859	0.194865
CD8 T cells	Rsl24d1	0.00313201	0.0313542	0.0353763	0.0439238	0.0379518	0.0736602	0.0232866	0.0484752	0.115431	0.047337	0.0647901	0.049511	0.0353763	0.0792371	0.0264119	-0.000927791
CD8 T cells	Ttll3	0.00314852	0.0315015	0.0359287	0.028757	0.00333406	0.0255652	0.00775541	0.0216469	0.0546169	0.0217836	0.0359287	0.0433128	0.0372875	0.0106039	0.0307835	0.045233
CD8 T cells	Tpp2	0.00315113	0.0315095	0.0519684	0.048184	-0.0486455	0.0553814	0.024907	-0.0438456	0.188405	0.0151295	0.124827	0.174212	0.0857716	-0.00559234	0.0519684	0.105272
CD8 T cells	Ap1ar	0.0031613	0.0315931	0.0408056	0.0490388	0.0174912	0.0562363	0.0237072	0.054778	0.0687538	0.0110429	0.0619393	0.0347619	0.036784	0.0274209	0.0319591	0.0408056
CD8 T cells	Hsf1	0.00317866	0.0317484	0.0298031	0.0299319	0.0140898	0.0235206	-0.0101206	0.0227104	0.0717955	0.0530388	0.0510454	0.0562553	0.0298031	0.00822499	0.0218892	0.0557548
CD8 T cells	Ift20	0.00318557	0.0317993	0.0652442	0.0410112	-0.0295299	0.0860557	-0.0206344	-0.100315	0.0914537	-0.0141262	0.0347903	0.0652442	0.0667732	0.0840329	0.0583308	-0.0177128
CD8 T cells	Ifrd2	0.00321276	0.0320524	0.0222998	0.0235569	0.0222998	0.0393957	0.0234732	0.029256	0.0406556	0.0257764	0.0240189	0.0118617	0.0133303	0.0245347	0.012675	0.0103451
CD8 T cells	Cdr2	0.00321653	0.0320717	0.0162071	-0.0011871	0.00362249	0.0077482	0.0172662	0.0162071	0.0227611	0.0180688	0.0188789	0.0147037	0.0188356	0.0126521	0.0227381	0.0100035
CD8 T cells	Plekhj1	0.00324435	0.0323306	0.0508672	0.096945	-0.00677586	0.133999	0.0270294	-0.0186912	0.0905314	0.0180104	0.102826	0.0715393	0.0539493	0.0982548	0.0508672	0.00630413
CD8 T cells	Prpf40a	0.00325162	0.0323847	0.049915	0.075068	-0.0664485	0.0912086	-0.0398812	-0.0339707	0.14987	-0.106268	0.0855891	0.00406177	0.0475999	0.049915	0.0716155	-0.0574452
CD8 T cells	Srp68	0.00327224	0.0325715	0.0405316	0.0372826	0.00521382	0.0396645	0.0063704	-0.0203277	0.0638722	0.0120472	0.0405316	0.0490438	0.0426708	0.0419882	0.037835	0.0333335
CD8 T cells	Dbp	0.00328289	0.0326588	0.0202801	0.00123025	0.013681	0.00971822	0.00377469	0.0256382	0.0116142	0.0305304	0.0182512	0.0309406	0.0195678	0.0219932	0.0202801	0.0252901
CD8 T cells	Herc2	0.00328743	0.0326816	0.0380571	0.0380571	0.0106374	0.0550594	-0.0350905	0.0442223	0.1312	0.0622134	0.0694415	0.099139	0.0571653	-0.00290774	0.0424604	0.10392
CD8 T cells	Commd8	0.00328892	0.0326816	0.059657	-0.00779805	0.0318097	0.073691	0.0273681	0.000551369	0.0794779	0.030465	0.0777282	0.0129592	0.0618118	0.0878503	0.066789	0.059657
CD8 T cells	Ubxn6	0.00330429	0.0328158	0.0392324	0.0376082	-0.00586408	0.06898	-0.0167645	0.0394462	0.0805801	0.00104606	0.0321003	0.051487	0.0411099	0.0615252	0.0392324	0.0725933
CD8 T cells	CcDCs117	0.00331225	0.0328761	0.0344538	0.0250502	0.0164652	0.0298672	-0.0238889	-0.00685411	0.0367617	0.0366054	0.0344538	0.0470251	0.0323523	0.0150805	0.0305811	0.00303763
CD8 T cells	Gm13212	0.0033459	0.0331913	0.0212371	0.022498	0.0133903	0.0368022	0.00101962	0.00769715	0.0266798	-0.0313068	0.0272334	0.0376649	0.0212371	0.0229554	0.0237507	0.0298148
CD8 T cells	B930036N10Rik	0.00338708	0.0335807	0.0449768	0.027258	-0.0265517	0.0315258	0.0313149	-9.68147e-05	0.0608218	0.0449768	0.0627736	0.0542046	0.0644738	0.0536159	0.0573945	-0.0200485
CD8 T cells	Mrpl4	0.00340972	0.033786	0.0477913	0.0679921	-0.0135281	0.0833586	0.0266817	-0.0522769	0.0601785	-0.0404534	0.0477913	0.0176416	0.0397277	0.0796384	0.0469932	-0.0538104
CD8 T cells	Taf4b	0.00343301	0.0339975	0.0239275	0.0101165	0.0222099	0.0155012	0.00958554	0.0255608	0.0439434	0.0384283	0.0356761	0.0344093	0.0224125	0.0162436	0.0239275	0.041967
CD8 T cells	Ppp2r5c	0.00347566	0.0344004	0.0401565	0.0401565	-0.055348	0.0485648	0.00658763	-0.0236676	0.121928	-0.0108307	0.068857	0.0780957	0.084522	0.0679437	0.100946	0.0362539
CD8 T cells	Rhof	0.00350506	0.0346717	0.0383345	0.0281653	-0.0209639	0.0700529	0.0383345	-0.0526562	0.0973039	0.112477	0.0812075	0.113439	0.00426204	0.039378	-0.00118329	0.0403347
CD8 T cells	Tra2b	0.00351167	0.0347175	0.0719935	-0.05672	-0.00907414	-0.0345825	-0.105318	-0.0700309	0.257809	0.297196	0.164803	0.290829	0.0914189	-0.15594	0.0719935	0.146258
CD8 T cells	Dusp7	0.00352296	0.0348094	0.0249125	0.0148863	0.0138277	0.0217568	0.0278515	0.0194964	0.0601129	-0.00865961	0.0352154	0.0495857	0.0249125	0.0342687	0.0161904	0.0447149
CD8 T cells	Mplkip	0.0035266	0.0348257	0.0410373	0.0446075	0.0192416	0.0692325	0.0138269	0.0131215	0.0904567	0.0148728	0.0634091	0.0299715	0.0450447	0.0661896	0.0410373	0.00416873
CD8 T cells	Arhgdib	0.00353841	0.0349226	0.0995977	0.0754094	-0.113471	0.212966	0.084836	-0.0636702	0.455709	-0.0132607	0.0995977	0.355543	-0.0232575	0.170619	-0.0289409	-0.0376566
CD8 T cells	CcDCs162	0.00354358	0.0349538	0.0085012	0.00662427	0.00729617	-0.00936646	0.00531484	0.00387301	0.00925145	0.00925145	0.00925145	0.00925145	0.00901854	0.0085012	0.00695264	0.00925145
CD8 T cells	Dera	0.00355517	0.0350484	0.0324728	0.035151	-0.0394877	0.0366206	0.0324728	0.00416092	0.0706474	0.0148384	0.0442316	0.0169679	0.0293547	0.0427725	0.0361	-0.0393408
CD8 T cells	Rbm34	0.00358767	0.0353237	0.0301033	0.0301458	0.0279828	0.0463317	-0.000378274	0.0291189	0.0726794	0.0252565	0.0703588	0.0224939	0.0301033	0.0357682	0.0384404	0.017791
CD8 T cells	Det1	0.00358792	0.0353237	0.0186554	0.0191085	0.018588	0.0362796	0.0242848	0.0152006	0.0310093	0.0254469	0.0307003	0.0267048	0.0186554	0.0229143	0.0182443	0.018851
CD8 T cells	Cisd3	0.00358998	0.0353237	0.0362406	0.0388891	0.00417408	0.0362406	0.0463795	-0.0293858	0.0622496	0.0393868	0.0311261	0.0505493	0.0164342	0.0441043	0.0205886	-0.00885122
CD8 T cells	Epop	0.00359118	0.0353237	0.0137944	0.0135582	0.0137944	0.0160616	0.0115534	0.00651943	0.0142066	0.0122039	0.018391	0.00972215	0.0153746	0.0159604	0.0156986	0.00684388
CD8 T cells	Dyx1c1	0.00361187	0.0355073	0.01004	0.00850417	0.00720985	0.0120981	0.0102812	0.00940883	0.0113835	0.0120981	0.00985122	0.0102788	0.010018	0.010789	0.01004	0.00750006
CD8 T cells	Mob3a	0.00362939	0.0356594	0.0359942	0.0359942	0.00305341	0.032081	0.00547705	-0.0418229	-0.0235868	0.0651135	0.0865752	0.0304033	0.0760667	0.0715753	0.060072	0.064539
CD8 T cells	Ociad1	0.00365601	0.0358941	0.0621248	0.0389781	-0.0388239	0.0498457	0.0416923	-0.0123718	0.107395	0.068367	0.10381	0.111081	0.0699817	0.0611268	0.0385396	0.0621248
CD8 T cells	Rgs16	0.00365738	0.0358941	0.0107882	0.0109829	-0.0255713	0.011091	0.0107882	-0.00442363	0.0082327	0.00807079	0.00818705	0.011091	0.0107805	0.011091	0.011091	0.00304456
CD8 T cells	PDCsd11	0.00368011	0.0360969	0.0331823	0.0331823	0.0351726	0.0509124	0.00822866	0.0461884	0.0971665	0.0838502	0.0649425	0.0752993	0.0292682	0.0200869	0.0107027	0.0658357
CD8 T cells	Trpv2	0.00368297	0.0361047	0.0291859	0.0460428	-0.0242093	0.0301876	0.0394456	-0.0335285	0.0436428	-0.0126853	0.0516756	-0.00572476	0.0301315	0.0293126	0.0291859	0.0348065
CD8 T cells	Stxbp5	0.00380478	0.0372779	0.0314676	0.0258876	-0.0161444	0.0326185	-0.0119191	-0.0283834	0.0396138	0.0287451	0.0314676	0.0427949	0.0304048	0.0135181	0.0298455	0.00235287
CD8 T cells	Stk38	0.00381345	0.0373419	0.0727084	-0.0133333	0.0290252	-0.025427	-0.167242	0.0440959	0.180699	0.0727084	0.137037	0.130139	0.124787	0.0290315	0.111835	0.133438
CD8 T cells	Atad3a	0.00383	0.037483	0.0254738	0.0240348	0.0226564	0.034051	0.0254738	0.0282872	0.0456972	0.0396086	0.0326574	0.0200637	0.00674371	0.0154594	0.0176908	0.0043429
CD8 T cells	Orai1	0.00383353	0.0374965	0.0543027	-0.0142324	-0.0843986	0.0543027	-0.0687111	0.0169235	0.0530794	-0.178728	0.0589876	0.00844564	0.0806184	0.0576481	0.0825491	0.0968796
CD8 T cells	Usp36	0.00384242	0.0375625	0.0342264	0.0257037	0.0342264	0.041639	-0.0100553	0.0244404	0.0745098	0.0579572	0.0627171	0.077831	0.0308483	0.0151536	0.0289341	0.0466819
CD8 T cells	CcDCs107	0.00384933	0.0376089	0.0409487	0.0263123	0.0208329	0.0493441	-0.0326546	0.0434654	0.0502345	0.0710584	0.0409487	0.022506	0.0304348	0.0339748	0.0171025	0.0273292
CD8 T cells	Atn1	0.00387559	0.0378331	0.0308575	-0.000103985	0.00799425	0.0168478	0.0260749	0.0101839	0.0338237	0.0168602	0.0263889	0.0308575	0.0369511	0.029498	0.0240497	0.0329743
CD8 T cells	Srp72	0.0038766	0.0378331	0.062639	0.0527854	-0.0570122	0.0820614	0.0241114	-0.000221213	0.11499	-0.0263515	0.062639	0.00650733	0.0660221	0.0786176	0.0595203	0.0140344
CD8 T cells	Phc3	0.00388425	0.0378866	0.0409366	0.0409376	-0.0533779	0.0449535	-0.0119458	0.0385539	0.0906106	0.0307082	0.0665706	0.0897343	0.0519254	0.00607223	0.0409366	0.0749455
CD8 T cells	Eml3	0.00388915	0.0379132	0.026905	0.0388352	0.0115084	0.0364959	0.00556957	-0.0236652	0.026905	0.00820915	0.0382438	0.0208584	0.0281959	0.0277314	0.030832	0.0114854
CD8 T cells	2410018L13Rik	0.00390335	0.0380305	0.00895609	0.00860461	0.00700081	0.00895609	0.00804764	0.00895609	0.00895609	0.00895609	0.00895609	0.00895609	0.00849026	0.00895609	0.00813287	0.00780659
CD8 T cells	Sytl1	0.00391781	0.0381501	0.0157869	0.00957413	-0.0215277	0.0101387	-0.032806	0.0129279	0.0192028	0.020551	0.0157869	0.0202419	0.0201202	0.016442	0.0216495	0.0105662
CD8 T cells	Utp23	0.00392237	0.0381732	0.0307743	0.0373044	-0.016598	0.0426873	0.0307743	-0.0135713	0.0615716	-0.0107752	0.0503117	0.0442903	0.0235864	0.04081	0.0125232	0.00245072
CD8 T cells	Cdkn2c	0.00392971	0.0382234	0.0181946	0.0276005	-0.0176874	0.031309	0.0181946	-0.0289765	0.0189008	0.0137632	0.0222769	0.016403	0.022983	0.0269768	0.0235853	-0.0893797
CD8 T cells	Maz	0.00394311	0.0383292	0.0554657	0.0313749	-0.0551267	0.0554657	-0.0763335	0.000595518	0.0670247	0.0474487	0.0529913	0.0655062	0.0509314	0.0515256	0.0520965	-0.105664
CD8 T cells	Naip2	0.00394497	0.0383292	0.0179253	0.025574	-0.00483363	0.0179253	0.0239085	-0.0271238	0.0123359	-0.192783	-0.00747783	-0.00748027	0.020194	0.0218574	0.0190929	0.0182846
CD8 T cells	Zfp646	0.0039528	0.0383839	0.0336651	0.0336651	-0.0359072	0.0755569	-0.0138917	0.0121965	0.106868	0.0545849	0.0530596	0.0672411	-0.00584982	0.00453694	-0.0187107	0.0609296
CD8 T cells	ANK cellsib1	0.00396095	0.0384339	0.0425985	0.0500029	0.00151572	0.0416145	-0.00115903	0.0267688	0.0742532	0.0528971	0.0900244	0.0966858	0.0587858	0.0186336	0.0425985	0.0942683
CD8 T cells	Zcchc17	0.00396234	0.0384339	0.043975	0.0408747	0.00625484	0.103416	0.0166336	0.0173449	0.094871	0.0207609	0.0597008	0.0374583	0.0423738	0.0814998	0.043975	-0.0638819
CD8 T cells	Cox18	0.00396627	0.0384506	0.0296141	0.0131891	0.0029137	0.0265126	0.00347124	0.0273572	0.0359657	0.0296141	0.0283104	0.031583	0.0220105	0.026012	0.0221672	0.0021588
CD8 T cells	Polr2f	0.00397243	0.038489	0.062632	0.0674957	0.0182879	0.0966483	0.0362192	-0.00336883	0.150295	-0.00159545	0.062632	0.055791	0.0575438	0.125635	0.0641067	-0.0456962
CD8 T cells	Tnip1	0.00405012	0.0392199	0.0427229	0.044289	-0.0647371	0.0695439	-0.00175118	0.0427229	0.0421201	-0.106169	0.0123517	0.0489598	0.0852636	0.0638091	0.0722841	0.0738995
CD8 T cells	Sf3b5	0.00405339	0.0392299	0.074463	0.0914925	-0.0093304	0.179347	0.0269599	0.0247071	0.17742	-0.0311469	0.074463	0.0349436	0.0543332	0.167811	0.0772336	-0.0920436
CD8 T cells	Ttf1	0.0040569	0.0392422	0.0524371	0.054096	0.0105285	0.0775908	0.0200261	0.00462826	0.0829693	0.0380395	0.0725469	0.0524371	0.0411001	0.033483	0.035403	0.0806357
CD8 T cells	Rpp21	0.00406164	0.0392662	0.0461444	0.0273108	0.0461444	0.0736352	0.0382849	0.0457176	0.14169	0.0579017	0.0897417	0.0571021	0.0649785	0.0860872	0.0622402	0.0119723
CD8 T cells	CsNK cells1d	0.00406616	0.0392883	0.0511192	0.0507776	-0.0180725	0.0511192	-0.0123946	-0.0127403	0.0461242	0.00111892	0.0650357	0.0381541	0.0504803	0.045235	0.0491097	0.027867
CD8 T cells	Polr2c	0.00407172	0.0393202	0.0498513	0.0432059	-0.0368376	0.0899343	0.00241819	-0.016675	0.0715465	-0.0314705	0.0498513	0.0188511	0.0404426	0.0689506	0.0457266	-0.0776761
CD8 T cells	2610035D17Rik	0.00407846	0.0393635	0.023578	0.00319933	0.00657796	0.023578	-0.0115008	0.0227954	0.0375313	0.0343491	0.0284983	0.0276546	0.0155513	0.0193056	0.0187136	0.00983026
CD8 T cells	Isy1	0.00414168	0.0399516	0.0371785	0.0461955	-0.00243734	0.0716982	0.00602539	-0.026206	0.0947955	0.0473859	0.0706869	0.045961	0.0347594	0.040263	0.0371785	0.0211001
CD8 T cells	H2afx	0.00416071	0.0401131	0.0443455	0.0604513	0.0174002	0.0590276	0.0402385	0.00568899	0.0435823	0.0443455	0.0531679	-0.0539335	0.0225185	0.0542629	0.0209648	-0.589817
CD8 T cells	ANK cellsrd26	0.00417301	0.0402095	0.0222113	0.0222113	0.01191	0.0343315	0.00536045	0.0169937	0.0528123	0.0439804	0.0347581	0.0399614	0.0266089	0.0143207	0.0185334	0.00011545
CD8 T cells	Focad	0.00418272	0.0402809	0.0154241	0.00297773	0.0151123	0.00877096	-0.00627312	0.013305	0.0226262	0.0243519	0.0181144	0.0223602	0.0168287	0.0154241	0.0179397	0.0231348
CD8 T cells	Nisch	0.00419024	0.040331	0.0522446	0.036335	-0.00296178	0.0174575	-0.0624073	0.0522446	0.102932	0.065154	0.078889	0.0930408	0.0459043	-0.0339446	0.0245855	0.0997245
CD8 T cells	Tmc6	0.00419964	0.0403871	0.0345992	0.0237613	0.00483502	0.0237033	0.0093936	0.0353876	0.0731152	0.0496255	0.0689394	0.0697287	0.0502931	0.0291724	0.0345992	0.0630049
CD8 T cells	Prss12	0.00420068	0.0403871	0.0101099	0.011116	0.0071899	0.0101099	0.0110836	0.0100418	0.0106718	0.00987628	0.00913957	0.00956712	0.00932901	0.00897202	0.00891676	0.0113864
CD8 T cells	Tmem160	0.00421637	0.0405157	0.0730568	0.147691	-0.0200293	0.162468	-0.0294637	-0.086714	0.153265	-0.0513184	0.0453914	0.0104066	0.100239	0.184495	0.0814131	0.0730568
CD8 T cells	Mb21d1	0.00422381	0.0405648	0.0153495	0.0153495	0.0047293	0.0197372	0.0178096	-0.00711348	0.0189973	-0.0799657	0.00900714	-0.0388214	0.0219817	0.0193668	0.0220106	-0.0174281
CD8 T cells	Fam234a	0.00425596	0.0408512	0.0156056	0.0182439	0.0083551	0.0183766	0.0208364	0.00171844	0.0129303	-0.0451968	0.00318559	0.0158751	0.0207725	0.0205123	0.0156056	0.0191387
CD8 T cells	Ostm1	0.00427692	0.0410298	0.0387514	0.035827	0.00584862	0.0387514	0.00136017	-8.84729e-05	0.052915	-0.0261133	0.0532769	0.0469116	0.0371231	0.021972	0.0297888	0.0437515
CD8 T cells	Samm50	0.0042807	0.0410435	0.052479	0.0615248	0.0250882	0.0702688	0.0385413	0.0237545	0.0927693	-0.000930401	0.052479	0.0210903	0.0592302	0.086371	0.0688082	0.0190846
CD8 T cells	Syt11	0.00431021	0.0413038	0.0240936	0.0301473	-0.161966	0.0353216	0.0138435	0.00635236	0.0240936	0.0149442	0.0250768	0.0316126	0.0337315	0.0296952	0.0337509	-0.0115913
CD8 T cells	Mrps5	0.00431317	0.0413095	0.038725	0.00873582	-0.0204375	0.0302029	0.0196868	0.0645638	0.101622	0.0568132	0.0499153	0.0511548	0.0337755	0.0485115	0.038725	0.0280846
CD8 T cells	Isyna1	0.00432731	0.0414223	0.0358169	0.0424653	-0.00272112	0.0475946	0.0205231	0.0290461	0.0438753	0.00465707	0.0358169	-0.0144519	0.036339	0.0471211	0.0347747	-0.0194118
CD8 T cells	Sh3glb2	0.00435818	0.041695	0.0281553	0.0139526	-0.0150619	0.0190799	0.00230846	0.0281553	0.0425164	0.0226204	0.0479151	0.0393373	0.0384367	0.038894	0.0307802	-0.0153563
CD8 T cells	Maf1	0.00437521	0.041835	0.0619836	0.0478308	0.0108141	0.103304	-0.00253911	0.0320541	0.109246	0.0394038	0.0678917	0.0619836	0.0344427	0.0606704	0.0138909	0.0611283
CD8 T cells	Smg1	0.00439903	0.0420397	0.0490653	0.0490653	0.0847798	0.0157198	-0.0220465	0.0603451	0.223289	0.185418	0.142036	0.215323	0.0280091	-0.129769	0.014505	0.174964
CD8 T cells	Neu3	0.00444383	0.0424447	0.0105879	0.00884442	-0.00696594	0.00826851	0.0108868	0.0100811	0.0106689	0.0105879	0.00919407	0.0120981	0.0110661	0.00987511	0.0112748	0.00567815
CD8 T cells	Mrps18b	0.00444829	0.042464	0.0306311	0.0358003	0.0239953	0.0550261	0.0306311	0.0569625	0.0616908	0.0184544	0.0395083	0.0102611	0.0173069	0.0447651	0.0099074	-0.0188544
CD8 T cells	Hirip3	0.00448155	0.0427582	0.0325576	0.0291167	0.0170302	0.0325576	0.0281532	0.0392089	0.0444432	0.0341948	0.0335899	0.0109672	0.00922879	0.00899994	0.00636755	-0.0956859
CD8 T cells	Psmd5	0.00448646	0.0427817	0.0392352	0.0332504	0.00477852	0.0392352	0.016138	0.0156596	0.0567632	0.0350604	0.0438285	0.0422161	0.0341556	0.0416955	0.0237614	0.028303
CD8 T cells	Jakmip1	0.00449059	0.0427977	0.063839	-0.01813	-0.040314	0.063839	-0.0970119	-0.0282202	0.187135	0.179434	0.0901163	0.151618	0.0630876	-0.00123004	0.0305123	0.079663
CD8 T cells	Eftud2	0.00455203	0.0433596	0.0330294	0.0555838	0.00758215	0.074421	0.0139193	0.0151347	0.0832005	0.0180873	0.0500929	0.0549328	0.0341333	0.0330294	0.0263377	-0.0277098
CD8 T cells	Rab6b	0.00455844	0.043397	0.0213507	-0.0274906	-0.0101815	-0.0149302	-0.0140872	0.00137383	0.0316225	0.0309002	0.0219409	0.0377527	0.0339896	0.0213507	0.0292574	0.0427451
CD8 T cells	Zfp53	0.00459739	0.043744	0.0247578	0.0181021	-0.0176279	0.04043	-0.00833858	-0.00712663	0.0485345	-0.0095399	0.0429107	0.0368369	0.0334056	0.0247578	0.0230031	0.0333031
CD8 T cells	Zfp593	0.00460922	0.0438327	0.0311891	0.0467855	0.0344143	0.086062	0.0291612	0.0435584	0.0615552	0.0175555	0.0579749	0.00606702	0.0311891	0.0667517	0.0237432	0.0442541
CD8 T cells	Chpf	0.00461226	0.0438378	0.0193696	0.0129304	0.00325023	0.0200602	0.0156963	-0.0342364	0.0270368	0.0239356	0.0175072	0.0193696	0.0166907	0.0152364	0.0214687	-0.00716843
CD8 T cells	Hpf1	0.00462969	0.0439796	0.0426715	0.0580574	-0.0160177	0.075799	0.0301092	-0.0164093	0.0730604	0.0263181	0.0560264	0.0201007	0.0413802	0.0715181	0.0426715	-0.371139
CD8 T cells	Trip4	0.00465452	0.0441914	0.0322168	0.0316334	-0.0237652	0.0404466	-0.0072735	-0.0382132	0.0398781	0.0111577	0.0404191	0.0397074	0.0261082	0.0242085	0.020518	0.0322168
CD8 T cells	Psat1	0.00466843	0.0442778	0.0227568	0.0260835	0.0112812	0.0321398	0.0251608	-0.00367358	0.0289587	0.00267254	0.0227568	0.00780686	0.0210223	0.0227223	0.0166789	-0.0905939
CD8 T cells	Gemin2	0.00466869	0.0442778	0.0195651	0.0219628	0.0151806	0.0321419	0.00397219	0.0177089	0.0463518	0.0346615	0.0288095	0.0182166	0.0195651	0.0287382	0.0167324	-0.0251011
CD8 T cells	Myo9b	0.00468029	0.0443638	0.0380274	0.0708991	0.0093974	0.0655498	0.0380274	0.00212796	0.0275781	-0.0751276	0.0493488	-0.0134145	0.0859143	0.0639622	0.0605929	0.0610353
CD8 T cells	Tlcd1	0.00471513	0.0446679	0.0137639	0.0125481	0.0035324	0.013215	0.0141575	0.00692012	0.010106	0.014771	0.0137639	0.0141527	0.0134465	0.0138764	0.0108948	0.0131933
CD8 T cells	Tufm	0.00471748	0.0446679	0.0292938	0.0471715	-0.0059731	0.0517483	0.0292938	0.0410938	0.0613981	0.00807656	0.0305929	0.0100083	0.0289228	0.0566341	0.018299	-0.0272037
CD8 T cells	Ppil2	0.00476533	0.0450965	0.0416029	0.0701825	-0.00391778	0.0783051	0.00922752	-0.0723971	0.0790446	0.0258833	0.0839998	0.0415498	0.0571963	0.0549897	0.0416029	0.0438023
CD8 T cells	Gm42670	0.00477422	0.0451562	0.014999	0.014999	0.011352	0.0126688	0.010481	0.00905451	0.0203026	0.0103786	0.0243932	0.0227331	0.0155161	0.0172341	0.0184153	0.0189923
CD8 T cells	Naa30	0.00478703	0.0452382	0.0326115	0.022675	0.00532863	0.0241197	0.005658	0.0324786	0.0442807	0.0338437	0.03588	0.0492838	0.0319027	0.017077	0.0276229	0.0326115
CD8 T cells	Tmem181a	0.00478807	0.0452382	0.0169393	0.0169393	0.00948243	0.0155636	0.000814937	0.00162087	0.0254363	-0.00197604	0.0309196	0.0176684	0.0330911	0.021033	0.032262	0.0267701
CD8 T cells	Plpp6	0.00481114	0.0454179	0.0221401	0.0130745	0.00634571	0.020018	0.0102608	0.00727673	0.0282458	0.0212611	0.0308615	0.0281578	0.0210689	0.0233712	0.0214427	0.0221401
CD8 T cells	Rbbp7	0.00481228	0.0454179	0.0497109	0.0773218	-0.0150464	0.0933663	0.00913898	0.020618	0.0161136	0.119443	0.0671217	-0.0523867	0.0466121	0.105463	0.0497109	-0.266168
CD8 T cells	Dhcryptic3	0.00483409	0.0455991	0.0183804	0.0215259	0.0189919	0.0253059	0.0192741	0.0128088	0.0236588	0.00447803	0.0237093	0.0200821	0.0178657	0.0183804	0.0138523	0.021507
CD8 T cells	Tcp11l2	0.00484557	0.0456827	0.0504842	0.0329647	0.0229044	0.0504842	0.017544	0.0290493	0.116449	0.11551	0.0658541	0.0963228	0.00950226	0.0119732	-0.012976	0.120921
CD8 T cells	Chd1l	0.00485203	0.045719	0.0275757	0.0298927	0.017567	0.0512994	0.0210423	0.0247715	0.0516718	0.0299761	0.0481131	0.0301911	0.0305216	0.0326524	0.0275757	0.0143877
CD8 T cells	A630023P12Rik	0.00485914	0.0457613	0.017465	-0.0113529	-0.098495	0.0164948	0.0281479	0.022897	0.0242725	0.0290722	0.0167563	0.0194942	0.0278338	0.017465	0.0203332	0.0188244
CD8 T cells	Map2k3	0.00488188	0.0459506	0.029348	0.0369622	-0.066918	0.0359072	0.023768	-0.0239324	0.029348	-0.0297448	0.0331288	0.00263316	0.0308121	0.0368893	0.0266602	-0.0520969
CD8 T cells	Dnaja1	0.00490435	0.0461374	0.0818774	-0.103099	-0.0275195	-0.0851208	-0.266288	0.0239071	0.265005	0.231061	0.141009	0.162217	0.0774236	0.0187786	0.0818774	0.196686
CD8 T cells	Adsl	0.00491453	0.0461697	0.0297248	0.0143616	0.0215442	0.0368996	0.03012	0.0371687	0.0578003	0.0333068	0.0601193	0.0184944	0.0349477	0.0402192	0.0297248	-0.0325933
CD8 T cells	Asxl1	0.00491483	0.0461697	0.0452858	0.0265405	-0.0433187	0.0235122	0.000915971	0.0348335	0.0764211	0.0452858	0.0793143	0.0754784	0.0602637	0.0360044	0.0482701	-0.0011387
CD8 T cells	Rnf144a	0.00491719	0.0461697	0.0349539	0.0507904	0.0169743	0.0418551	-0.0163056	0.0396571	0.0546738	0.0369159	0.0225783	0.0349539	-0.0516054	-0.0455604	-0.058506	0.0410894
CD8 T cells	Rusc1	0.00491836	0.0461697	0.0231742	0.0322584	0.00334883	0.0427418	0.0148542	0.0177722	0.0234493	0.0315045	0.02529	0.0271321	0.030604	0.0311499	0.0231742	0.0291272
CD8 T cells	Rbbp4	0.00494655	0.0464094	0.0438117	0.0541455	-0.0368235	0.0891693	-0.0220279	-0.0536502	0.0763635	0.102268	0.0815548	0.0620034	0.0438117	0.0616872	0.0430764	-0.147314
CD8 T cells	Mboat1	0.00495562	0.0464696	0.0231632	-0.0133822	0.000769991	0.00611749	-0.0241145	0.0198442	0.029857	0.0301668	0.0208662	0.0231632	0.0289796	0.0190478	0.0292445	0.022774
CD8 T cells	Trim2	0.00504153	0.0472498	0.011311	0.011311	0.00744296	0.0165147	0.0114603	0.0116263	0.0123712	0.014771	0.014421	0.0120243	0.0162546	0.013617	0.0153216	0.0129979
CD8 T cells	AW011738	0.00506811	0.0474735	0.0253177	0.000786556	-0.00791332	0.0091581	0.00126307	0.0273993	0.0290974	-0.000573293	0.0253177	0.0220999	0.0335196	0.0244686	0.0316882	0.0288973
CD8 T cells	Trim27	0.00507464	0.0474956	0.03999	0.0497399	0.00966116	0.070184	0.0167287	0.0417602	0.0866259	0.037617	0.0718302	0.0365711	0.0336955	0.0486614	0.03999	-0.00553763
CD8 T cells	Sec16a	0.0050759	0.0474956	0.0324525	0.0309519	0.0188649	0.0173086	0.015234	0.0211919	0.0670786	0.0337196	0.0676644	0.0329527	0.0354748	0.0328333	0.0324525	0.0581408
CD8 T cells	Klra1	0.00512341	0.0479144	0.011822	0.0129695	0.0130935	0.0130935	0.0123107	-0.116664	0.0130935	0.0115833	0.0119701	0.0130935	0.011822	0.0116331	0.00997144	0.00927492
CD8 T cells	Mydgf	0.00513392	0.0479726	0.0383592	0.0513495	-0.0168619	0.0608502	0.00695703	-0.0195056	0.0690661	-0.0592667	0.0658718	0.0126457	0.0397964	0.0559757	0.0383592	-0.025922
CD8 T cells	Atrx	0.00513512	0.0479726	0.0938013	0.124424	-0.111793	0.0719654	-0.109625	-0.0809893	0.155132	0.123826	0.129213	0.143196	0.0621074	-0.128584	0.00415298	0.0938013
CD8 T cells	Chaf1b	0.00514892	0.0480758	0.0145608	0.0145608	0.00532643	0.0119922	0.00572132	0.0224219	0.0231668	0.0270768	0.0182853	0.00720145	0.0196681	0.0202262	0.0192908	-0.0577343
CD8 T cells	Nmrk1	0.00515377	0.0480955	0.0163063	0.0208855	0.0020633	0.0286128	0.0162626	0.00893359	0.00690117	0.0208286	0.0184643	0.0150259	0.0139406	0.0168634	0.0163063	0.0188714
CD8 T cells	Dffb	0.00516003	0.0481281	0.02473	0.013946	0.00916092	0.02473	0.00299962	0.0234641	0.0335198	0.0324068	0.0240263	0.0217205	0.0164277	0.0235091	0.0264372	0.00954141
CD8 T cells	1810034E14Rik	0.00517426	0.0482352	0.0172193	0.0130615	0.0107898	0.0140348	0.00994241	0.00758808	0.0167473	0.02121	0.0172193	0.023921	0.0211143	0.0195902	0.0180906	0.0119464
CD8 T cells	Idh3b	0.00519213	0.048376	0.0357868	0.0801791	-0.0135827	0.0821747	0.0548425	0.0279952	0.0848256	-0.0107683	0.04692	0.0456506	0.0357868	0.0684949	0.0450934	0.0077891
CD8 T cells	Bdp1	0.00524184	0.0488131	0.0394235	0.058046	0.00445678	0.0813361	-0.0253492	0.00969551	0.145649	0.0335903	0.114536	0.083455	0.0394235	-0.00320759	0.034796	0.0704853
CD8 T cells	2210016L21Rik	0.00526165	0.0489715	0.0316425	0.0572956	0.0312064	0.0736921	0.0364502	0.0143921	0.0456138	0.00463251	0.0549249	0.0336474	0.0316425	0.0503044	0.02662	0.0340096
CD8 T cells	Isg20l2	0.00528375	0.049151	0.0281047	0.0347985	0.0138135	0.0443721	-0.0080997	0.00756938	0.0792018	0.0319009	0.0559537	0.0519854	0.0281047	0.0322739	0.0124009	0.0154598
CD8 T cells	Arhgap39	0.00531482	0.0494137	0.0184182	0.0160827	0.00189478	0.0264633	0.0138252	0.0262719	0.0267033	0.00331599	0.0181331	0.00724934	0.0246507	0.0202931	0.0184182	0.0282261
CD8 T cells	Gm26640	0.00532575	0.049489	0.012926	0.00744274	0.00605427	0.0147592	0.00686854	0.0105955	0.0179063	0.0178254	0.0153081	0.0175162	0.0164563	0.012926	0.0129206	0.015887
CD8 T cells	Arf4	0.00533962	0.0495657	0.0746815	0.0902775	-0.0720093	0.12733	-0.0130899	-0.128708	-0.0514547	-0.0900421	0.106144	0.0739114	0.0887625	0.105871	0.0713211	0.0746815
CD8 T cells	Borcs5	0.00534137	0.0495657	0.0229457	0.0181044	0.00427892	0.0260452	0.012452	0.00823771	0.0237148	0.0229457	0.0193356	0.0130229	0.016996	0.0192634	0.0203823	-0.000198296
CD8 T cells	Imp4	0.00534251	0.0495657	0.0392807	0.0404838	0.0114197	0.0758311	0.016618	0.00526776	0.0968569	0.054543	0.0453493	0.0271186	0.0438167	0.0589164	0.0392807	0.0312126
CD8 T cells	Stk35	0.00535369	0.049643	0.0187516	0.0216787	0.00483761	0.0214576	0.0182397	0.00802449	0.0133378	0.00744519	0.0187516	0.0122134	0.0194836	0.0194358	0.0174036	0.00904547
CD8 T cells	Thap12	0.00535967	0.0496721	0.0426285	0.00966442	-0.00318029	0.0426285	0.0250108	0.0305545	0.043938	0.0647942	0.0449359	0.0419412	0.0358421	0.042191	0.0350633	0.011603
CD8 T cells	Sart1	0.00537801	0.0498157	0.0364127	0.0506917	-0.0240342	0.0723145	0.010692	-0.0111974	0.0726391	-0.0285921	0.0740989	0.0638379	0.0412529	0.0364127	0.0383413	-0.0113702
CD8 T cells	CDCs123	0.00539642	0.0499598	0.0388129	0.0370597	-0.00787963	0.095131	0.00893552	0.0277946	0.0586557	-0.0165604	0.0589875	0.00920635	0.0389908	0.0656661	0.0388129	-0.073492
CD8 T cells	Cep85	0.00540232	0.0499879	0.0284438	0.0212822	0.00401355	0.0204732	-0.00531835	0.000885651	0.0275432	0.0162974	0.0277935	0.0284438	0.0237649	0.0235515	0.0236898	-0.0163919
CD4 T cells-a	Ly6c1	0	0	0.757171		0.714596	0.392782	-0.488944	0.742983	0.68643	0.745205	0.593854	0.707102	0.689976	0.563714	0.653532	0.757171	0.724019
CD4 T cells-a	Gm12840	2.25305e-293	1.96905e-291	0.600458		0.600458	0.347696	0.630637	0.735251	0.716712	0.78427	0.633057	0.719188	0.737216	0.584721	0.70992	0.78841	0.63395
CD4 T cells-a	Dapl1	1.80201e-285	1.04991e-281	0.359414		0.342918	0.0981216	0.220497	0.365382	0.326461	0.359414	0.307488	0.347841	0.342773	0.319895	0.334106	0.358509	0.086012
CD4 T cells-a	Lef1	3.42924e-270	1.49849e-266	0.768375		0.522888	0.198221	0.361631	0.608011	0.691959	0.768375	0.596494	0.693577	0.715267	0.536098	0.685564	0.742115	0.299623
CD4 T cells-a	Slfn1	2.31153e-251	8.08066e-248	0.647225		0.32981	0.234174	0.431126	0.657759	0.608575	0.209434	0.494185	0.554182	0.620761	0.471558	0.583755	0.647225	0.348339
CD4 T cells-a	Trbv16	9.56739e-224	2.78714e-220	0.570369		0.379092	0.150141	-0.247513	-0.141305	0.559966	0.627819	0.484566	0.610849	0.576378	0.453351	0.558655	0.570369	0.423213
CD4 T cells-a	Pdk1	3.50741e-201	8.75801e-198	0.348193		0.31593	0.122702	0.198708	0.364516	0.348193	0.343674	0.279181	0.355126	0.330593	0.232007	0.314519	0.392728	0.275596
CD4 T cells-a	Cd4	1.60196e-196	3.50007e-193	0.343425		-0.0995298	0.0498541	0.363865	0.390047	0.343425	0.363331	0.284419	0.358889	0.373268	0.275154	0.35329	0.339542	0.352441
CD4 T cells-a	Bcl11b	5.09304e-192	9.89125e-189	0.690971		0.158107	0.13834	-0.183345	0.717851	0.681336	0.766123	0.553732	0.703215	0.725455	0.502645	0.676246	0.690971	0.251829
CD4 T cells-a	Trac	1.02855e-186	1.7978e-183	0.717402		0.627664	0.425471	0.408893	0.717402	1.38559	1.89479	1.09473	1.62522	1.35419	0.874428	1.29466	1.62188	0.852738
CD4 T cells-a	Cd3e	8.96674e-186	1.42481e-182	0.699653		-0.00540613	0.193581	-0.0825001	0.770305	0.714339	0.778951	0.618261	0.754591	0.764178	0.596707	0.71939	0.699653	0.0332301
CD4 T cells-a	Cd3d	1.57656e-181	2.29638e-178	1.03619		-0.0654429	0.447924	0.292161	1.24771	0.981338	1.24107	0.864041	1.14427	1.21503	0.811363	1.13531	1.03619	-0.179248
CD4 T cells-a	Tpt1	9.53258e-179	1.28169e-175	0.835926		0.414858	0.360382	0.573453	0.597504	0.559392	0.821599	0.460542	0.66263	0.507479	0.719603	0.520177	0.835926	0.25389
CD4 T cells-a	Rpl12	1.01824e-175	1.27127e-172	0.919491		0.53007	0.328401	0.599815	0.974995	0.919491	1.80668	0.460696	0.861617	0.348913	0.480575	0.355042	0.8659	0.0946496
CD4 T cells-a	Cd3g	6.30607e-173	7.34826e-170	0.948194		-0.126488	0.381689	-0.352805	1.15954	0.893813	1.12971	0.798561	1.0375	1.13055	0.762224	1.0531	0.948194	0.0512403
CD4 T cells-a	Trbc2	7.34069e-169	8.01924e-166	1.17308		1.17308	0.732047	-0.56177	-0.316037	2.32026	3.17815	1.93575	2.76747	2.81081	1.60834	2.69709	2.74355	1.52096
CD4 T cells-a	Rps24	6.36956e-157	6.54903e-154	0.620519		0.647917	0.345062	0.523799	0.738785	0.620519	1.40575	0.49312	0.71049	0.203545	0.656857	0.257816	0.865395	0.165368
CD4 T cells-a	Rpl5	1.34509e-156	1.30616e-153	0.708063		0.579155	0.254774	0.5358	0.743216	0.708063	1.18757	0.429824	0.585542	0.442285	0.559117	0.450429	0.645942	0.210286
CD4 T cells-a	Rps16	1.58521e-153	1.45831e-150	0.710243		0.440068	0.355122	0.467975	0.743144	0.710243	1.11781	0.42507	0.604815	0.28027	0.605527	0.302814	0.551441	0.0521834
CD4 T cells-a	Rps8	1.73766e-153	1.51863e-150	0.862462		0.670388	0.328274	0.589176	0.907874	0.862462	1.15462	0.338584	0.501144	0.282295	0.685356	0.342824	0.393469	0.325012
CD4 T cells-a	Trbc1	1.94005e-153	1.61477e-150	0.852361		0.220705	0.341582	-0.421952	0.481305	0.807064	1.00841	0.753301	0.948664	0.988047	0.642674	0.902491	0.852361	0.297724
CD4 T cells-a	Rplp1	4.6545e-153	3.698e-150	0.755435		0.630503	0.360574	0.585274	0.843525	0.755435	1.50923	0.376488	0.645454	0.550844	0.777639	0.568675	0.946267	0.156286
CD4 T cells-a	Rps29	5.29665e-150	4.02522e-147	0.594333		0.943758	0.120573	0.698245	1.04392	0.512513	1.21592	0.385541	0.687653	0.492612	0.823693	0.58182	0.988032	0.594333
CD4 T cells-a	Txk	1.0625e-148	7.73807e-146	0.548267		0.285068	0.157999	0.0124295	-0.476318	0.513163	0.560984	0.411325	0.548267	0.531691	0.369255	0.497783	0.501167	-0.0433116
CD4 T cells-a	Rps15a	3.13004e-147	2.1884e-144	0.679288		0.410408	0.379538	0.403574	0.646109	0.679288	1.41993	0.510149	0.601516	0.216442	0.632049	0.290271	0.730329	0.00698833
CD4 T cells-a	Tcf7	6.11707e-144	4.11232e-141	0.807938		0.351799	0.175637	-0.188095	0.615148	0.548601	0.847731	0.602241	0.807938	0.844705	0.561281	0.78465	0.818128	0.289602
CD4 T cells-a	Rps27	4.08182e-142	2.64245e-139	1.53874		0.779878	0.192596	0.5785	0.886382	0.583809	1.53874	0.579492	0.927629	0.206471	0.632644	0.297828	1.2262	0.375126
CD4 T cells-a	Dgka	4.77247e-142	2.97921e-139	0.333237		0.199874	0.0820472	0.0953082	0.333237	0.420211	0.455865	0.330607	0.41757	0.370788	0.239327	0.341178	0.432406	0.163594
CD4 T cells-a	Rps18	9.23692e-139	5.56731e-136	0.701358		0.511763	0.28863	0.404625	0.582722	0.701358	1.30575	0.393151	0.529113	0.167203	0.521425	0.222575	0.571339	-0.0177442
CD4 T cells-a	Lat	3.05601e-138	1.78053e-135	0.615946		-0.135896	0.284049	-0.114848	0.538307	0.588768	0.637257	0.469374	0.615946	0.600383	0.465465	0.561617	0.509037	0.0495067
CD4 T cells-a	Rps23	1.18181e-137	6.66349e-135	1.0385		0.556909	0.282468	0.540302	0.620099	0.563227	1.0385	0.365674	0.525379	0.375909	0.665479	0.444496	0.758298	0.207214
CD4 T cells-a	Rps3a1	3.89457e-137	2.12729e-134	0.687942		0.562521	0.323695	0.346345	0.676062	0.687942	1.13247	0.403189	0.494975	0.263967	0.608814	0.307001	0.494653	0.236651
CD4 T cells-a	Skap1	6.91359e-135	3.6619e-132	0.622938		-0.0232557	0.254185	-0.0686495	0.0957349	0.612996	0.682783	0.503533	0.622938	0.638319	0.490442	0.586236	0.564997	-0.00207785
CD4 T cells-a	Cd40lg	1.97763e-134	1.01667e-131	0.179003		0.0559555	0.0760475	0.169493	0.18056	0.157652	0.179952	0.148364	0.192391	0.182338	0.153409	0.176378	0.179003	0.17089
CD4 T cells-a	Rps3	2.7408e-134	1.36876e-131	0.623171		0.336489	0.289798	0.342459	0.451139	0.623171	0.886003	0.422555	0.364286	0.220639	0.498631	0.263739	0.38334	-0.0109872
CD4 T cells-a	Itk	9.03477e-134	4.38663e-131	0.445044		0.17127	0.0638019	-0.0696411	0.305115	0.409976	0.470103	0.340456	0.445044	0.438986	0.307296	0.417695	0.42714	0.000415127
CD4 T cells-a	Rpl36a	7.98001e-133	3.7698e-130	0.648904		0.685208	0.290174	0.566738	0.776846	0.648904	1.20564	0.311045	0.563118	0.232352	0.518417	0.286963	0.576777	0.126382
CD4 T cells-a	Actn1	8.63178e-132	3.97039e-129	0.358041		0.290074	0.0848792	0.154118	0.370877	0.0992173	0.358041	0.252434	0.316353	0.365621	0.268968	0.336592	0.37581	0.23779
CD4 T cells-a	Tdrp	1.60039e-131	7.17262e-129	0.130114		0.102805	0.0487571	-0.0374506	0.128816	0.121131	0.137391	0.10424	0.130114	0.119678	0.0852477	0.115025	0.129345	0.0285484
CD4 T cells-a	Hcst	5.56163e-131	2.43029e-128	0.579657		-0.0357558	0.244707	0.213692	-0.280736	0.571075	0.600287	0.470861	0.579657	0.571636	0.511242	0.551656	0.587056	-0.361156
CD4 T cells-a	Rps7	9.41215e-131	4.01256e-128	0.629482		0.504358	0.341882	0.438279	0.671638	0.629482	1.19504	0.371993	0.494214	0.194278	0.535145	0.227904	0.624466	0.0710542
CD4 T cells-a	Als2cl	7.699e-129	3.20407e-126	0.131943		0.131943	0.0263615	0.131708	0.152445	0.141086	0.155182	0.130654	0.161898	0.152701	0.111963	0.136998	0.160363	0.109325
CD4 T cells-a	Cd247	7.44821e-127	3.02761e-124	0.444133		0.0978394	0.2212	0.0723273	0.234896	0.435785	0.475207	0.398271	0.444133	0.453416	0.35755	0.434772	0.412577	0.20156
CD4 T cells-a	Rps6	1.46244e-126	5.80956e-124	0.931796		0.414876	0.252852	0.455942	0.632845	0.574569	0.931796	0.371537	0.341151	0.338276	0.550829	0.379044	0.360471	0.0944301
CD4 T cells-a	Rpl35a	6.81802e-126	2.64827e-123	0.948262		0.671207	0.226046	0.489497	0.838075	0.528905	0.948262	0.346971	0.418554	0.251094	0.599946	0.316026	0.643517	0.333013
CD4 T cells-a	Satb1	1.47204e-125	5.59343e-123	0.517762		0.546828	0.103149	0.313653	0.517762	0.675629	0.938079	0.462362	0.757304	0.545288	0.0419431	0.514545	0.862383	0.358457
CD4 T cells-a	Rplp2	4.1273e-125	1.52595e-122	0.990658		0.442827	0.216149	0.425179	0.636295	0.394491	0.990658	0.270953	0.507592	0.273025	0.49358	0.298345	0.523813	0.0771438
CD4 T cells-a	Ms4a4b	4.19049e-125	1.52595e-122	0.999293		-0.0531611	0.391949	-0.252375	-0.59038	0.87962	1.09276	0.729585	0.999293	1.15116	0.636728	1.05648	0.913468	-0.321869
CD4 T cells-a	S1pr1	7.715e-124	2.75205e-121	0.311209		0.395745	0.0663371	-0.162662	0.504791	0.534419	0.588247	0.391599	0.551961	0.342027	0.168415	0.311209	0.564331	0.260058
CD4 T cells-a	Rpl30	5.1224e-123	1.79069e-120	1.06731		0.508992	0.294394	0.470057	0.682937	0.505457	1.06731	0.374694	0.504315	0.258649	0.560163	0.313006	0.762811	0.16579
CD4 T cells-a	Thy1	2.16235e-122	7.41091e-120	0.532932		0.0768302	0.146191	-0.412479	0.238738	0.521572	0.572906	0.450088	0.532932	0.559934	0.453229	0.528183	0.486718	-0.207638
CD4 T cells-a	Rps28	1.65652e-121	5.56813e-119	1.10914		0.669108	0.119034	0.542112	0.878819	0.436459	1.10914	0.373458	0.530869	0.282207	0.62195	0.35398	0.732644	0.228212
CD4 T cells-a	Rps20	4.21301e-120	1.38942e-117	0.598222		0.771027	0.35109	0.467945	1.22321	0.598222	1.44283	0.304198	0.563374	0.110205	0.512395	0.160561	0.402367	0.281867
CD4 T cells-a	Rflnb	1.90955e-119	6.18094e-117	0.265911		0.109873	0.136779	0.223812	0.253742	0.241603	0.265911	0.195865	0.249629	0.1953	0.14887	0.186949	0.264499	0.125086
CD4 T cells-a	Lck	4.38925e-119	1.3949e-116	0.540795		-0.0124014	0.250724	-0.161954	0.137284	0.609497	0.677504	0.509013	0.659161	0.635415	0.470983	0.594241	0.540795	-0.0830777
CD4 T cells-a	Rpl8	5.85488e-119	1.82745e-116	0.990656		0.505898	0.37184	0.392268	0.644688	0.814877	0.990656	0.432403	0.466812	0.136317	0.462311	0.173706	0.46256	0.129017
CD4 T cells-a	Klk8	6.42427e-118	1.97e-115	0.182031		0.00824106	0.0859884	-0.0282788	0.189054	0.172929	0.194697	0.159747	0.168529	0.184993	0.15614	0.173699	0.182031	-0.240501
CD4 T cells-a	Rpl19	2.72902e-116	8.22423e-114	0.73475		0.288687	0.311612	0.33737	0.442596	0.261332	0.73475	0.250167	0.328582	0.179386	0.497652	0.212588	0.501524	0.054559
CD4 T cells-a	Rps10	4.58981e-116	1.35975e-113	0.520516		0.350182	0.343596	0.287217	0.546602	0.520516	0.912544	0.294143	0.426507	0.142233	0.473237	0.171003	0.441807	-0.0336866
CD4 T cells-a	Rps4x	8.80234e-116	2.56427e-113	1.04225		0.561499	0.380434	0.551093	0.739742	0.616122	1.04225	0.348527	0.411679	0.204473	0.550166	0.234944	0.581576	0.17184
CD4 T cells-a	Fam78a	9.33942e-114	2.67613e-111	0.221126		0.175007	0.0703242	-0.0439606	0.221126	0.264094	0.271171	0.215261	0.259988	0.267157	0.19434	0.239238	0.268636	0.0890108
CD4 T cells-a	Igfbp4	3.71538e-113	1.04744e-110	0.147708		0.132506	0.0569968	-0.255114	0.143243	0.134219	0.13533	0.122279	0.147708	0.143228	0.1216	0.131014	0.141675	0.033998
CD4 T cells-a	Npc2	1.04594e-112	2.90192e-110	0.374521		0.374521	0.18041	0.40423	0.449384	-0.113372	-0.616727	0.189301	0.11645	0.684085	0.478882	0.630044	0.671123	0.321194
CD4 T cells-a	Cd8b1	1.2277e-111	3.35295e-109	0.154469		0.154469	0.0160057	0.0938802	0.174492	0.17618	0.19515	0.170489	0.168545	0.185712	0.153516	0.181882	0.168612	-1.10354
CD4 T cells-a	Rps21	2.4447e-111	6.57399e-109	0.24448		0.586793	0.269216	0.631427	0.708311	0.482607	1.24151	0.279319	0.554535	0.167567	0.479482	0.24448	0.786244	0.154734
CD4 T cells-a	Prkcq	1.74401e-110	4.61872e-108	0.409797		0.128768	0.11239	-0.0538376	0.125129	0.386456	0.428791	0.346434	0.409797	0.413337	0.286486	0.389186	0.387473	0.0246007
CD4 T cells-a	Rpl17	4.7499e-109	1.23916e-106	0.484712		0.321222	0.305099	0.39739	0.597572	0.484712	0.98387	0.350676	0.367084	0.134474	0.493068	0.165485	0.552401	-0.0074755
CD4 T cells-a	Rpl23	7.18277e-109	1.84629e-106	0.498029		0.449041	0.314116	0.464756	0.556692	0.498029	0.922452	0.243028	0.43572	0.131743	0.488547	0.188109	0.546095	0.0162071
CD4 T cells-a	Gm14085	8.22357e-109	2.08318e-106	0.0980415		0.0964239	0.0322496	0.0765272	0.101577	0.0847781	0.0978494	0.0729407	0.0990062	0.0954646	0.0760729	0.089819	0.0980415	0.0920504
CD4 T cells-a	Rps14	7.68754e-108	1.91958e-105	0.492574		0.344031	0.249601	0.336053	0.506845	0.492574	0.880807	0.383349	0.443577	0.299887	0.538483	0.316232	0.676652	0.0283147
CD4 T cells-a	Dusp10	1.24844e-107	3.07344e-105	0.220997		0.220997	0.118956	0.105453	0.294641	0.2814	0.301277	0.235038	0.281035	0.291246	0.192503	0.262351	0.296716	0.235899
CD4 T cells-a	Nsg2	4.17064e-105	1.01248e-102	0.198163		0.0799343	0.0493007	0.0838848	0.201111	0.194466	0.220035	0.16404	0.199016	0.20384	0.150952	0.187857	0.198163	0.0218048
CD4 T cells-a	Rpl9	3.55151e-102	8.50368e-100	0.465088		0.399548	0.317134	0.367553	0.473564	0.465088	0.884681	0.40678	0.368531	0.130663	0.487342	0.18587	0.545638	0.0490813
CD4 T cells-a	Ramp1	2.47794e-100	5.85296e-98	0.179824		0.179824	0.0558007	-0.270392	0.214537	0.216759	-0.00536068	0.171697	0.0896413	0.247031	0.204452	0.229758	0.247342	0.151682
CD4 T cells-a	Inpp4b	1.02247e-99	2.3829e-97	0.147676		-0.0233641	0.0660116	0.245022	0.289869	0.280473	0.29243	0.210118	0.315466	0.258267	0.147676	0.222801	0.266904	0.120954
CD4 T cells-a	Igtp	1.17544e-99	2.70336e-97	0.368249		0.212337	0.261661	-0.131944	0.488917	0.489125	0.181855	0.344772	0.354433	0.358199	0.243276	0.327943	0.514249	0.368249
CD4 T cells-a	Rgcc	1.07069e-98	2.43047e-96	0.159565		0.179264	0.106758	0.159565	0.264311	0.252248	0.261981	0.214093	0.254489	0.259221	0.21315	0.246863	0.121649	0.158979
CD4 T cells-a	Cd28	1.34474e-98	3.01343e-96	0.459547		-0.0843665	0.157529	0.169231	0.250454	0.451477	0.485985	0.366523	0.459547	0.474589	0.30153	0.440105	0.424229	0.0456663
CD4 T cells-a	Tesc	1.50506e-98	3.32999e-96	0.212717		-0.0466752	0.0916061	0.167274	0.176776	0.192357	0.202933	0.145373	0.212717	0.212861	0.172068	0.20272	0.147787	0.137529
CD4 T cells-a	Rps27a	1.70984e-96	3.73579e-94	0.673825		0.449263	0.307354	0.398403	0.616448	0.42941	0.673825	0.244349	0.197957	0.275915	0.586071	0.317848	0.382293	0.145882
CD4 T cells-a	Chd3	5.16094e-95	1.11368e-92	0.368436		0.173299	0.126866	-0.254305	0.368436	0.521645	0.604684	0.406065	0.5577	0.523618	0.285173	0.483048	0.613813	0.207361
CD4 T cells-a	Kbtbd11	6.88028e-95	1.46659e-92	0.269109		0.171101	0.122813	-0.137142	0.269109	0.368668	0.395331	0.3133	0.339929	0.373437	0.267535	0.339289	0.385065	0.0595141
CD4 T cells-a	Gm19705	5.16137e-93	1.08694e-90	0.0963098		0.102782	0.0533126	-0.112609	0.0963098	0.102308	0.107201	0.0930621	0.104728	0.105238	0.0898377	0.105218	0.112385	0.0447359
CD4 T cells-a	Txnip	5.96127e-93	1.24044e-90	0.387148		0.710773	0.158551	0.414823	0.522482	0.707216	0.657301	0.477015	0.734732	0.495152	0.171993	0.387148	0.874042	0.390738
CD4 T cells-a	Il6ra	4.06511e-92	8.35929e-90	0.167001		0.167001	0.0349946	0.109905	0.234522	0.204564	-0.172312	0.151728	0.1311	0.207746	0.148003	0.19437	0.233967	0.0812813
CD4 T cells-a	Rpl6	4.24594e-90	8.62962e-88	0.477972		0.391763	0.209289	0.376707	0.545549	0.477972	0.823054	0.226496	0.293244	0.146126	0.463593	0.193758	0.351548	0.0839485
CD4 T cells-a	Rplp0	8.57768e-90	1.72333e-87	0.308953		0.308953	0.373242	0.514258	0.633077	0.35854	0.759987	0.2914	0.289019	0.390874	0.679044	0.413697	0.172792	-0.0786668
CD4 T cells-a	Gm2682	1.00179e-89	1.9898e-87	0.35825		0.12853	0.0863882	0.0728384	-0.113958	0.346585	0.392217	0.295373	0.35825	0.360422	0.225512	0.328197	0.360836	-0.100393
CD4 T cells-a	Frat2	7.36684e-89	1.4468e-86	0.166242		0.166242	0.129802	-0.0475433	0.188061	0.230399	0.220783	0.188552	0.233163	0.211342	0.167507	0.192994	0.241799	0.133166
CD4 T cells-a	Gm42418	1.36343e-88	2.64793e-86	0.64202		1.20527	-0.853199	0.64202	0.742829	0.313025	1.95375	0.568347	1.2672	0.878767	0.850158	1.07284	1.38732	1.14247
CD4 T cells-a	Saraf	5.09489e-88	9.78611e-86	0.424749		0.161672	0.153156	-0.22891	0.23454	0.46209	0.424749	0.338725	0.478335	0.515146	0.373894	0.475355	0.503369	-0.0477002
CD4 T cells-a	Fam189b	7.38264e-87	1.40262e-84	0.234176		0.0579796	0.109456	-0.0572304	0.0662688	0.230782	0.243604	0.18324	0.234176	0.235223	0.177321	0.220852	0.224798	-0.0764979
CD4 T cells-a	Rpl7	1.05941e-86	1.99112e-84	0.458313		0.348233	0.302781	0.353593	0.445234	0.458313	0.733433	0.220801	0.334545	0.0859745	0.40187	0.104304	0.27634	0.113012
CD4 T cells-a	Rpl37a	1.90246e-86	3.53756e-84	0.726365		0.478667	0.270487	0.447638	0.57791	0.439473	1.11589	0.318245	0.544079	0.12937	0.557564	0.222765	0.726365	0.0893111
CD4 T cells-a	Rpl36	5.52023e-86	1.01566e-83	0.489521		0.414311	0.202421	0.368502	0.40049	0.489521	1.01369	0.348898	0.470602	0.089061	0.470093	0.160988	0.668359	-0.00924558
CD4 T cells-a	Utrn	5.72364e-85	1.04212e-82	0.182148		0.0118278	0.0769784	-0.192696	0.123625	0.441428	0.445649	0.325509	0.469395	0.414669	0.182148	0.385807	0.480915	0.0425891
CD4 T cells-a	Trat1	1.03697e-84	1.86858e-82	0.175089		-0.124222	0.0550297	-0.0853743	0.172683	0.160488	0.176268	0.126293	0.175089	0.170187	0.132698	0.156856	0.120789	0.101298
CD4 T cells-a	Tmsb10	2.84282e-84	5.07038e-82	0.940255		0.436332	0.3785	-0.105645	0.293175	0.868456	0.940255	0.632855	0.32896	0.809527	0.847723	0.815088	0.596673	0.184788
CD4 T cells-a	Emb	3.12472e-84	5.51687e-82	0.55376		0.00300049	0.186499	-0.179675	0.270468	0.67143	0.392107	0.55376	0.732617	0.817144	0.459544	0.751332	0.761206	0.0205588
CD4 T cells-a	Eef1b2	4.52033e-83	7.90108e-81	0.689107		0.330605	0.224991	0.393279	0.510809	0.245136	0.689107	0.153269	-0.0291944	0.289584	0.468628	0.317585	0.152144	-0.0887704
CD4 T cells-a	Mgst2	7.95914e-83	1.3774e-80	0.182284		0.059292	0.107167	-0.0607249	0.138913	0.190328	0.220205	0.140008	0.20086	0.170443	0.15351	0.153468	0.182284	0.031776
CD4 T cells-a	Camk4	8.85687e-81	1.51774e-78	0.213401		-0.0904225	0.0572033	0.0514703	0.197591	0.202258	0.222211	0.157342	0.213401	0.21497	0.145539	0.197403	0.180542	0.0851437
CD4 T cells-a	Rpl15	9.63186e-80	1.63452e-77	0.449867		0.297059	0.290887	0.255515	0.569913	0.449867	0.684303	0.226907	0.152917	0.144466	0.442667	0.177167	0.153476	-0.00139988
CD4 T cells-a	PDCsd4	2.85626e-79	4.80043e-77	0.490787		0.013891	0.048747	0.156894	-0.0578162	0.456341	0.564333	0.397424	0.490787	0.332013	0.291836	0.33313	0.507327	-0.123741
CD4 T cells-a	Atp1b1	2.23022e-78	3.71257e-76	0.153291		0.163131	-0.00441986	0.0973826	-0.244953	0.153291	0.185398	0.156161	0.166153	0.170691	0.132025	0.154649	0.161263	0.145626
CD4 T cells-a	Themis	4.24978e-78	7.00773e-76	0.23589		0.0129479	0.0513637	-0.203344	0.271615	0.243194	0.283392	0.214391	0.263535	0.275306	0.186278	0.25945	0.23589	-0.0204918
CD4 T cells-a	Gm34006	1.96335e-76	3.20723e-74	0.0492526		0.064745	0.023247	0.0563464	0.066327	0.0622643	0.0695853	0.0662517	0.0668385	0.0611941	0.0492526	0.0578222	0.0718166	0.0523498
CD4 T cells-a	Cd27	1.09633e-74	1.77433e-72	0.380348		0.18549	0.149341	-0.232156	0.232959	0.386598	0.455597	0.305459	0.380348	0.420641	0.304257	0.378093	0.41562	0.0704898
CD4 T cells-a	Eef1a1	4.64977e-72	7.45626e-70	0.186909		0.186909	0.219179	0.426862	0.233584	0.321891	0.539837	0.0990387	0.186526	0.154179	0.436112	0.1773	0.301126	-0.0118843
[truncated: 23,267 more rows]
