# Supplementary material for: Antigen-specific activation of gut immune cells drives autoimmune neuroinflammation
Source: Gut Microbes. 2025 Dec 24;18(1):2601430. doi: 10.1080/19490976.2025.2601430 (PMC12962552; doi:10.1080/19490976.2025.2601430)
Supplement: Supplementary Material — Supplemental_Tables [file KGMI_A_2601430_SM8141.zip › Table Z2 – UMAP embeddings, quality control, and annotation.xlsx]

## Sheet: TableS1
Table Z2 – UMAP embeddings, quality control, and annotation
barcode	UMAP_1	UMAP_2	nCount_RNA	nFeature_RNA	percent.mito	cell_type
BAD3517-3a3-210601_S-OVA_AAACCCACAGTGACCC-1	7.54589	0.384976	6186	2008	3.31393	B cells-a
BAD3517-3a3-210601_S-OVA_AAACCCACATATCTCT-1	-6.21032	-2.02899	7747	2057	1.98787	CD4 T cells-a
BAD3517-3a3-210601_S-OVA_AAACCCAGTCACTTAG-1	-4.10762	-3.07726	5711	1632	0.893013	CD4 T cells-a
BAD3517-3a3-210601_S-OVA_AAACCCAGTGTGTGGA-1	8.47305	-3.35266	4989	1374	2.62578	B cells-a
BAD3517-3a3-210601_S-OVA_AAACCCAGTTCTCCCA-1	-5.50013	-3.18865	6425	1805	1.64981	CD4 T cells-a
BAD3517-3a3-210601_S-OVA_AAACCCATCAGACTGT-1	-7.3795	-3.50499	7583	2006	1.63524	CD4 T cells-a
BAD3517-3a3-210601_S-OVA_AAACGAACAGCGGATA-1	-6.4468	-1.13851	6482	1821	2.40666	CD4 T cells-a
BAD3517-3a3-210601_S-OVA_AAACGAACATCAGCTA-1	-6.36076	6.40376	5915	2066	1.57227	Treg cells
BAD3517-3a3-210601_S-OVA_AAACGAACATGACTTG-1	-3.55319	-2.48637	6304	1654	1.18972	CD4 T cells-a
BAD3517-3a3-210601_S-OVA_AAACGAAGTAACCCGC-1	-4.05383	-1.50291	7442	1651	1.38404	CD4 T cells-a
BAD3517-3a3-210601_S-OVA_AAACGAAGTCACTCGG-1	7.1647	-2.08954	7327	1898	2.03357	B cells-a
BAD3517-3a3-210601_S-OVA_AAACGAAGTGCATTTG-1	-6.46279	-0.782906	7451	1954	1.95947	CD4 T cells-a
BAD3517-3a3-210601_S-OVA_AAACGAAGTGGCAACA-1	-5.20201	-2.91036	5311	1626	1.2427	CD4 T cells-a
BAD3517-3a3-210601_S-OVA_AAACGAATCCCTCGTA-1	-4.0091	-3.33353	5757	1531	1.45909	CD4 T cells-a
BAD3517-3a3-210601_S-OVA_AAACGCTCAGGCTCTG-1	-7.62194	-0.97392	4451	1511	1.52775	CD4 T cells-a
BAD3517-3a3-210601_S-OVA_AAACGCTGTACCGTCG-1	-3.94905	-4.49618	4255	1227	2.82021	CD4 T cells-a
BAD3517-3a3-210601_S-OVA_AAACGCTTCGCCAACG-1	-6.5373	-2.13138	5032	1591	1.62957	CD4 T cells-a
BAD3517-3a3-210601_S-OVA_AAAGGATAGGAACTCG-1	-8.22038	-1.06097	3850	1468	1.16883	CD4 T cells-a
BAD3517-3a3-210601_S-OVA_AAAGGATTCATGTCTT-1	6.74267	-0.526506	6378	1910	3.1201	B cells-a
BAD3517-3a3-210601_S-OVA_AAAGGATTCCTAAGTG-1	-4.52981	0.124607	4909	1433	1.75188	CD4 T cells-a
BAD3517-3a3-210601_S-OVA_AAAGGGCAGAAGGCTC-1	6.99956	-2.23078	5009	1508	2.5554	B cells-a
BAD3517-3a3-210601_S-OVA_AAAGGGCAGGGTTAAT-1	3.78134	7.7963	2273	690	1.36384	Basophils
BAD3517-3a3-210601_S-OVA_AAAGGGCAGGTTTACC-1	4.78411	-2.37784	5357	1678	2.3894	B cells-a
BAD3517-3a3-210601_S-OVA_AAAGGGCCACCATAAC-1	-5.80081	0.86721	9236	2115	1.86228	CD4 T cells-a
BAD3517-3a3-210601_S-OVA_AAAGGGCTCGTAGGGA-1	6.94969	-1.78234	5149	1474	4.46689	B cells-a
BAD3517-3a3-210601_S-OVA_AAAGGTAAGTCCCGAC-1	-8.27389	-1.92992	4718	1543	2.45867	CD4 T cells-a
BAD3517-3a3-210601_S-OVA_AAAGGTACAATCGCCG-1	-7.36095	0.99496	5509	1779	2.37793	CD4 T cells-a
BAD3517-3a3-210601_S-OVA_AAAGGTACACACTTAG-1	-6.75768	0.297288	5861	1728	1.75738	CD4 T cells-a
BAD3517-3a3-210601_S-OVA_AAAGGTACAGCGTTTA-1	8.56269	-3.25877	4979	1429	2.67122	B cells-a
BAD3517-3a3-210601_S-OVA_AAAGGTAGTAGTCACT-1	-7.97229	-0.466458	5531	1771	2.06111	CD4 T cells-a
BAD3517-3a3-210601_S-OVA_AAAGGTATCGTGTGGC-1	-3.97123	-2.04216	4712	1262	1.50679	CD4 T cells-a
BAD3517-3a3-210601_S-OVA_AAAGTCCAGAGCCTGA-1	-5.84113	-3.61334	5670	1584	2.59259	CD4 T cells-a
BAD3517-3a3-210601_S-OVA_AAAGTCCCAAGGGCAT-1	-5.86728	-5.29397	3928	1478	4.3279	CD4 T cells-a
BAD3517-3a3-210601_S-OVA_AAAGTCCCACACCGCA-1	-8.18484	0.439874	4500	1718	1.11111	CD4 T cells-a
BAD3517-3a3-210601_S-OVA_AAAGTCCCATCCCGTT-1	9.08751	-0.95662	5746	1819	3.84615	B cells-a
BAD3517-3a3-210601_S-OVA_AAAGTGAAGAGTCTGG-1	-4.18459	-2.22413	5974	1624	1.67392	CD4 T cells-a
BAD3517-3a3-210601_S-OVA_AAAGTGACAATCCAGT-1	-4.64068	-3.49431	6219	1752	0.884387	CD4 T cells-a
BAD3517-3a3-210601_S-OVA_AAAGTGACACTGGACC-1	-6.46968	-4.13735	6050	1664	2.26446	CD4 T cells-a
BAD3517-3a3-210601_S-OVA_AAAGTGAGTCTTCAAG-1	-6.45914	6.34993	7663	2154	1.38327	Treg cells
BAD3517-3a3-210601_S-OVA_AAAGTGAGTTGCAACT-1	5.70144	-1.66829	5058	1286	4.03321	B cells-a
BAD3517-3a3-210601_S-OVA_AAAGTGATCCAGTGCG-1	-4.58614	-0.779481	6315	1750	0.680918	CD4 T cells-a
BAD3517-3a3-210601_S-OVA_AAAGTGATCCCGAACG-1	5.15722	-5.97448	7134	1822	2.13064	B cells-c
BAD3517-3a3-210601_S-OVA_AAATGGAAGTGGGAAA-1	-4.33705	-1.11764	6630	1700	1.67421	CD4 T cells-a
BAD3517-3a3-210601_S-OVA_AAATGGACAACTGCCG-1	-8.12122	-3.7789	4588	1630	3.92328	CD4 T cells-a
BAD3517-3a3-210601_S-OVA_AAATGGATCGCTGATA-1	-7.40932	-3.61019	6405	1866	2.27947	CD4 T cells-a
BAD3517-3a3-210601_S-OVA_AAATGGATCTTCTTCC-1	5.77667	-2.71186	5604	1561	2.17702	B cells-a
BAD3517-3a3-210601_S-OVA_AACAAAGAGCAGCAGT-1	-4.07873	-4.04943	4630	1407	0.885529	CD4 T cells-a
BAD3517-3a3-210601_S-OVA_AACAAAGAGGTAGCCA-1	-6.5611	-0.667601	5997	1701	3.335	CD4 T cells-a
BAD3517-3a3-210601_S-OVA_AACAAAGCAATCCAGT-1	8.8278	-1.41725	10246	2709	4.25532	B cells-a
BAD3517-3a3-210601_S-OVA_AACAAAGCAGATTAAG-1	-4.56913	-2.39953	6559	1793	0.823296	CD4 T cells-a
BAD3517-3a3-210601_S-OVA_AACAAAGTCTCACCCA-1	-4.92297	-4.46545	7942	1894	2.21607	CD4 T cells-a
BAD3517-3a3-210601_S-OVA_AACAACCAGACTCATC-1	9.24238	-3.25807	4632	1433	0.863558	B cells-a
BAD3517-3a3-210601_S-OVA_AACAACCCACCTTCGT-1	-9.10352	-2.53311	6169	1969	2.54498	CD4 T cells-a
BAD3517-3a3-210601_S-OVA_AACAACCTCAGACCGC-1	-4.99324	-2.69191	5773	1632	1.71488	CD4 T cells-a
BAD3517-3a3-210601_S-OVA_AACAACCTCCGCATAA-1	-7.57099	-0.658952	4772	1684	1.82313	CD4 T cells-a
BAD3517-3a3-210601_S-OVA_AACAACCTCTGAGTCA-1	-7.71829	0.127078	7184	2106	2.72829	CD4 T cells-a
BAD3517-3a3-210601_S-OVA_AACAAGATCGGTATGT-1	7.13693	-1.69611	5065	1532	3.07996	B cells-a
BAD3517-3a3-210601_S-OVA_AACAAGATCTTCTGGC-1	-7.54266	-0.760765	4177	1403	2.13072	CD4 T cells-a
BAD3517-3a3-210601_S-OVA_AACACACAGAGTTGTA-1	-5.06157	-1.73169	6294	1673	1.68414	CD4 T cells-a
BAD3517-3a3-210601_S-OVA_AACACACAGATAGTCA-1	-7.53722	-4.30232	6937	1821	4.72827	CD4 T cells-a
BAD3517-3a3-210601_S-OVA_AACACACAGTAGTGCG-1	-3.38228	-3.34621	5478	1375	1.1318	CD4 T cells-a
BAD3517-3a3-210601_S-OVA_AACACACCACAGCTTA-1	-9.10052	-0.852651	6838	2170	1.79877	CD4 T cells-a
BAD3517-3a3-210601_S-OVA_AACACACCATCAGTGT-1	-3.02735	-3.41507	7582	1681	0.804537	CD4 T cells-a
BAD3517-3a3-210601_S-OVA_AACACACGTCACTAGT-1	-8.13942	-1.70921	4578	1496	1.81302	CD4 T cells-a
BAD3517-3a3-210601_S-OVA_AACAGGGAGGCAATGC-1	-4.69653	-2.23637	6297	1713	1.54042	CD4 T cells-a
BAD3517-3a3-210601_S-OVA_AACAGGGAGGCCACTC-1	-7.8576	-3.52697	5490	1741	3.15118	CD4 T cells-a
BAD3517-3a3-210601_S-OVA_AACAGGGCACAAATGA-1	5.72875	-6.22509	6774	1992	4.03012	B cells-c
BAD3517-3a3-210601_S-OVA_AACAGGGCACCGGAAA-1	7.41384	0.0566328	4726	1575	3.72408	B cells-a
BAD3517-3a3-210601_S-OVA_AACAGGGGTGACTAAA-1	1.34498	9.44411	5700	1586	4.17544	DCs
BAD3517-3a3-210601_S-OVA_AACAGGGTCAATGTCG-1	-3.65918	-1.75103	8355	1800	1.52005	CD4 T cells-a
BAD3517-3a3-210601_S-OVA_AACAGGGTCATCCCGT-1	8.64378	2.79382	1426	762	11.4306	B cells-b
BAD3517-3a3-210601_S-OVA_AACAGGGTCTTCGCTG-1	-7.15763	-0.0616883	5803	1751	2.49871	CD4 T cells-a
BAD3517-3a3-210601_S-OVA_AACCAACAGCGTGCTC-1	-6.67914	-1.71628	5823	1588	2.35274	CD4 T cells-a
BAD3517-3a3-210601_S-OVA_AACCAACCAGGCACTC-1	-9.62364	-1.11929	6375	2221	1.58431	CD4 T cells-a
BAD3517-3a3-210601_S-OVA_AACCAACCAGTTTGGT-1	-4.61115	-1.76	5100	1534	1.78431	CD4 T cells-a
BAD3517-3a3-210601_S-OVA_AACCAACTCCGGACGT-1	-6.95662	-0.947905	5743	1680	2.68153	CD4 T cells-a
BAD3517-3a3-210601_S-OVA_AACCAACTCGAAGCAG-1	-4.95062	-4.43417	7443	1855	1.78691	CD4 T cells-a
BAD3517-3a3-210601_S-OVA_AACCAACTCGTTGTTT-1	8.46644	-2.75593	5564	1783	3.10927	B cells-a
BAD3517-3a3-210601_S-OVA_AACCACAAGAAACTGT-1	-5.49502	-3.67954	5600	1690	0.928571	CD4 T cells-a
BAD3517-3a3-210601_S-OVA_AACCACAAGCAACTCT-1	-4.0091	-3.76927	6308	1606	1.58529	CD4 T cells-a
BAD3517-3a3-210601_S-OVA_AACCACAAGCCATTGT-1	-8.49415	-2.58506	5931	1931	1.31512	CD4 T cells-a
BAD3517-3a3-210601_S-OVA_AACCACACATCATCTT-1	-9.42961	-1.56903	3643	1546	2.38814	CD4 T cells-a
BAD3517-3a3-210601_S-OVA_AACCACACATGGAACG-1	-6.23808	1.27264	7151	1766	2.69892	CD4 T cells-a
BAD3517-3a3-210601_S-OVA_AACCACAGTGTTATCG-1	-5.35409	-2.2145	5257	1518	0.875024	CD4 T cells-a
BAD3517-3a3-210601_S-OVA_AACCATGCACAAACGG-1	1.06449	5.19466	18061	2968	0.625657	cryptic
BAD3517-3a3-210601_S-OVA_AACCATGCAGATGCGA-1	8.09467	-3.52033	7948	1806	1.18269	B cells-a
BAD3517-3a3-210601_S-OVA_AACCATGCATTCCTAT-1	-7.15183	-1.51964	7738	2019	1.80925	CD4 T cells-a
BAD3517-3a3-210601_S-OVA_AACCATGGTGTCCATA-1	-7.3409	1.17296	6298	1911	1.39727	CD4 T cells-a
BAD3517-3a3-210601_S-OVA_AACCCAAAGAGGTTAT-1	-5.00696	-3.86663	5632	1610	2.23722	CD4 T cells-a
BAD3517-3a3-210601_S-OVA_AACCCAAAGTGTAGTA-1	-6.45012	-4.5833	4171	1339	3.83601	CD4 T cells-a
BAD3517-3a3-210601_S-OVA_AACCCAATCCTCTGCA-1	-6.92633	-3.574	5698	1621	2.7027	CD4 T cells-a
BAD3517-3a3-210601_S-OVA_AACCCAATCGACATTG-1	-5.41065	-3.67341	3574	1171	1.95859	CD4 T cells-a
BAD3517-3a3-210601_S-OVA_AACCTGAAGCTACTAC-1	9.53913	-0.885913	6133	1847	2.15229	B cells-a
BAD3517-3a3-210601_S-OVA_AACCTGACACATACTG-1	6.1467	-1.9373	7053	1909	2.02751	B cells-a
BAD3517-3a3-210601_S-OVA_AACCTGACACTGTTCC-1	-7.26354	-2.06299	7083	1925	2.10363	CD4 T cells-a
BAD3517-3a3-210601_S-OVA_AACCTGAGTACGACAG-1	4.82502	-6.09249	4031	1297	2.97693	B cells-c
BAD3517-3a3-210601_S-OVA_AACCTGATCGTGAGAG-1	5.07585	-0.3903	6730	1978	4.27935	B cells-a
BAD3517-3a3-210601_S-OVA_AACCTGATCTTTGCGC-1	9.41636	-2.27757	6896	1887	2.5377	B cells-a
BAD3517-3a3-210601_S-OVA_AACCTTTAGCCTATCA-1	-5.88486	-3.30752	6500	1845	1.78462	CD4 T cells-a
BAD3517-3a3-210601_S-OVA_AACCTTTGTAAGGCCA-1	-8.14988	-2.27512	5947	1848	2.18598	CD4 T cells-a
BAD3517-3a3-210601_S-OVA_AACCTTTGTGACTATC-1	-8.44965	-2.4254	3953	1374	2.09967	CD4 T cells-a
BAD3517-3a3-210601_S-OVA_AACCTTTGTTGCATGT-1	4.49779	-2.71331	7705	2202	3.634	B cells-a
BAD3517-3a3-210601_S-OVA_AACGAAAAGCTTGTTG-1	-4.87034	0.401728	4687	1467	2.24024	CD4 T cells-a
BAD3517-3a3-210601_S-OVA_AACGAAAAGGGATCTG-1	10.2917	-1.47429	2355	952	4.33121	B cells-a
BAD3517-3a3-210601_S-OVA_AACGAAACAATTGTGC-1	-5.19018	-1.66342	5894	1608	3.42721	CD4 T cells-a
BAD3517-3a3-210601_S-OVA_AACGAAAGTAGCTGCC-1	-3.5316	-2.31732	4609	1254	1.99609	CD4 T cells-a
BAD3517-3a3-210601_S-OVA_AACGAAAGTGCCAAGA-1	-4.84118	-0.981709	5103	1444	2.15559	CD4 T cells-a
BAD3517-3a3-210601_S-OVA_AACGAAATCGATTGGT-1	-3.86713	-3.16483	6906	1657	2.01274	CD4 T cells-a
BAD3517-3a3-210601_S-OVA_AACGAAATCGGAATTC-1	6.28955	-1.7269	6916	1886	2.9063	B cells-a
BAD3517-3a3-210601_S-OVA_AACGGGAAGGGCTGAT-1	7.23344	-2.76508	11830	2343	3.10228	B cells-a
BAD3517-3a3-210601_S-OVA_AACGGGAAGTTGCTGT-1	-5.39064	-1.90331	6149	1744	2.69963	CD4 T cells-a
BAD3517-3a3-210601_S-OVA_AACGGGACACAGTATC-1	1.85561	7.53304	2202	828	0	Myeloid cells
BAD3517-3a3-210601_S-OVA_AACGGGACAGCAATTC-1	-5.26236	-3.60246	12018	2374	1.90548	CD4 T cells-a
BAD3517-3a3-210601_S-OVA_AACGTCAAGATGCGAC-1	-7.22062	-3.47107	5739	1652	3.18871	CD4 T cells-a
BAD3517-3a3-210601_S-OVA_AACGTCAAGCTCTATG-1	-9.46299	-2.09547	6484	2001	2.97656	CD4 T cells-a
BAD3517-3a3-210601_S-OVA_AACGTCAAGTGCTACT-1	-6.54908	0.441543	5245	1735	1.63966	CD4 T cells-a
BAD3517-3a3-210601_S-OVA_AACGTCACAATACAGA-1	-9.24714	-1.09449	7127	2340	3.07282	CD4 T cells-a
BAD3517-3a3-210601_S-OVA_AACGTCAGTCGGATTT-1	-3.99128	-1.14853	6030	1590	1.89055	CD4 T cells-a
BAD3517-3a3-210601_S-OVA_AACGTCATCAAGCCTA-1	6.86709	-1.4167	5335	1700	3.24274	B cells-a
BAD3517-3a3-210601_S-OVA_AACGTCATCTAGGAAA-1	8.37859	-2.58649	4475	1427	3.35196	B cells-a
BAD3517-3a3-210601_S-OVA_AACTTCTAGACGCATG-1	-3.99807	-3.71748	6682	1729	1.45166	CD4 T cells-a
BAD3517-3a3-210601_S-OVA_AACTTCTAGGAATGTT-1	-7.93528	-3.14928	5994	1733	1.83517	CD4 T cells-a
BAD3517-3a3-210601_S-OVA_AACTTCTTCGAGCACC-1	-6.74216	7.85096	6148	2262	1.7892	Treg cells
BAD3517-3a3-210601_S-OVA_AACTTCTTCTGAATCG-1	7.53265	0.183128	4261	1698	1.26731	B cells-a
BAD3517-3a3-210601_S-OVA_AAGAACACACAACGAG-1	-0.758758	6.48802	6303	2030	0.190386	CD4 T cells-b
BAD3517-3a3-210601_S-OVA_AAGAACACAGCGGATA-1	-7.3638	-0.395413	6975	2036	1.50538	CD4 T cells-a
BAD3517-3a3-210601_S-OVA_AAGAACACAGTAGATA-1	8.0439	-1.52727	3714	1277	4.11955	B cells-a
BAD3517-3a3-210601_S-OVA_AAGAACACATGTGCTA-1	-5.75621	-3.40645	11396	2439	1.9656	CD4 T cells-a
BAD3517-3a3-210601_S-OVA_AAGAACAGTCGGTGTC-1	1.11588	5.79505	1752	892	0	cryptic
BAD3517-3a3-210601_S-OVA_AAGAACAGTTTGGGAG-1	9.25914	-1.94191	7613	1873	3.783	B cells-a
BAD3517-3a3-210601_S-OVA_AAGAACATCACACCCT-1	8.19228	-1.51803	6118	1863	3.56326	B cells-a
BAD3517-3a3-210601_S-OVA_AAGAACATCCAATCCC-1	-6.37453	-1.47746	5744	1646	2.0195	CD4 T cells-a
BAD3517-3a3-210601_S-OVA_AAGAACATCCCATTCG-1	9.99433	-1.56552	4612	1539	1.79965	B cells-a
BAD3517-3a3-210601_S-OVA_AAGACAAAGTCCCGAC-1	-6.7905	-1.00708	8431	2228	1.36401	CD4 T cells-a
BAD3517-3a3-210601_S-OVA_AAGACAAAGTCGTTAC-1	6.01023	-3.85988	6618	1844	3.3696	B cells-a
BAD3517-3a3-210601_S-OVA_AAGACAACACTGCGAC-1	-6.76641	-4.07936	7305	1940	3.14853	CD4 T cells-a
BAD3517-3a3-210601_S-OVA_AAGACAACAGACATCT-1	-7.72122	-3.72584	4481	1558	3.70453	CD4 T cells-a
BAD3517-3a3-210601_S-OVA_AAGACAATCGATACTG-1	-6.13426	-0.875124	8088	2174	1.28586	CD4 T cells-a
BAD3517-3a3-210601_S-OVA_AAGACAATCTGGGCCA-1	6.04087	-6.10789	7120	2051	3.8764	B cells-c
BAD3517-3a3-210601_S-OVA_AAGACTCAGCAAGTCG-1	-6.84244	-1.50001	7025	2003	1.86477	CD4 T cells-a
BAD3517-3a3-210601_S-OVA_AAGACTCAGTGTAGAT-1	-6.59839	0.0638801	6494	1857	1.50909	CD4 T cells-a
BAD3517-3a3-210601_S-OVA_AAGACTCCAGAGTTGG-1	-7.69894	-2.07415	6618	1954	1.40526	CD4 T cells-a
BAD3517-3a3-210601_S-OVA_AAGACTCGTAAGGCCA-1	-5.70719	-3.58278	6025	1675	2.07469	CD4 T cells-a
BAD3517-3a3-210601_S-OVA_AAGACTCTCAGGTAAA-1	-8.29417	-2.21107	6330	1986	1.05845	CD4 T cells-a
BAD3517-3a3-210601_S-OVA_AAGATAGAGATAGTGT-1	-8.49384	-1.989	5680	1864	2.48239	CD4 T cells-a
BAD3517-3a3-210601_S-OVA_AAGATAGAGCATCCTA-1	-7.82536	-3.5548	6787	2052	2.82894	CD4 T cells-a
BAD3517-3a3-210601_S-OVA_AAGATAGCATGCTGCG-1	-9.37504	-1.96401	5186	1795	2.75742	CD4 T cells-a
BAD3517-3a3-210601_S-OVA_AAGATAGGTACAGTAA-1	-6.07269	-2.38115	5763	1645	1.21465	CD4 T cells-a
BAD3517-3a3-210601_S-OVA_AAGATAGTCCCAACTC-1	-8.00236	-1.75805	5076	1695	1.43814	CD4 T cells-a
BAD3517-3a3-210601_S-OVA_AAGATAGTCGGCACTG-1	-6.95803	-4.06501	6213	1690	3.23515	CD4 T cells-a
BAD3517-3a3-210601_S-OVA_AAGCATCAGGTCACAG-1	7.76448	-0.769226	4771	1564	2.55712	B cells-a
BAD3517-3a3-210601_S-OVA_AAGCATCAGGTCGACA-1	-5.44281	-0.368698	5031	1544	1.41125	CD4 T cells-a
BAD3517-3a3-210601_S-OVA_AAGCATCCAATTGTGC-1	-8.8034	0.215798	4239	1666	2.12314	CD4 T cells-a
BAD3517-3a3-210601_S-OVA_AAGCATCGTAGCACAG-1	-6.93046	-2.60061	6144	1755	2.24609	CD4 T cells-a
BAD3517-3a3-210601_S-OVA_AAGCATCGTTTACTGG-1	-4.67161	-2.90938	4716	1302	1.63274	CD4 T cells-a
BAD3517-3a3-210601_S-OVA_AAGCATCTCGGCTGAC-1	-4.7788	-1.85766	10484	2227	2.01259	CD4 T cells-a
BAD3517-3a3-210601_S-OVA_AAGCATCTCTCGCTTG-1	-6.19102	-3.39407	6329	1752	2.37004	CD4 T cells-a
BAD3517-3a3-210601_S-OVA_AAGCCATAGACGTCCC-1	-7.65352	-2.7917	6170	1845	1.92869	CD4 T cells-a
BAD3517-3a3-210601_S-OVA_AAGCCATAGTTACTCG-1	-4.19798	-1.18779	2278	755	0.438982	CD4 T cells-a
BAD3517-3a3-210601_S-OVA_AAGCCATTCCTTCTAA-1	8.54331	3.43142	1542	823	11.4137	B cells-b
BAD3517-3a3-210601_S-OVA_AAGCGAGAGACTCCGC-1	-7.08909	-2.18325	6378	1797	2.61838	CD4 T cells-a
BAD3517-3a3-210601_S-OVA_AAGCGAGCAACATCGT-1	-5.17222	0.331814	5905	1550	2.15072	CD4 T cells-a
BAD3517-3a3-210601_S-OVA_AAGCGAGCACAGCGCT-1	8.74069	2.55442	1630	844	9.32515	B cells-b
BAD3517-3a3-210601_S-OVA_AAGCGAGCATGTCGTA-1	7.81523	-0.630534	3013	1087	4.51377	B cells-a
BAD3517-3a3-210601_S-OVA_AAGCGAGGTAGGTTTC-1	3.058	7.58964	1944	641	0.205761	Basophils
BAD3517-3a3-210601_S-OVA_AAGCGAGGTCTACAAC-1	-3.08194	-3.28646	5007	1231	1.55782	CD4 T cells-a
BAD3517-3a3-210601_S-OVA_AAGCGAGGTCTGCCTT-1	-3.50382	-1.92165	5588	1438	1.66428	CD4 T cells-a
BAD3517-3a3-210601_S-OVA_AAGCGTTAGGCCCACT-1	8.34499	-0.140395	4352	1498	3.21691	B cells-a
BAD3517-3a3-210601_S-OVA_AAGCGTTCACCTGAAT-1	8.98508	2.85609	1106	606	11.2116	B cells-b
BAD3517-3a3-210601_S-OVA_AAGCGTTGTTCCATTT-1	-4.77018	-2.05037	2006	778	1.99402	CD4 T cells-a
BAD3517-3a3-210601_S-OVA_AAGCGTTTCGTACCTC-1	-5.77407	-3.24797	5030	1463	2.08748	CD4 T cells-a
BAD3517-3a3-210601_S-OVA_AAGCGTTTCGTTAGAC-1	-4.75435	-3.05291	5325	1651	1.59624	CD4 T cells-a
BAD3517-3a3-210601_S-OVA_AAGCGTTTCTAACGCA-1	-4.97987	-4.2266	5399	1557	2.25968	CD4 T cells-a
BAD3517-3a3-210601_S-OVA_AAGGAATAGCTTCTAG-1	-5.36892	-2.21742	4675	1513	1.09091	CD4 T cells-a
BAD3517-3a3-210601_S-OVA_AAGGAATCACCACATA-1	2.08809	7.56747	3734	1194	1.20514	Myeloid cells
BAD3517-3a3-210601_S-OVA_AAGGAATCACGCTATA-1	-4.42838	-2.25837	5104	1548	1.84169	CD4 T cells-a
BAD3517-3a3-210601_S-OVA_AAGGAATCAGCCTACG-1	7.41555	-0.419981	5968	1762	3.77011	B cells-a
BAD3517-3a3-210601_S-OVA_AAGGAATCAGGTGTTT-1	-6.80988	-1.17347	6203	1854	2.66	CD4 T cells-a
BAD3517-3a3-210601_S-OVA_AAGGAATCAGTAGGAC-1	-5.89858	0.788079	4735	1523	2.17529	CD4 T cells-a
BAD3517-3a3-210601_S-OVA_AAGGAATGTACTAACC-1	-5.84087	-3.18575	5119	1582	1.8949	CD4 T cells-a
BAD3517-3a3-210601_S-OVA_AAGGAATGTAGGCTGA-1	-6.66243	-1.84196	5432	1665	1.9514	CD4 T cells-a
BAD3517-3a3-210601_S-OVA_AAGGAATGTGTATCCA-1	9.61437	0.0531703	3871	1254	3.61664	B cells-a
BAD3517-3a3-210601_S-OVA_AAGGTAAAGAGAATCT-1	-4.48218	-3.42841	6841	1600	2.8797	CD4 T cells-a
BAD3517-3a3-210601_S-OVA_AAGGTAAAGCAACAAT-1	8.6138	-2.11816	5751	1725	2.92123	B cells-a
BAD3517-3a3-210601_S-OVA_AAGGTAAAGCACCGTC-1	-4.82537	-1.99578	5324	1559	1.67168	CD4 T cells-a
BAD3517-3a3-210601_S-OVA_AAGGTAACACGGGCTT-1	-6.80901	-2.53158	4126	1471	1.09064	CD4 T cells-a
BAD3517-3a3-210601_S-OVA_AAGGTAACAGTTAAAG-1	-7.97993	-4.14813	4583	1575	4.14576	CD4 T cells-a
BAD3517-3a3-210601_S-OVA_AAGGTAATCGCTACGG-1	6.02839	0.359467	4772	1426	2.57754	B cells-a
BAD3517-3a3-210601_S-OVA_AAGGTAATCTCTCAAT-1	3.12576	7.63075	1507	708	0.132714	Basophils
BAD3517-3a3-210601_S-OVA_AAGTACCAGAATCCCT-1	-7.07844	6.70769	4173	1730	1.7733	Treg cells
BAD3517-3a3-210601_S-OVA_AAGTACCAGGACAACC-1	-6.7685	-3.66854	6216	1839	2.17181	CD4 T cells-a
BAD3517-3a3-210601_S-OVA_AAGTACCAGTGTTCAC-1	7.19541	-2.54263	5071	1394	2.38612	B cells-a
BAD3517-3a3-210601_S-OVA_AAGTACCGTCGTTCAA-1	-8.1995	-1.66265	5368	1628	2.90611	CD4 T cells-a
BAD3517-3a3-210601_S-OVA_AAGTACCTCCACTTCG-1	0.857043	9.75888	2777	885	0.324091	DCs
BAD3517-3a3-210601_S-OVA_AAGTCGTAGACGGATC-1	-3.69164	-3.92176	7699	1863	1.36381	CD4 T cells-a
BAD3517-3a3-210601_S-OVA_AAGTGAAAGAGAGCAA-1	-6.8646	7.16195	7453	2486	2.72374	Treg cells
BAD3517-3a3-210601_S-OVA_AAGTGAACACCGGTCA-1	-5.25231	-1.69355	6063	1805	1.84727	Treg cells
BAD3517-3a3-210601_S-OVA_AAGTGAAGTTCGTGCG-1	-5.33019	-0.674281	5406	1555	2.23825	CD4 T cells-a
BAD3517-3a3-210601_S-OVA_AAGTTCGAGCACGGAT-1	-7.67109	0.202411	5762	1679	3.48837	CD4 T cells-a
BAD3517-3a3-210601_S-OVA_AAGTTCGCAACGACAG-1	-8.62929	-2.70728	6246	1949	1.98527	CD4 T cells-a
BAD3517-3a3-210601_S-OVA_AAGTTCGCAGTCAGAG-1	9.53277	-1.59032	5492	1703	3.62345	B cells-a
BAD3517-3a3-210601_S-OVA_AAGTTCGCATTGAGCT-1	-8.65385	-1.3844	5246	1750	2.99276	CD4 T cells-a
BAD3517-3a3-210601_S-OVA_AAGTTCGGTGCGTGCT-1	-9.10655	-3.32035	7038	2084	4.68883	CD4 T cells-a
BAD3517-3a3-210601_S-OVA_AAGTTCGGTTACGGAG-1	-7.46205	7.34002	1346	826	1.56018	Treg cells
BAD3517-3a3-210601_S-OVA_AAGTTCGTCAAGGACG-1	-6.5462	0.258735	5796	1649	3.22636	CD4 T cells-a
BAD3517-3a3-210601_S-OVA_AATAGAGAGACAACTA-1	5.5404	-6.20498	5510	1606	3.62976	B cells-c
BAD3517-3a3-210601_S-OVA_AATAGAGAGAGGGTCT-1	7.25601	-1.73309	4768	1492	3.52349	B cells-a
BAD3517-3a3-210601_S-OVA_AATAGAGCAATCTCTT-1	-4.21777	-2.25502	6237	1609	1.42697	CD4 T cells-a
BAD3517-3a3-210601_S-OVA_AATAGAGCATACAGAA-1	-4.24615	-3.80994	5695	1540	1.66813	CD4 T cells-a
BAD3517-3a3-210601_S-OVA_AATAGAGTCACGTAGT-1	-5.86843	-4.1705	6024	1581	2.60624	CD4 T cells-a
BAD3517-3a3-210601_S-OVA_AATAGAGTCTCATGCC-1	7.968	-0.788873	5239	1628	3.83661	B cells-a
BAD3517-3a3-210601_S-OVA_AATAGAGTCTTCACGC-1	11.0057	-1.59455	4934	1490	2.18889	B cells-a
BAD3517-3a3-210601_S-OVA_AATCACGCAGACGCTC-1	-7.75518	-0.956353	4396	1473	1.18289	CD4 T cells-a
BAD3517-3a3-210601_S-OVA_AATCACGCAGCCGTCA-1	-4.76062	-3.25576	6168	1592	2.02659	CD4 T cells-a
BAD3517-3a3-210601_S-OVA_AATCACGCATTAGGCT-1	5.48278	-2.12466	9629	2593	3.02212	B cells-a
BAD3517-3a3-210601_S-OVA_AATCACGGTATACAGA-1	-8.78339	-1.44446	5668	1962	2.15243	CD4 T cells-a
BAD3517-3a3-210601_S-OVA_AATCGACAGGAAGAAC-1	9.19621	-2.38647	4724	1566	3.23878	B cells-a
BAD3517-3a3-210601_S-OVA_AATCGACCACGTAGTT-1	-7.89029	0.524029	5271	1757	1.23316	CD4 T cells-a
BAD3517-3a3-210601_S-OVA_AATCGACCATCGTGCG-1	-3.80579	-1.21032	6815	1595	0.719002	CD4 T cells-a
BAD3517-3a3-210601_S-OVA_AATCGACGTCTGTGCG-1	7.19977	0.657019	5481	1696	3.30232	B cells-a
BAD3517-3a3-210601_S-OVA_AATCGACGTGGAAGTC-1	8.79965	-2.20403	5431	1764	2.96446	B cells-a
BAD3517-3a3-210601_S-OVA_AATCGACGTTAACAGA-1	-4.51316	-2.94135	6443	1765	1.48999	CD4 T cells-a
BAD3517-3a3-210601_S-OVA_AATCGTGCATGCAGGA-1	-5.10614	-0.297857	5804	1741	1.53343	CD4 T cells-a
BAD3517-3a3-210601_S-OVA_AATCGTGCATGGCTAT-1	-7.60796	-2.19557	6719	1953	1.48832	CD4 T cells-a
BAD3517-3a3-210601_S-OVA_AATCGTGGTTACAGCT-1	9.18589	-2.5852	3156	1132	2.62991	B cells-a
BAD3517-3a3-210601_S-OVA_AATCGTGTCAAGCGTT-1	-3.69038	-1.59693	7540	1747	1.76393	CD4 T cells-a
BAD3517-3a3-210601_S-OVA_AATGAAGAGGCTAACG-1	6.07431	-5.02096	3444	1163	2.75842	B cells-c
BAD3517-3a3-210601_S-OVA_AATGAAGAGTGATTCC-1	-5.77502	-3.93654	16407	2947	2.16981	CD4 T cells-a
BAD3517-3a3-210601_S-OVA_AATGAAGGTAGCTTTG-1	7.68127	-2.10919	4368	1540	3.09066	B cells-a
BAD3517-3a3-210601_S-OVA_AATGAAGGTGCGAACA-1	-5.47508	-2.84927	6037	1692	1.29203	CD4 T cells-a
BAD3517-3a3-210601_S-OVA_AATGAAGGTTTCACAG-1	11.0748	-1.57191	4038	1338	3.0213	B cells-a
BAD3517-3a3-210601_S-OVA_AATGACCCAGTAGGAC-1	-9.23935	-2.40596	5963	1828	2.38135	CD4 T cells-a
BAD3517-3a3-210601_S-OVA_AATGACCGTCGAAACG-1	-7.4985	-2.47933	6298	1751	2.34995	CD4 T cells-a
BAD3517-3a3-210601_S-OVA_AATGACCTCCCACAGG-1	-5.63928	-3.96206	7761	2005	1.66216	CD4 T cells-a
BAD3517-3a3-210601_S-OVA_AATGACCTCGGACCAC-1	9.57018	-2.26157	4836	1644	2.72953	B cells-a
BAD3517-3a3-210601_S-OVA_AATGACCTCTACGGTA-1	-3.88123	-1.01456	5168	1375	1.91563	CD4 T cells-a
BAD3517-3a3-210601_S-OVA_AATGCCAAGTACCCTA-1	-9.00432	-2.9225	5770	1872	3.08492	CD4 T cells-a
BAD3517-3a3-210601_S-OVA_AATGCCAAGTTGTAAG-1	-4.66347	0.486423	6302	1479	2.17391	CD4 T cells-a
BAD3517-3a3-210601_S-OVA_AATGCCAGTCGCACAC-1	-6.95143	-2.35488	9431	2230	3.99746	CD4 T cells-a
BAD3517-3a3-210601_S-OVA_AATGCCAGTGAGATAT-1	-8.36819	-2.65823	6090	1783	2.70936	CD4 T cells-a
BAD3517-3a3-210601_S-OVA_AATGCCAGTGGCTGCT-1	4.61998	-2.15865	8730	2447	2.94387	B cells-a
BAD3517-3a3-210601_S-OVA_AATGCCATCGTAGGAG-1	-7.28582	6.7664	5398	2021	3.11226	Treg cells
BAD3517-3a3-210601_S-OVA_AATGGAAAGCCACAAG-1	-5.99128	-3.93048	6927	1800	3.23372	CD4 T cells-a
BAD3517-3a3-210601_S-OVA_AATGGAACATGCGGTC-1	-6.70158	-2.35746	5825	1796	1.87124	CD4 T cells-a
BAD3517-3a3-210601_S-OVA_AATGGAAGTCGACTTA-1	7.54675	1.15588	6473	1756	7.0601	B cells-b
BAD3517-3a3-210601_S-OVA_AATGGAAGTCGGTAAG-1	-3.81581	-3.9778	11027	2170	1.59608	CD4 T cells-a
BAD3517-3a3-210601_S-OVA_AATGGAAGTTAAGTCC-1	-4.11778	-3.34118	4888	1385	1.77987	CD4 T cells-a
BAD3517-3a3-210601_S-OVA_AATGGAATCGAGAAAT-1	-6.74037	6.18691	3977	1550	1.1818	Treg cells
BAD3517-3a3-210601_S-OVA_AATGGAATCTCATGGA-1	-8.91404	-3.02046	4785	1713	2.73772	CD4 T cells-a
BAD3517-3a3-210601_S-OVA_AATGGCTGTAGCTGTT-1	-6.0983	-2.9979	6902	1806	2.4051	CD4 T cells-a
BAD3517-3a3-210601_S-OVA_AATGGCTTCCGAACGC-1	-7.09935	-1.47247	7281	1976	2.51339	CD4 T cells-a
BAD3517-3a3-210601_S-OVA_AATGGCTTCGAGTTGT-1	-7.72075	-1.14097	5163	1750	1.53012	CD4 T cells-a
BAD3517-3a3-210601_S-OVA_AATTCCTAGACAACTA-1	-8.72914	-2.21166	5099	1732	2.09845	CD4 T cells-a
BAD3517-3a3-210601_S-OVA_AATTCCTAGGTCCAGA-1	-0.858848	7.49635	9836	2680	1.20984	CD4 T cells-b
BAD3517-3a3-210601_S-OVA_AATTCCTAGTATAGGT-1	10.542	-1.81626	5989	1695	2.70496	B cells-a
BAD3517-3a3-210601_S-OVA_AATTCCTAGTGTTGTC-1	-4.30523	-1.0027	4487	1408	1.0029	CD4 T cells-a
BAD3517-3a3-210601_S-OVA_AATTCCTCAGACACCC-1	-4.01675	-2.85212	7930	1799	1.37453	CD4 T cells-a
BAD3517-3a3-210601_S-OVA_AATTCCTCATTGACCA-1	-5.27562	-0.174434	5609	1649	1.40845	CD4 T cells-a
BAD3517-3a3-210601_S-OVA_AATTCCTGTTGCCATA-1	-9.43236	-1.86336	5204	1753	3.05534	CD4 T cells-a
BAD3517-3a3-210601_S-OVA_AATTCCTTCAAGGCTT-1	1.12244	9.28196	2038	671	0.883219	DCs
BAD3517-3a3-210601_S-OVA_AATTCCTTCCGAGATT-1	-6.36492	0.483936	4323	1426	1.71177	CD4 T cells-a
BAD3517-3a3-210601_S-OVA_AATTTCCAGCATCAAA-1	-5.63314	-2.53994	5261	1566	1.19749	CD4 T cells-a
BAD3517-3a3-210601_S-OVA_AATTTCCCAAGGTCGA-1	-3.89538	-3.7561	5524	1455	2.64301	CD4 T cells-a
BAD3517-3a3-210601_S-OVA_AATTTCCGTGCCGTAC-1	-7.63449	-2.41366	5876	1777	1.82097	CD4 T cells-a
BAD3517-3a3-210601_S-OVA_AATTTCCGTGGCCTCA-1	-6.94497	-1.97499	7312	1992	1.91466	CD4 T cells-a
BAD3517-3a3-210601_S-OVA_ACAAAGAAGCAGGCAT-1	-6.58375	6.56185	3696	1523	1.02814	Treg cells
BAD3517-3a3-210601_S-OVA_ACAAAGAAGCCAAGGT-1	-5.55298	-3.58193	3138	1151	1.68897	CD4 T cells-a
BAD3517-3a3-210601_S-OVA_ACAAAGACAAGACAAT-1	-6.7123	-3.32058	4585	1460	1.46129	CD4 T cells-a
BAD3517-3a3-210601_S-OVA_ACAAAGACACTGAGTT-1	1.94334	8.35914	5037	1333	10.4427	Myeloid cells
BAD3517-3a3-210601_S-OVA_ACAAAGACAGATGCGA-1	-3.19075	-3.71881	6080	1441	0.822368	CD4 T cells-a
BAD3517-3a3-210601_S-OVA_ACAAAGAGTACTCAAC-1	-8.17947	-1.32479	4662	1725	1.56585	CD4 T cells-a
BAD3517-3a3-210601_S-OVA_ACAAAGATCTGGCCGA-1	7.68296	-3.16794	4918	1543	2.17568	B cells-a
BAD3517-3a3-210601_S-OVA_ACAACCAAGAGAGCCT-1	7.50571	-2.57248	5154	1454	2.83275	B cells-a
BAD3517-3a3-210601_S-OVA_ACAACCAGTAGCGTTT-1	-6.80905	2.28946	4768	1545	2.30705	CD4 T cells-a
BAD3517-3a3-210601_S-OVA_ACAACCATCTTCCCGA-1	8.97934	-1.40676	6581	1884	2.06656	B cells-a
BAD3517-3a3-210601_S-OVA_ACAAGCTAGCGACTAG-1	3.61024	7.86912	6447	1673	8.50008	Basophils
BAD3517-3a3-210601_S-OVA_ACAAGCTAGCTAATGA-1	6.17469	0.550648	4356	1490	3.5124	B cells-a
BAD3517-3a3-210601_S-OVA_ACAAGCTAGTGCCTCG-1	-6.72144	7.21901	5900	2090	1.22034	Treg cells
BAD3517-3a3-210601_S-OVA_ACAAGCTGTGGATCGA-1	7.07304	-2.68116	5123	1487	1.15167	B cells-a
BAD3517-3a3-210601_S-OVA_ACAAGCTTCCTTTGAT-1	-6.8388	1.36146	5754	1807	1.7553	CD4 T cells-a
BAD3517-3a3-210601_S-OVA_ACACAGTCACCCAACG-1	8.6831	-2.004	6030	1739	3.81426	B cells-a
BAD3517-3a3-210601_S-OVA_ACACAGTCACTTACAG-1	-7.81263	-3.12603	4978	1526	2.81237	CD4 T cells-a
BAD3517-3a3-210601_S-OVA_ACACAGTCATACACCA-1	-3.56624	-2.67718	6516	1688	1.4426	CD4 T cells-a
BAD3517-3a3-210601_S-OVA_ACACAGTGTAGTCTTG-1	-5.53599	-1.63294	5758	1684	1.2678	CD4 T cells-a
BAD3517-3a3-210601_S-OVA_ACACAGTTCCTTGACC-1	-6.58779	1.07551	7611	1968	2.11536	CD4 T cells-a
BAD3517-3a3-210601_S-OVA_ACACCAAAGAACTTCC-1	-7.18948	-2.22176	2348	948	1.23509	CD4 T cells-a
BAD3517-3a3-210601_S-OVA_ACACCAAAGGATTCAA-1	-3.49199	-2.23494	6186	1618	1.16392	CD4 T cells-a
BAD3517-3a3-210601_S-OVA_ACACCAAAGTGTAGAT-1	-7.90899	-1.86008	6362	1821	3.08079	CD4 T cells-a
BAD3517-3a3-210601_S-OVA_ACACCAACAACATCGT-1	0.363088	10.1468	3978	1124	0.930116	DCs
BAD3517-3a3-210601_S-OVA_ACACCAACAGATAAAC-1	-3.50419	-4.09437	6229	1589	1.20405	CD4 T cells-a
BAD3517-3a3-210601_S-OVA_ACACCAAGTTCCGTTC-1	-8.32781	0.58248	6190	2034	2.3748	CD4 T cells-a
BAD3517-3a3-210601_S-OVA_ACACCAATCCGGCAGT-1	-9.13654	-2.52381	6223	2002	2.45862	CD4 T cells-a
BAD3517-3a3-210601_S-OVA_ACACGCGAGAGTGGCT-1	-3.26451	-1.68408	6667	1601	1.69492	CD4 T cells-a
BAD3517-3a3-210601_S-OVA_ACACGCGAGGAGCAAA-1	7.71714	-0.396345	5184	1775	3.66512	B cells-a
BAD3517-3a3-210601_S-OVA_ACACGCGAGGTAACTA-1	6.62885	0.02809	5640	1571	4.52128	B cells-a
BAD3517-3a3-210601_S-OVA_ACACGCGCAATCGCGC-1	8.52805	3.60416	1827	1061	10.8922	B cells-b
BAD3517-3a3-210601_S-OVA_ACACGCGCATTGCTGA-1	6.18536	-2.61213	6719	2051	4.01846	B cells-a
BAD3517-3a3-210601_S-OVA_ACACGCGGTAACACGG-1	-6.56675	-0.30058	4302	1392	1.13901	CD4 T cells-a
BAD3517-3a3-210601_S-OVA_ACACGCGGTATGCTAC-1	-5.66333	-1.18694	3100	1066	0.935484	CD4 T cells-a
BAD3517-3a3-210601_S-OVA_ACACGCGGTCCACATA-1	-5.308	-2.41511	4839	1439	1.75656	CD4 T cells-a
BAD3517-3a3-210601_S-OVA_ACACGCGGTCGGCTAC-1	-6.17088	-0.847716	5280	1639	1.38258	CD4 T cells-a
BAD3517-3a3-210601_S-OVA_ACACGCGGTTATGGTC-1	9.70499	-2.75842	4631	1626	3.19585	B cells-a
BAD3517-3a3-210601_S-OVA_ACACGCGGTTTAGACC-1	-8.97926	-2.22702	5130	1662	2.96296	CD4 T cells-a
BAD3517-3a3-210601_S-OVA_ACACTGAAGTCAGCCC-1	5.19668	-5.49466	5125	1600	2.75122	B cells-c
BAD3517-3a3-210601_S-OVA_ACACTGAAGTGCAACG-1	-5.82305	-2.60513	6539	1807	1.66692	CD4 T cells-a
BAD3517-3a3-210601_S-OVA_ACACTGAGTAGGTACG-1	-6.30641	-0.916923	5773	1655	1.90542	CD4 T cells-a
BAD3517-3a3-210601_S-OVA_ACAGAAAAGGTGCCTC-1	9.39197	-1.18983	4373	1500	2.21816	B cells-a
BAD3517-3a3-210601_S-OVA_ACAGAAACAAGTTCCA-1	-4.91257	-2.16197	7468	1881	2.12908	CD4 T cells-a
BAD3517-3a3-210601_S-OVA_ACAGAAACACGCGCTA-1	9.22368	-0.603146	5470	1817	5.48446	B cells-a
BAD3517-3a3-210601_S-OVA_ACAGAAATCCGCACGA-1	-4.61044	-1.25584	4472	1328	1.29696	CD4 T cells-a
BAD3517-3a3-210601_S-OVA_ACAGAAATCCTGGTCT-1	8.48188	-2.49794	3595	1429	1.58554	B cells-a
BAD3517-3a3-210601_S-OVA_ACAGCCGAGAGGTCAC-1	4.8824	-2.62779	6930	2125	2.00577	B cells-a
BAD3517-3a3-210601_S-OVA_ACAGCCGAGCACGGAT-1	7.60234	-2.74568	5634	1603	2.09443	B cells-a
BAD3517-3a3-210601_S-OVA_ACAGCCGCATAACGGG-1	-5.02289	-2.15643	6067	1438	1.48343	CD4 T cells-a
BAD3517-3a3-210601_S-OVA_ACAGCCGCATGTGTCA-1	-5.11069	-0.918596	5524	1557	1.53874	CD4 T cells-a
BAD3517-3a3-210601_S-OVA_ACAGCCGGTCAGACGA-1	-5.19422	-2.08793	5595	1604	1.35836	CD4 T cells-a
BAD3517-3a3-210601_S-OVA_ACAGCCGGTGTCCACG-1	7.26468	-1.09558	5639	1641	3.49353	B cells-a
BAD3517-3a3-210601_S-OVA_ACAGCCGGTTCGAGCC-1	7.47079	-2.22966	4772	1392	2.30511	B cells-a
BAD3517-3a3-210601_S-OVA_ACAGGGAAGGTTGACG-1	-4.58698	-2.71349	4977	1456	2.25035	CD4 T cells-a
BAD3517-3a3-210601_S-OVA_ACAGGGAGTAGTTCCA-1	-6.78211	7.00645	3719	1555	2.74267	Treg cells
BAD3517-3a3-210601_S-OVA_ACAGGGATCTGACAGT-1	-6.41906	2.13484	6655	1374	1.57776	CD4 T cells-a
BAD3517-3a3-210601_S-OVA_ACATCCCCAGTTAAAG-1	-7.37923	7.19941	6408	2354	1.17041	Treg cells
BAD3517-3a3-210601_S-OVA_ACATCCCGTCGACGCT-1	1.68275	15.3054	7068	1905	2.17883	CD4 T cells-c
BAD3517-3a3-210601_S-OVA_ACATCCCTCAATCGGT-1	-7.91307	-0.45001	8131	2206	2.12766	CD4 T cells-a
BAD3517-3a3-210601_S-OVA_ACATCCCTCTCGGTAA-1	-7.32524	-1.23795	6126	1850	1.66503	CD4 T cells-a
BAD3517-3a3-210601_S-OVA_ACATCGAAGAATTTGG-1	-6.6108	-3.59525	5883	1800	2.39674	CD4 T cells-a
BAD3517-3a3-210601_S-OVA_ACATCGAAGAGCAGCT-1	-3.69665	-3.94422	3274	1107	1.4661	CD4 T cells-a
BAD3517-3a3-210601_S-OVA_ACATCGAAGATGAAGG-1	8.89674	-1.90433	3989	1314	3.73527	B cells-a
BAD3517-3a3-210601_S-OVA_ACATCGAAGCATCCCG-1	-4.74099	-3.0172	5040	1377	2.20238	CD4 T cells-a
BAD3517-3a3-210601_S-OVA_ACATCGACAGCGTGCT-1	-8.25166	-3.34627	4804	1664	1.33222	CD4 T cells-a
BAD3517-3a3-210601_S-OVA_ACATCGACATAAGCAA-1	9.61042	-0.317346	3942	1366	4.69305	B cells-a
BAD3517-3a3-210601_S-OVA_ACATCGACATGTTCGA-1	-8.98383	-2.22862	6575	2019	1.55133	CD4 T cells-a
BAD3517-3a3-210601_S-OVA_ACATCGACATTATGCG-1	-5.37224	-5.30766	5255	1520	1.52236	CD4 T cells-a
BAD3517-3a3-210601_S-OVA_ACATCGAGTAGTCACT-1	-7.21885	0.776596	4400	1504	1.61364	CD4 T cells-a
BAD3517-3a3-210601_S-OVA_ACATCGAGTCCAAGAG-1	6.91613	0.894798	5209	1489	4.95297	B cells-a
BAD3517-3a3-210601_S-OVA_ACATCGAGTGACTGTT-1	3.14941	-2.56356	2723	790	2.20345	B cells-a
BAD3517-3a3-210601_S-OVA_ACATCGAGTGGATCAG-1	9.46231	-2.77835	4539	1595	4.91298	B cells-a
BAD3517-3a3-210601_S-OVA_ACATCGAGTTAGCTAC-1	-4.649	-3.26809	6894	1786	2.23383	CD4 T cells-a
BAD3517-3a3-210601_S-OVA_ACATCGATCGGTTCAA-1	8.68948	-1.05311	5114	1746	2.26828	B cells-a
BAD3517-3a3-210601_S-OVA_ACATGCACACCGTACG-1	-8.92638	-2.36423	5501	1775	2.21778	CD4 T cells-a
BAD3517-3a3-210601_S-OVA_ACATGCACAGACAAAT-1	-6.81626	-3.09758	5189	1619	1.46464	CD4 T cells-a
BAD3517-3a3-210601_S-OVA_ACATGCAGTCTGTGTA-1	-7.62931	-2.34436	5442	1788	1.81918	CD4 T cells-a
BAD3517-3a3-210601_S-OVA_ACATGCAGTGATACCT-1	-5.64406	-0.754851	5952	1789	1.42809	CD4 T cells-a
BAD3517-3a3-210601_S-OVA_ACATGCAGTTGGGAAC-1	0.522404	9.75787	2236	638	1.16279	DCs
BAD3517-3a3-210601_S-OVA_ACATGCATCTCGAGTA-1	-6.80156	-1.80066	4434	1420	1.55616	CD4 T cells-a
BAD3517-3a3-210601_S-OVA_ACATGCATCTTCGGTC-1	-6.27645	0.0373228	6635	1913	1.95931	CD4 T cells-a
BAD3517-3a3-210601_S-OVA_ACATTTCCAACTGTGT-1	7.22132	-3.18799	3400	952	1.82353	B cells-a
BAD3517-3a3-210601_S-OVA_ACATTTCCACTGCTTC-1	5.98254	-1.95711	5271	1593	1.55568	B cells-a
BAD3517-3a3-210601_S-OVA_ACATTTCCAGATCACT-1	-6.97637	-2.58396	4481	1428	2.1647	CD4 T cells-a
BAD3517-3a3-210601_S-OVA_ACATTTCCATGCAGGA-1	-7.97032	-4.44596	5113	1516	5.37845	CD4 T cells-a
BAD3517-3a3-210601_S-OVA_ACATTTCGTAGTATAG-1	-3.02419	-2.62219	6169	1492	1.52375	CD4 T cells-a
BAD3517-3a3-210601_S-OVA_ACATTTCTCAGAGCGA-1	-3.61551	-3.39974	5122	1435	1.67903	CD4 T cells-a
BAD3517-3a3-210601_S-OVA_ACATTTCTCAGGAAGC-1	-7.07459	6.44797	4269	1601	2.57672	Treg cells
BAD3517-3a3-210601_S-OVA_ACATTTCTCGAAGCAG-1	10.7915	-1.5631	4054	1287	3.99605	B cells-a
BAD3517-3a3-210601_S-OVA_ACCAAACAGCGGTAGT-1	-4.09393	-1.93525	6749	1781	1.06682	CD4 T cells-a
BAD3517-3a3-210601_S-OVA_ACCAAACAGCGGTATG-1	9.60578	-1.31197	4106	1415	8.40234	B cells-a
BAD3517-3a3-210601_S-OVA_ACCAAACAGTTTCTTC-1	-7.23082	-0.175822	7113	1931	2.23534	CD4 T cells-a
BAD3517-3a3-210601_S-OVA_ACCAAACCACACCTTC-1	10.7444	-1.38177	5718	1920	3.51522	B cells-a
BAD3517-3a3-210601_S-OVA_ACCAAACGTCGTCATA-1	-4.66958	-2.25132	5410	1478	1.92237	CD4 T cells-a
BAD3517-3a3-210601_S-OVA_ACCAAACGTTATGTCG-1	-4.04852	-3.83045	5533	1455	1.68082	CD4 T cells-a
BAD3517-3a3-210601_S-OVA_ACCAAACGTTTGGGTT-1	-4.65113	-4.00962	7666	1843	2.19149	CD4 T cells-a
BAD3517-3a3-210601_S-OVA_ACCAAACTCAGAGTTC-1	-7.93803	-2.22115	6702	1909	2.35751	CD4 T cells-a
BAD3517-3a3-210601_S-OVA_ACCAAACTCTCTGAGA-1	-8.70341	0.154218	5308	1803	1.97815	CD4 T cells-a
BAD3517-3a3-210601_S-OVA_ACCAACAAGGCTGAAC-1	8.9218	-2.08102	5016	1696	3.74801	B cells-a
BAD3517-3a3-210601_S-OVA_ACCAACAAGGGCAGAG-1	8.69818	0.295481	4951	1641	4.24157	B cells-a
BAD3517-3a3-210601_S-OVA_ACCAACACAAGGCGTA-1	-5.07969	-3.87352	7336	1964	1.96292	CD4 T cells-a
BAD3517-3a3-210601_S-OVA_ACCAACAGTAATTGGA-1	-6.74192	6.70746	5414	1832	1.32989	Treg cells
BAD3517-3a3-210601_S-OVA_ACCAACAGTACGACTT-1	-3.14782	-3.48813	4896	1201	1.65441	CD4 T cells-a
BAD3517-3a3-210601_S-OVA_ACCAACATCCTACAAG-1	-8.84	-1.30021	4461	1709	2.73481	CD4 T cells-a
BAD3517-3a3-210601_S-OVA_ACCAACATCGCCATAA-1	7.74911	-0.560477	4104	1505	3.923	B cells-a
BAD3517-3a3-210601_S-OVA_ACCAACATCGTGGTAT-1	-7.09344	7.07283	5874	2127	0.783112	Treg cells
BAD3517-3a3-210601_S-OVA_ACCACAAAGAAATTCG-1	-3.28242	-4.08079	5351	1362	1.21473	CD4 T cells-a
BAD3517-3a3-210601_S-OVA_ACCACAAAGAGTCGAC-1	-7.00943	0.334517	13016	2867	2.45851	CD4 T cells-a
BAD3517-3a3-210601_S-OVA_ACCACAAAGTCACGAG-1	4.87109	-5.72946	6066	1793	2.98384	B cells-c
BAD3517-3a3-210601_S-OVA_ACCACAATCTACACAG-1	-9.31751	-2.26595	5662	1833	1.73084	CD4 T cells-a
BAD3517-3a3-210601_S-OVA_ACCATTTAGAGGATCC-1	-8.5029	-1.71541	5966	1865	2.02816	CD4 T cells-a
BAD3517-3a3-210601_S-OVA_ACCATTTAGGTGATAT-1	9.20629	-0.0416684	4895	1501	5.78141	B cells-a
BAD3517-3a3-210601_S-OVA_ACCATTTAGTATTCCG-1	8.98044	-1.74373	4103	1472	2.41287	B cells-a
BAD3517-3a3-210601_S-OVA_ACCATTTAGTCAACAA-1	-8.28389	-1.70121	4944	1568	1.21359	CD4 T cells-a
BAD3517-3a3-210601_S-OVA_ACCATTTCAGGCTCTG-1	5.53358	-0.75968	8123	2204	3.9025	B cells-b
BAD3517-3a3-210601_S-OVA_ACCATTTTCTCCCTAG-1	7.1109	-1.94157	4139	1398	1.57043	B cells-a
BAD3517-3a3-210601_S-OVA_ACCCAAAAGCAGTACG-1	-6.22922	-2.58224	9848	2325	1.72624	CD4 T cells-a
BAD3517-3a3-210601_S-OVA_ACCCAAAGTCGAAGCA-1	9.3656	-2.19281	3971	1356	4.02921	B cells-a
BAD3517-3a3-210601_S-OVA_ACCCAAAGTTTCACAG-1	-7.04598	0.920012	6206	1815	2.27199	CD4 T cells-a
BAD3517-3a3-210601_S-OVA_ACCCTCAAGAGAGCCT-1	-6.07093	0.379535	5313	1553	1.56221	CD4 T cells-a
BAD3517-3a3-210601_S-OVA_ACCCTCAAGTAAACTG-1	-7.97435	-2.84876	6410	1871	1.90328	CD4 T cells-a
BAD3517-3a3-210601_S-OVA_ACCCTCACAACTTGCA-1	-6.109	-2.15408	3940	1364	2.46193	CD4 T cells-a
BAD3517-3a3-210601_S-OVA_ACCCTCAGTCGTTGGC-1	-5.31589	-0.780251	2920	922	2.32877	CD4 T cells-a
BAD3517-3a3-210601_S-OVA_ACCCTCAGTGACTCGC-1	-7.21145	1.5119	5608	1752	2.8174	CD4 T cells-a
BAD3517-3a3-210601_S-OVA_ACCCTCATCCTGGGAC-1	-8.86003	-2.12533	4513	1678	2.72546	CD4 T cells-a
BAD3517-3a3-210601_S-OVA_ACCCTTGCAGCTCTGG-1	-5.854	0.582097	7074	1915	1.89426	CD4 T cells-a
BAD3517-3a3-210601_S-OVA_ACCCTTGGTAGAGCTG-1	6.67105	-3.49934	4284	1477	3.12792	B cells-a
BAD3517-3a3-210601_S-OVA_ACCCTTGTCCATTTCA-1	8.18088	-2.65132	5112	1584	2.28873	B cells-a
BAD3517-3a3-210601_S-OVA_ACCGTTCAGGCTGAAC-1	9.20247	-1.71424	4986	1821	2.16606	B cells-a
BAD3517-3a3-210601_S-OVA_ACCGTTCCACGTGTGC-1	9.49521	-0.373938	5257	1871	1.97831	B cells-a
BAD3517-3a3-210601_S-OVA_ACCGTTCCAGAGATGC-1	-4.84131	-3.7571	8620	1887	1.75174	CD4 T cells-a
BAD3517-3a3-210601_S-OVA_ACCGTTCGTCTAGGCC-1	6.97505	-1.63662	5151	1628	2.64026	B cells-a
BAD3517-3a3-210601_S-OVA_ACCGTTCGTTATAGCC-1	-4.53979	-0.747522	5834	1554	1.91978	CD4 T cells-a
BAD3517-3a3-210601_S-OVA_ACCGTTCTCTAGCAAC-1	7.17853	-1.8283	5961	1660	2.70089	B cells-a
BAD3517-3a3-210601_S-OVA_ACCTACCAGTGGAATT-1	6.80341	0.791374	6055	1676	1.23865	B cells-a
BAD3517-3a3-210601_S-OVA_ACCTACCCACTGGACC-1	-5.70328	-2.37196	7472	1937	1.8469	CD4 T cells-a
BAD3517-3a3-210601_S-OVA_ACCTACCCACTTGAAC-1	-6.99574	-3.29481	6372	1857	2.4796	CD4 T cells-a
BAD3517-3a3-210601_S-OVA_ACCTACCGTACTCCCT-1	-7.86954	-1.60684	6271	1887	1.38734	CD4 T cells-a
BAD3517-3a3-210601_S-OVA_ACCTACCTCGCACGAC-1	-9.55918	-2.20804	5693	1949	2.98612	CD4 T cells-a
BAD3517-3a3-210601_S-OVA_ACCTGAAAGCAACCAG-1	-7.1207	-0.400498	6569	2062	1.84199	CD4 T cells-a
BAD3517-3a3-210601_S-OVA_ACCTGAAAGCAGCGAT-1	-5.10676	-3.13073	7208	1965	1.42897	CD4 T cells-a
BAD3517-3a3-210601_S-OVA_ACCTGAAAGCTGAGTG-1	-7.91942	-3.64023	5278	1701	3.0504	CD4 T cells-a
BAD3517-3a3-210601_S-OVA_ACCTGAAAGTGCTCGC-1	7.67127	-2.75242	4851	1373	1.99959	B cells-a
BAD3517-3a3-210601_S-OVA_ACCTGAACAACTGTGT-1	-3.1656	-4.37044	4211	1149	2.06602	CD4 T cells-a
BAD3517-3a3-210601_S-OVA_ACCTGAAGTGTTCAGT-1	9.73171	-1.75132	4102	1599	6.77718	B cells-a
BAD3517-3a3-210601_S-OVA_ACCTGAATCAACTGGT-1	3.20377	7.6851	1436	642	0	Basophils
BAD3517-3a3-210601_S-OVA_ACCTGTCAGAGTTGAT-1	7.14286	-1.24041	4364	1482	2.13107	B cells-a
BAD3517-3a3-210601_S-OVA_ACCTGTCAGATACTGA-1	8.14555	0.103572	4551	1627	3.53768	B cells-a
BAD3517-3a3-210601_S-OVA_ACCTGTCAGCATATGA-1	0.966429	9.87204	4395	876	0	DCs
BAD3517-3a3-210601_S-OVA_ACCTGTCAGCTTACGT-1	-5.69849	0.178312	6980	1836	1.30372	CD4 T cells-a
BAD3517-3a3-210601_S-OVA_ACCTGTCCAGGTCAAG-1	-5.47914	-2.97301	5500	1532	1.96364	CD4 T cells-a
BAD3517-3a3-210601_S-OVA_ACCTGTCGTAAGTTGA-1	8.92657	-1.15068	4745	1568	4.21496	B cells-a
BAD3517-3a3-210601_S-OVA_ACCTGTCGTAGCTTGT-1	-8.51136	-1.89332	5433	1811	1.45408	CD4 T cells-a
BAD3517-3a3-210601_S-OVA_ACGATCAAGCGTTACT-1	-4.66858	-3.56181	5680	1572	1.76056	CD4 T cells-a
BAD3517-3a3-210601_S-OVA_ACGATCAAGGCTTAGG-1	-2.94676	-3.58422	5865	1306	1.56863	CD4 T cells-a
BAD3517-3a3-210601_S-OVA_ACGATCAAGGGAGTGG-1	0.214353	10.1903	2479	899	0.806777	DCs
BAD3517-3a3-210601_S-OVA_ACGATCAAGGGATCAC-1	-4.23947	-2.97921	4378	1373	1.09639	CD4 T cells-a
BAD3517-3a3-210601_S-OVA_ACGATCACAGTGGCTC-1	-4.75912	-2.8436	5523	1494	1.88303	CD4 T cells-a
BAD3517-3a3-210601_S-OVA_ACGATCAGTAAGTTGA-1	8.77184	-2.88842	5293	1609	2.21047	B cells-a
BAD3517-3a3-210601_S-OVA_ACGATCAGTCCCTGTT-1	-8.11698	-2.23441	7067	2048	1.86784	CD4 T cells-a
BAD3517-3a3-210601_S-OVA_ACGATCAGTTCGTAAC-1	-2.75287	-3.65261	5067	1057	0.35524	CD4 T cells-a
BAD3517-3a3-210601_S-OVA_ACGATCAGTTTGAACC-1	-5.87484	6.94491	6837	2508	1.63815	Treg cells
BAD3517-3a3-210601_S-OVA_ACGATGTCAGAGGCAT-1	9.27137	-2.70373	4990	1690	6.21242	B cells-a
BAD3517-3a3-210601_S-OVA_ACGATGTCAGATTTCG-1	5.42015	-0.5866	8147	1997	4.36971	B cells-a
BAD3517-3a3-210601_S-OVA_ACGATGTCATTGCTGA-1	-5.81161	-0.906302	4397	1461	1.31908	CD4 T cells-a
BAD3517-3a3-210601_S-OVA_ACGATGTGTGCCTACG-1	-8.67795	-0.404151	5802	1805	3.18856	CD4 T cells-a
BAD3517-3a3-210601_S-OVA_ACGATGTTCAATCAGC-1	-9.50659	-1.85903	5504	1822	2.52544	CD4 T cells-a
BAD3517-3a3-210601_S-OVA_ACGATGTTCTAGGCCG-1	7.66111	-1.78598	6359	1920	2.18588	B cells-a
BAD3517-3a3-210601_S-OVA_ACGCACGTCAATCCGA-1	5.98709	-0.339789	5794	1862	2.17466	B cells-a
BAD3517-3a3-210601_S-OVA_ACGCACGTCATGCATG-1	6.07934	-0.540014	6090	1644	2.9064	B cells-a
BAD3517-3a3-210601_S-OVA_ACGGAAGAGAATGTTG-1	-6.05453	0.205677	9905	2291	2.81676	CD4 T cells-a
BAD3517-3a3-210601_S-OVA_ACGGAAGAGGATAATC-1	-4.27982	-1.6498	4821	1469	1.24456	CD4 T cells-a
BAD3517-3a3-210601_S-OVA_ACGGAAGAGGTCCAGA-1	-4.0745	-4.37351	4380	1408	1.43836	CD4 T cells-a
BAD3517-3a3-210601_S-OVA_ACGGAAGCATGCCATA-1	-4.78274	-4.14868	6138	1740	2.19941	CD4 T cells-a
BAD3517-3a3-210601_S-OVA_ACGGAAGTCGCCTATC-1	7.52498	-0.780816	3408	1177	1.49648	B cells-a
BAD3517-3a3-210601_S-OVA_ACGGAAGTCTTACCGC-1	-3.79818	-3.9586	7393	1734	0.865684	CD4 T cells-a
BAD3517-3a3-210601_S-OVA_ACGGGTCAGAACTCCT-1	7.64193	0.196819	5991	1773	4.85729	B cells-a
BAD3517-3a3-210601_S-OVA_ACGGGTCAGCGCTGAA-1	-4.23815	-2.7055	4740	1268	3.03797	CD4 T cells-a
BAD3517-3a3-210601_S-OVA_ACGGGTCAGTGTACCT-1	-7.52731	-0.942239	4192	1473	2.36164	CD4 T cells-a
BAD3517-3a3-210601_S-OVA_ACGGGTCCACTAGAGG-1	7.23754	-1.09381	6126	1862	3.44434	B cells-a
BAD3517-3a3-210601_S-OVA_ACGGGTCTCCCTCGTA-1	-7.14636	-3.19679	14351	2828	2.10438	CD4 T cells-a
BAD3517-3a3-210601_S-OVA_ACGGTCGAGCGTGTCC-1	-6.55012	-0.641527	4250	1392	1.52941	CD4 T cells-a
BAD3517-3a3-210601_S-OVA_ACGGTCGAGGTTAGTA-1	-3.95833	-1.93172	4556	1399	1.1194	CD4 T cells-a
BAD3517-3a3-210601_S-OVA_ACGGTCGCATAAGCAA-1	-5.53565	0.409651	6337	1634	2.28815	CD4 T cells-a
BAD3517-3a3-210601_S-OVA_ACGGTCGTCATTGGTG-1	-4.88279	-1.59543	5652	1566	1.9816	CD4 T cells-a
BAD3517-3a3-210601_S-OVA_ACGGTCGTCCACTAGA-1	-4.5154	-1.87459	6110	1625	2.19313	CD4 T cells-a
BAD3517-3a3-210601_S-OVA_ACGGTTACACTTGAGT-1	8.25724	-2.75328	4569	1400	2.31998	B cells-a
BAD3517-3a3-210601_S-OVA_ACGGTTATCCCAGTGG-1	-4.03302	-2.70791	7373	1550	3.28225	CD4 T cells-a
BAD3517-3a3-210601_S-OVA_ACGTAACAGATAGTGT-1	7.98252	0.508356	4761	1626	3.84373	B cells-a
BAD3517-3a3-210601_S-OVA_ACGTAACAGTTGAATG-1	7.1975	-0.986093	3078	1305	0.779727	B cells-a
BAD3517-3a3-210601_S-OVA_ACGTAACAGTTTCGGT-1	-5.04224	-2.4638	5016	1441	1.33573	CD4 T cells-a
BAD3517-3a3-210601_S-OVA_ACGTACAAGACAACAT-1	-6.3709	-0.0818859	5891	1605	1.6296	CD4 T cells-a
BAD3517-3a3-210601_S-OVA_ACGTACAAGGTCGTGA-1	-6.06705	6.32984	7001	2038	0.328524	Treg cells
BAD3517-3a3-210601_S-OVA_ACGTACACACCGGCTA-1	-9.09669	-2.09139	4914	1710	3.23565	CD4 T cells-a
BAD3517-3a3-210601_S-OVA_ACGTACACAGAGTCAG-1	-5.19679	-2.84589	5850	1640	1.31624	CD4 T cells-a
BAD3517-3a3-210601_S-OVA_ACGTACATCTCCGCAT-1	7.46627	-0.464771	5146	1599	1.90439	B cells-a
BAD3517-3a3-210601_S-OVA_ACGTAGTAGGAGTATT-1	10.375	-1.45997	5418	1551	2.97158	B cells-a
BAD3517-3a3-210601_S-OVA_ACGTAGTAGTACAGAT-1	-4.71915	-1.82766	4683	1386	2.66923	CD4 T cells-a
BAD3517-3a3-210601_S-OVA_ACGTAGTCACTCATAG-1	-4.6367	-0.588263	3773	1164	0.318049	CD4 T cells-a
BAD3517-3a3-210601_S-OVA_ACGTAGTTCGGTGCAC-1	-6.16312	1.02352	5759	1674	1.30231	CD4 T cells-a
BAD3517-3a3-210601_S-OVA_ACGTAGTTCGGTTAGT-1	-7.3069	-1.75107	7044	1840	1.87394	CD4 T cells-a
BAD3517-3a3-210601_S-OVA_ACGTAGTTCTGAGAGG-1	-8.15857	-2.02781	4578	1520	1.76933	CD4 T cells-a
BAD3517-3a3-210601_S-OVA_ACGTAGTTCTGCCTCA-1	-9.16865	-0.453929	4476	1842	1.20643	CD4 T cells-a
BAD3517-3a3-210601_S-OVA_ACGTCCTAGCGCCTTG-1	7.04039	0.542931	8262	2108	2.45703	B cells-a
BAD3517-3a3-210601_S-OVA_ACGTCCTCACGAGGAT-1	6.73941	-1.62333	5807	1607	2.54865	B cells-a
BAD3517-3a3-210601_S-OVA_ACGTCCTTCGTGCACG-1	-6.78938	-1.94755	5960	1782	1.7953	CD4 T cells-a
BAD3517-3a3-210601_S-OVA_ACGTCCTTCTCGCTCA-1	8.87035	-2.34504	4280	1386	3.80841	B cells-a
BAD3517-3a3-210601_S-OVA_ACGTTCCAGCGCTTCG-1	7.05484	-3.22938	5908	1864	3.14827	B cells-a
BAD3517-3a3-210601_S-OVA_ACGTTCCAGGCAGGTT-1	-6.71787	-1.6974	6995	1885	1.97284	CD4 T cells-a
BAD3517-3a3-210601_S-OVA_ACGTTCCGTCGATTCA-1	-7.59974	-2.50717	6381	1813	2.42909	CD4 T cells-a
BAD3517-3a3-210601_S-OVA_ACGTTCCTCTGGACCG-1	-3.79662	-2.15464	6957	1672	1.52365	CD4 T cells-a
BAD3517-3a3-210601_S-OVA_ACTACGACAAACACCT-1	7.67402	-0.42984	8780	2186	3.87244	B cells-a
BAD3517-3a3-210601_S-OVA_ACTACGAGTCCAGAAG-1	-5.00134	-3.72983	6641	1703	1.71661	CD4 T cells-a
BAD3517-3a3-210601_S-OVA_ACTACGATCGAAGTGG-1	-4.71829	-2.21607	4901	1377	2.20363	CD4 T cells-a
BAD3517-3a3-210601_S-OVA_ACTACGATCGATGCTA-1	6.77447	-1.03217	4668	1578	2.0994	B cells-a
BAD3517-3a3-210601_S-OVA_ACTACGATCTTGGATG-1	-4.73904	-0.135736	6301	1483	1.55531	CD4 T cells-a
BAD3517-3a3-210601_S-OVA_ACTATCTCAATTTCGG-1	-8.81241	-1.09382	4861	1575	1.4606	CD4 T cells-a
BAD3517-3a3-210601_S-OVA_ACTATCTCAGCCATTA-1	-8.87267	-2.68022	6167	1913	1.97827	CD4 T cells-a
BAD3517-3a3-210601_S-OVA_ACTATCTGTCTTGTCC-1	-4.61058	-0.764146	5971	1458	2.26093	CD4 T cells-a
BAD3517-3a3-210601_S-OVA_ACTATCTGTGCAGTGA-1	7.11414	-1.02533	6105	1730	2.6208	B cells-a
BAD3517-3a3-210601_S-OVA_ACTATCTGTGGTACAG-1	5.01874	-6.09094	5029	1339	1.47147	B cells-c
BAD3517-3a3-210601_S-OVA_ACTATCTTCACTGTCC-1	-9.39923	-1.69433	6199	2090	1.25827	CD4 T cells-a
BAD3517-3a3-210601_S-OVA_ACTATCTTCGCGGACT-1	-9.15079	-1.26048	5681	1865	2.1123	CD4 T cells-a
BAD3517-3a3-210601_S-OVA_ACTATCTTCTTGCAGA-1	-7.61852	-3.49859	6474	1981	1.83812	CD4 T cells-a
BAD3517-3a3-210601_S-OVA_ACTATGGCACCCTAGG-1	-4.88251	-3.48612	6323	1742	0.917286	CD4 T cells-a
BAD3517-3a3-210601_S-OVA_ACTATGGGTACTAGCT-1	-5.89383	-3.3134	4800	1523	1.27083	CD4 T cells-a
BAD3517-3a3-210601_S-OVA_ACTATTCCACACCTAA-1	6.65981	-2.38428	5031	1825	2.90201	B cells-a
BAD3517-3a3-210601_S-OVA_ACTATTCGTCTCGGGT-1	-8.59251	-1.80847	4235	1580	1.93625	CD4 T cells-a
BAD3517-3a3-210601_S-OVA_ACTATTCGTTACGGAG-1	6.46416	-2.02029	8550	2223	2.71345	B cells-a
BAD3517-3a3-210601_S-OVA_ACTCCCACACACGGAA-1	-5.38533	-3.45935	7406	1971	1.74183	CD4 T cells-a
BAD3517-3a3-210601_S-OVA_ACTCCCACACTCTCGT-1	7.2789	0.00174571	3389	1309	2.50811	B cells-a
BAD3517-3a3-210601_S-OVA_ACTCCCAGTAACCCGC-1	9.23593	-1.75879	5594	1730	2.82445	B cells-a
BAD3517-3a3-210601_S-OVA_ACTCCCAGTGGCCCAT-1	6.59387	0.842359	7263	1936	5.50737	B cells-a
BAD3517-3a3-210601_S-OVA_ACTCCCAGTGTGTTTG-1	5.69315	-0.674691	6813	1748	3.61074	B cells-a
BAD3517-3a3-210601_S-OVA_ACTCCCATCTCATGGA-1	-8.31635	-1.11252	5568	1738	1.86782	CD4 T cells-a
BAD3517-3a3-210601_S-OVA_ACTCCCATCTTTCAGT-1	1.05908	5.57743	2554	1123	4.42443	cryptic
BAD3517-3a3-210601_S-OVA_ACTCTCGAGAAGGGAT-1	-7.67687	-2.60298	5135	1672	1.36319	CD4 T cells-a
BAD3517-3a3-210601_S-OVA_ACTCTCGAGCGCTGCT-1	-4.89002	-0.195638	6391	1515	1.58035	CD4 T cells-a
BAD3517-3a3-210601_S-OVA_ACTCTCGAGCGTCTCG-1	-6.28039	-1.97608	3973	1342	1.91291	CD4 T cells-a
BAD3517-3a3-210601_S-OVA_ACTCTCGCAGAATTCC-1	-8.67763	-2.8983	5873	1801	2.94568	CD4 T cells-a
BAD3517-3a3-210601_S-OVA_ACTCTCGCAGCGTATT-1	9.79249	-1.38478	4810	1638	2.53638	B cells-a
BAD3517-3a3-210601_S-OVA_ACTCTCGGTATACCCA-1	-6.36558	-1.39511	5255	1651	2.66413	CD4 T cells-a
BAD3517-3a3-210601_S-OVA_ACTCTCGGTATTAAGG-1	5.03299	-4.72877	1197	627	12.0301	B cells-c
BAD3517-3a3-210601_S-OVA_ACTCTCGGTGCTTATG-1	11.0847	-1.54034	5851	1673	5.69133	B cells-a
BAD3517-3a3-210601_S-OVA_ACTCTCGTCCAATCTT-1	-5.17551	-0.180525	6219	1733	2.20293	CD4 T cells-a
BAD3517-3a3-210601_S-OVA_ACTCTCGTCGCTACGG-1	0.978886	8.06207	1150	563	0.434783	DCs
BAD3517-3a3-210601_S-OVA_ACTGATGAGGAGAATG-1	-7.13456	6.98524	4583	1730	2.48745	Treg cells
BAD3517-3a3-210601_S-OVA_ACTGATGCAACACGAG-1	-4.59735	-3.9174	7717	1925	1.04963	CD4 T cells-a
BAD3517-3a3-210601_S-OVA_ACTGATGCAAGAGATT-1	-3.8106	-1.54226	5811	1458	1.9618	CD4 T cells-a
BAD3517-3a3-210601_S-OVA_ACTGATGCAGCTGGTC-1	8.76579	-2.11782	4837	1574	2.79099	B cells-a
BAD3517-3a3-210601_S-OVA_ACTGATGGTCATGGCC-1	-7.32306	6.05125	3466	1401	2.65436	Treg cells
BAD3517-3a3-210601_S-OVA_ACTGATGGTTCGAGCC-1	6.52268	-1.45412	6010	1768	2.16306	B cells-a
BAD3517-3a3-210601_S-OVA_ACTGATGTCATCGTAG-1	9.11703	-0.945458	4839	1566	7.39822	B cells-a
BAD3517-3a3-210601_S-OVA_ACTGATGTCTCTGCTG-1	7.94067	0.787115	5538	1839	4.24341	B cells-a
BAD3517-3a3-210601_S-OVA_ACTGATGTCTTGTTAC-1	-4.34527	-3.77419	6188	1568	1.61603	CD4 T cells-a
BAD3517-3a3-210601_S-OVA_ACTGCAAAGTAAACTG-1	6.97403	-2.94248	6320	1679	0.427215	B cells-a
BAD3517-3a3-210601_S-OVA_ACTGCAAAGTTGTCAC-1	-3.98559	-2.99222	6520	1668	1.48773	CD4 T cells-a
BAD3517-3a3-210601_S-OVA_ACTGCAACAATCTGCA-1	-8.21791	-2.71746	6222	1769	2.07329	CD4 T cells-a
BAD3517-3a3-210601_S-OVA_ACTGCAACACCCTGTT-1	-4.97797	-2.43219	4602	1374	1.86875	CD4 T cells-a
BAD3517-3a3-210601_S-OVA_ACTGCAACAGAAGTTA-1	-8.69119	-1.08422	4450	1588	2	CD4 T cells-a
BAD3517-3a3-210601_S-OVA_ACTGCAACAGGCATTT-1	8.73714	-2.48939	5274	1503	2.84414	B cells-a
BAD3517-3a3-210601_S-OVA_ACTGCAATCAAGGAGC-1	10.6496	-1.44513	4893	1455	1.47149	B cells-a
BAD3517-3a3-210601_S-OVA_ACTGCAATCATTCATC-1	-7.33757	-0.69695	6479	1892	1.99105	CD4 T cells-a
BAD3517-3a3-210601_S-OVA_ACTGCAATCGGAACTT-1	-4.73011	-3.84927	5517	1585	2.1751	CD4 T cells-a
BAD3517-3a3-210601_S-OVA_ACTGTCCAGCAGCGAT-1	7.01998	0.683835	3677	1329	2.36606	B cells-a
BAD3517-3a3-210601_S-OVA_ACTGTCCAGTTGCATC-1	8.18697	0.0518959	5658	1697	4.41852	B cells-a
BAD3517-3a3-210601_S-OVA_ACTGTCCCACACCGCA-1	-6.94858	8.34886	1230	746	12.0325	Treg cells
BAD3517-3a3-210601_S-OVA_ACTGTCCCATGCAGCC-1	-4.85292	-4.25142	6282	1600	2.41961	CD4 T cells-a
BAD3517-3a3-210601_S-OVA_ACTGTCCGTAGATTAG-1	-4.55932	-4.07953	7620	1839	1.99475	CD4 T cells-a
BAD3517-3a3-210601_S-OVA_ACTGTCCGTATCGCGC-1	6.14236	-1.64147	3550	1108	4.30986	B cells-a
BAD3517-3a3-210601_S-OVA_ACTGTCCGTGCTCGTG-1	6.36566	-0.0922037	5819	1823	3.74635	B cells-a
BAD3517-3a3-210601_S-OVA_ACTGTCCTCGAGAGAC-1	-6.91172	7.51401	5924	2194	1.33356	Treg cells
BAD3517-3a3-210601_S-OVA_ACTGTCCTCGTGCATA-1	-6.83015	-1.53507	6765	1866	2.80857	CD4 T cells-a
BAD3517-3a3-210601_S-OVA_ACTGTGAAGCGGGTAT-1	-4.39759	-0.261271	5649	1395	1.39848	CD4 T cells-a
BAD3517-3a3-210601_S-OVA_ACTGTGAAGGGTCACA-1	6.91492	-2.19198	5026	1456	2.98448	B cells-a
BAD3517-3a3-210601_S-OVA_ACTGTGACATCGGCCA-1	-8.10559	0.909562	5648	1914	3.02762	CD4 T cells-a
BAD3517-3a3-210601_S-OVA_ACTGTGAGTTCCAGGC-1	-6.3861	-3.63075	5856	1714	2.49317	CD4 T cells-a
BAD3517-3a3-210601_S-OVA_ACTGTGATCGCGTGAC-1	-7.41091	0.447317	9280	2339	1.63793	CD4 T cells-a
BAD3517-3a3-210601_S-OVA_ACTTAGGAGATGGTCG-1	-5.17969	-3.1965	5472	1601	1.71784	CD4 T cells-a
BAD3517-3a3-210601_S-OVA_ACTTAGGCACGACAGA-1	5.40355	1.55724	7359	2031	5.27246	B cells-a
BAD3517-3a3-210601_S-OVA_ACTTAGGCACGGTCTG-1	-5.95264	0.767534	6419	1855	1.65135	CD4 T cells-a
BAD3517-3a3-210601_S-OVA_ACTTAGGCATCGAAGG-1	-6.4567	6.95862	5912	2035	0.99797	Treg cells
BAD3517-3a3-210601_S-OVA_ACTTAGGGTATAGGGC-1	-4.49722	-1.34155	4847	1366	2.20755	CD4 T cells-a
BAD3517-3a3-210601_S-OVA_ACTTAGGGTCTGTCAA-1	-7.50279	6.88284	1814	860	0.385888	CD4 T cells-a
BAD3517-3a3-210601_S-OVA_ACTTAGGGTGAGGAAA-1	1.92036	15.1564	2127	978	2.82087	CD4 T cells-c
BAD3517-3a3-210601_S-OVA_ACTTAGGGTGCATCTA-1	-6.83784	1.18872	4715	1457	1.88759	CD4 T cells-a
BAD3517-3a3-210601_S-OVA_ACTTAGGGTGCCCTTT-1	-7.61485	-2.29547	8576	2048	1.16604	CD4 T cells-a
BAD3517-3a3-210601_S-OVA_ACTTAGGTCTACAGGT-1	-7.91531	-1.92642	4568	1579	1.33538	CD4 T cells-a
BAD3517-3a3-210601_S-OVA_ACTTATCCACAAAGCG-1	9.66155	-0.257802	9645	2189	2.14619	B cells-a
BAD3517-3a3-210601_S-OVA_ACTTATCGTGCTTCAA-1	10.6077	-1.62611	6730	1742	1.88707	B cells-a
BAD3517-3a3-210601_S-OVA_ACTTATCGTGGTCCCA-1	5.59731	-0.942441	6390	1650	2.8795	B cells-a
BAD3517-3a3-210601_S-OVA_ACTTATCTCACTCGAA-1	5.29939	-5.23608	5956	1794	1.05776	B cells-c
BAD3517-3a3-210601_S-OVA_ACTTATCTCCCAGGCA-1	-8.04191	-1.517	4952	1712	1.29241	CD4 T cells-a
BAD3517-3a3-210601_S-OVA_ACTTCCGAGAGTTCGG-1	-5.05396	-2.48415	4546	1378	1.89177	CD4 T cells-a
BAD3517-3a3-210601_S-OVA_ACTTCCGAGATAGGGA-1	7.78018	0.177697	2330	1097	1.71674	B cells-a
BAD3517-3a3-210601_S-OVA_ACTTCCGAGCGAGTAC-1	-3.03478	-2.47195	5722	1523	0.664103	CD4 T cells-a
BAD3517-3a3-210601_S-OVA_ACTTCCGCAAGTGGTG-1	-7.70409	-1.40598	3498	1314	4.03087	CD4 T cells-a
BAD3517-3a3-210601_S-OVA_ACTTCCGCAGGAATAT-1	-6.10682	-3.90166	5184	1537	2.3341	CD4 T cells-a
BAD3517-3a3-210601_S-OVA_ACTTCCGGTGCCCAGT-1	-5.10598	-5.27916	3208	1157	0.405237	CD4 T cells-a
BAD3517-3a3-210601_S-OVA_ACTTCCGGTGTACAGG-1	6.6874	-0.515017	5551	1792	3.83715	B cells-a
BAD3517-3a3-210601_S-OVA_ACTTCCGTCAACCGAT-1	5.68121	-5.45728	5621	1860	1.868	B cells-c
BAD3517-3a3-210601_S-OVA_ACTTCCGTCCGAGAAG-1	-6.60498	-4.48272	6483	1726	4.08761	CD4 T cells-a
BAD3517-3a3-210601_S-OVA_ACTTCCGTCCTCACGT-1	-4.85303	-2.1509	7010	1778	1.35521	CD4 T cells-a
BAD3517-3a3-210601_S-OVA_ACTTCGCCACTCCTTG-1	-8.0065	0.874384	5024	1811	1.17436	CD4 T cells-a
BAD3517-3a3-210601_S-OVA_ACTTCGCCATCGCTCT-1	-7.67406	-0.601701	7263	2022	1.62467	CD4 T cells-a
BAD3517-3a3-210601_S-OVA_ACTTCGCGTCGTATTG-1	-4.08059	-4.09213	3305	1175	0.484115	CD4 T cells-a
BAD3517-3a3-210601_S-OVA_ACTTCGCGTTAACAGA-1	11.0538	-1.46167	4796	1578	1.64721	B cells-a
BAD3517-3a3-210601_S-OVA_ACTTCGCGTTATAGCC-1	-4.40623	-0.774114	5949	1619	1.52967	CD4 T cells-a
BAD3517-3a3-210601_S-OVA_ACTTCGCTCTACCTTA-1	7.62451	-0.660782	5079	1659	1.08289	B cells-a
BAD3517-3a3-210601_S-OVA_ACTTCGCTCTATACGG-1	6.08688	-1.95606	5635	1479	1.57941	B cells-a
BAD3517-3a3-210601_S-OVA_ACTTCGCTCTTCTGGC-1	-7.76481	-2.21035	7182	2099	2.04678	CD4 T cells-a
BAD3517-3a3-210601_S-OVA_ACTTTCAAGTGTCATC-1	-7.75436	-2.62903	5606	1673	2.05137	CD4 T cells-a
BAD3517-3a3-210601_S-OVA_ACTTTCACACACCTAA-1	-6.81762	-0.851673	4934	1572	0.648561	CD4 T cells-a
BAD3517-3a3-210601_S-OVA_ACTTTCACATAGATGA-1	-5.99636	0.172624	5109	1635	0.841652	CD4 T cells-a
BAD3517-3a3-210601_S-OVA_ACTTTCAGTCGAACAG-1	-7.21969	7.9061	2210	1096	6.15385	Treg cells
BAD3517-3a3-210601_S-OVA_ACTTTCATCAGCATTG-1	-8.35407	-2.39039	5970	1720	1.64154	CD4 T cells-a
BAD3517-3a3-210601_S-OVA_ACTTTGTGTTCCGGTG-1	-6.27257	-3.2938	6102	1737	2.58931	CD4 T cells-a
BAD3517-3a3-210601_S-OVA_AGAAATGAGAGCAGAA-1	-8.66032	-2.37576	4724	1598	3.00593	CD4 T cells-a
BAD3517-3a3-210601_S-OVA_AGAAATGAGCTTAAGA-1	-5.12388	-3.88894	7028	1845	2.03472	CD4 T cells-a
BAD3517-3a3-210601_S-OVA_AGAAATGCAAGCCCAC-1	-5.79105	-3.89994	5976	1652	2.25904	CD4 T cells-a
BAD3517-3a3-210601_S-OVA_AGAAATGCAATACGAA-1	-5.70718	-4.11331	5609	1498	3.04867	CD4 T cells-a
BAD3517-3a3-210601_S-OVA_AGAAATGGTAGGAGTC-1	-5.73556	-3.24953	5540	1704	1.48014	CD4 T cells-a
BAD3517-3a3-210601_S-OVA_AGAAATGGTATCGCAT-1	-7.41242	-3.1758	6205	1828	1.96616	CD4 T cells-a
BAD3517-3a3-210601_S-OVA_AGAAATGGTCCTTTGC-1	-3.99089	-3.1541	6569	1633	0.837266	CD4 T cells-a
BAD3517-3a3-210601_S-OVA_AGAAATGGTTGCAACT-1	-3.37306	-4.49075	4364	1125	2.97892	CD4 T cells-a
BAD3517-3a3-210601_S-OVA_AGAAATGGTTTAAGGA-1	-8.14585	-0.936013	4636	1676	1.70406	CD4 T cells-a
BAD3517-3a3-210601_S-OVA_AGAAATGTCTCACTCG-1	-7.24974	-0.206901	6097	1800	1.90258	CD4 T cells-a
BAD3517-3a3-210601_S-OVA_AGAACAAAGGTCATTC-1	-4.41335	-2.52721	4513	1365	1.83913	CD4 T cells-a
BAD3517-3a3-210601_S-OVA_AGAACAACAAACTAGA-1	7.9647	3.15278	1114	642	9.51526	B cells-c
BAD3517-3a3-210601_S-OVA_AGAACAACATCATTGG-1	8.17525	-0.0164897	5474	1739	3.87285	B cells-a
BAD3517-3a3-210601_S-OVA_AGAACAAGTGGTCTTA-1	-5.24551	-1.68839	3953	1259	1.54313	CD4 T cells-a
BAD3517-3a3-210601_S-OVA_AGAACAAGTTGGATCT-1	-4.1277	-1.68537	5872	1683	0.834469	CD4 T cells-a
BAD3517-3a3-210601_S-OVA_AGAACAATCCCTTCCC-1	5.38533	-0.769151	7074	2173	2.70003	B cells-a
BAD3517-3a3-210601_S-OVA_AGAACAATCCGCAAAT-1	-6.76472	-3.0424	6148	1815	2.52115	CD4 T cells-a
BAD3517-3a3-210601_S-OVA_AGAACAATCCTGGCTT-1	4.37814	-5.58463	6847	2164	3.11085	B cells-c
BAD3517-3a3-210601_S-OVA_AGAACCTAGCTACTAC-1	0.970856	8.51815	1207	580	0.1657	DCs
BAD3517-3a3-210601_S-OVA_AGAACCTCAAACCATC-1	-8.10034	-2.19674	6769	1999	1.31482	CD4 T cells-a
BAD3517-3a3-210601_S-OVA_AGAACCTCAAGAAATC-1	-4.83235	-2.55045	5471	1521	1.55365	CD4 T cells-a
BAD3517-3a3-210601_S-OVA_AGAACCTCACCCGTAG-1	-5.10133	-3.55244	6776	1808	1.84475	CD4 T cells-a
BAD3517-3a3-210601_S-OVA_AGAACCTCACCTCTAC-1	3.71631	7.52128	2268	772	3.7037	Basophils
BAD3517-3a3-210601_S-OVA_AGAACCTGTCTAGTGT-1	-4.27775	-3.66434	6416	1586	1.54302	CD4 T cells-a
BAD3517-3a3-210601_S-OVA_AGAACCTGTCTTGCTC-1	-8.96	-1.88997	6872	2100	1.25146	CD4 T cells-a
BAD3517-3a3-210601_S-OVA_AGAACCTTCGGAAGGT-1	7.71219	-2.90953	5201	1529	0.173044	B cells-a
BAD3517-3a3-210601_S-OVA_AGAAGCGAGAGGCTGT-1	9.79988	-2.84007	4438	1501	4.25868	B cells-a
BAD3517-3a3-210601_S-OVA_AGAAGCGAGGATAATC-1	6.35208	-2.06883	6611	1695	2.45046	B cells-a
BAD3517-3a3-210601_S-OVA_AGAAGCGGTAGCGTAG-1	3.5496	7.58257	2176	1017	0	Basophils
BAD3517-3a3-210601_S-OVA_AGAAGCGGTCCGTTTC-1	5.03376	-1.46644	10917	2345	2.64725	B cells-a
BAD3517-3a3-210601_S-OVA_AGAAGCGGTCCTGAAT-1	-6.04519	-0.412214	12553	2550	2.28631	CD4 T cells-a
BAD3517-3a3-210601_S-OVA_AGAAGCGGTGAATTGA-1	5.77664	-0.4398	7220	1851	1.7867	B cells-a
BAD3517-3a3-210601_S-OVA_AGAAGCGTCATGTCTT-1	-5.39333	-2.85249	4504	1343	2.26465	CD4 T cells-a
BAD3517-3a3-210601_S-OVA_AGAAGTACAACAGTGG-1	-4.05772	-2.93003	6619	1534	2.03958	CD4 T cells-a
BAD3517-3a3-210601_S-OVA_AGAAGTACAACGGGTA-1	7.26184	-0.438062	4993	1553	2.6437	B cells-a
BAD3517-3a3-210601_S-OVA_AGAAGTACAGTGCCTG-1	-7.40728	-1.0197	3942	1401	1.52207	CD4 T cells-a
BAD3517-3a3-210601_S-OVA_AGAAGTAGTACGATTC-1	-4.37503	-3.45903	5896	1594	1.56038	CD4 T cells-a
BAD3517-3a3-210601_S-OVA_AGAAGTATCACTGGGC-1	-7.59923	-3.10501	5296	1603	2.00151	CD4 T cells-a
BAD3517-3a3-210601_S-OVA_AGAAGTATCCATAGAC-1	-6.00896	-4.3528	7559	1838	2.97658	CD4 T cells-a
BAD3517-3a3-210601_S-OVA_AGAAGTATCCCTCAAC-1	-6.73548	6.64239	6983	2270	1.31749	Treg cells
BAD3517-3a3-210601_S-OVA_AGACAAAAGCGATCGA-1	-7.88481	-5.03287	5646	1545	8.28905	CD4 T cells-a
BAD3517-3a3-210601_S-OVA_AGACAAAAGTCTTCCC-1	8.25755	0.312115	5358	1826	5.58044	B cells-a
BAD3517-3a3-210601_S-OVA_AGACAAAAGTGGACGT-1	-7.77919	-0.584671	4200	1483	2.09524	CD4 T cells-a
BAD3517-3a3-210601_S-OVA_AGACAAACAATGACCT-1	10.2923	-0.0327604	4210	1233	2.3753	B cells-a
BAD3517-3a3-210601_S-OVA_AGACAAAGTACGATCT-1	-8.15181	-3.42096	5246	1621	4.32711	CD4 T cells-a
BAD3517-3a3-210601_S-OVA_AGACAAAGTTTAGAGA-1	6.60034	-0.735656	5793	1719	3.2453	B cells-a
BAD3517-3a3-210601_S-OVA_AGACAAATCCGTGTCT-1	-8.43146	-2.14948	5726	1850	1.93853	CD4 T cells-a
BAD3517-3a3-210601_S-OVA_AGACAAATCGCATGAT-1	-5.61754	-3.50715	5677	1608	1.32112	CD4 T cells-a
BAD3517-3a3-210601_S-OVA_AGACAAATCTAGCAAC-1	-7.96172	-3.63759	6420	1800	3.05296	CD4 T cells-a
BAD3517-3a3-210601_S-OVA_AGACAAATCTCATGCC-1	-7.31324	-1.76954	6454	1859	1.51844	CD4 T cells-a
BAD3517-3a3-210601_S-OVA_AGACACTAGAGAGCAA-1	8.09431	-1.9938	4863	1589	5.42875	B cells-a
BAD3517-3a3-210601_S-OVA_AGACACTAGTGCTCGC-1	8.16786	-1.34513	5207	1671	3.18802	B cells-a
BAD3517-3a3-210601_S-OVA_AGACACTAGTGGCGAT-1	5.40728	-4.99545	1225	594	10.9388	B cells-c
BAD3517-3a3-210601_S-OVA_AGACACTCAGGACGAT-1	-9.0179	-0.685032	4238	1482	2.3596	CD4 T cells-a
BAD3517-3a3-210601_S-OVA_AGACACTGTACAGAGC-1	7.70527	-1.15545	4748	1539	2.86436	B cells-a
BAD3517-3a3-210601_S-OVA_AGACACTGTGATTAGA-1	4.6603	-0.950893	10910	1637	2.16315	B cells-a
BAD3517-3a3-210601_S-OVA_AGACACTGTTCTCCTG-1	6.44369	-0.464791	5782	1645	2.40401	B cells-a
BAD3517-3a3-210601_S-OVA_AGACACTTCAAGGACG-1	-2.80249	-2.99471	6089	1475	1.42881	CD4 T cells-a
BAD3517-3a3-210601_S-OVA_AGACAGGCAAGGTTGG-1	-6.26256	-0.353354	4890	1481	1.88139	CD4 T cells-a
BAD3517-3a3-210601_S-OVA_AGACAGGCAATGTGGG-1	4.9131	-0.54823	19427	2856	3.09878	B cells-a
BAD3517-3a3-210601_S-OVA_AGACAGGCAGACCTAT-1	-7.34699	-1.6451	4552	1635	1.27417	CD4 T cells-a
BAD3517-3a3-210601_S-OVA_AGACAGGGTTGTCATG-1	-1.87442	6.41058	6330	1782	2.08531	CD4 T cells-b
BAD3517-3a3-210601_S-OVA_AGACAGGTCTTACTGT-1	-8.71404	-2.17557	5380	1790	2.75093	CD4 T cells-a
BAD3517-3a3-210601_S-OVA_AGACCATAGGTTACCT-1	10.2159	-1.78037	6812	1913	1.36524	B cells-a
BAD3517-3a3-210601_S-OVA_AGACCATCACCCTTAC-1	-6.1854	-0.071035	6448	1785	1.11663	CD4 T cells-a
BAD3517-3a3-210601_S-OVA_AGACCATGTCGGAACA-1	7.32884	-1.72398	6127	1767	3.65595	B cells-a
BAD3517-3a3-210601_S-OVA_AGACCATTCAATGCAC-1	-7.25831	-2.84429	5624	1750	1.5825	CD4 T cells-a
BAD3517-3a3-210601_S-OVA_AGACCATTCCTAAACG-1	10.5207	-1.33423	5987	1767	4.12561	B cells-a
BAD3517-3a3-210601_S-OVA_AGACCATTCCTGTTGC-1	4.61287	-6.44685	3230	1110	2.60062	B cells-c
BAD3517-3a3-210601_S-OVA_AGACCCGAGATGGTAT-1	5.15018	1.23583	14225	2661	4.01406	B cells-a
BAD3517-3a3-210601_S-OVA_AGACCCGAGTCTGCAT-1	-6.87311	-2.37825	5903	1797	1.60935	CD4 T cells-a
BAD3517-3a3-210601_S-OVA_AGACCCGCACTCGATA-1	1.31286	15.4074	5968	1573	1.40751	CD4 T cells-c
BAD3517-3a3-210601_S-OVA_AGACCCGCAGTCCCGA-1	-4.30027	-0.993693	6288	1538	1.82888	CD4 T cells-a
BAD3517-3a3-210601_S-OVA_AGACCCGCATGTGGCC-1	7.9066	-2.231	4808	1401	2.26705	B cells-a
BAD3517-3a3-210601_S-OVA_AGACCCGCATTCATCT-1	-7.06755	-1.36681	5383	1698	1.26324	CD4 T cells-a
BAD3517-3a3-210601_S-OVA_AGACCCGGTAGGAAAG-1	-3.88228	-3.64497	7355	1830	1.16927	CD4 T cells-a
BAD3517-3a3-210601_S-OVA_AGACCCGGTGTGTGGA-1	-3.56802	-2.26699	3094	963	1.71299	CD4 T cells-a
BAD3517-3a3-210601_S-OVA_AGACCCGTCGGATACT-1	-7.21695	-0.801577	6217	1823	1.3833	CD4 T cells-a
BAD3517-3a3-210601_S-OVA_AGACCCGTCTAAGCGT-1	-3.90769	-4.00387	7013	1623	2.52388	CD4 T cells-a
BAD3517-3a3-210601_S-OVA_AGACTCAAGACATGCG-1	-3.78459	-1.78097	6158	1687	1.78629	CD4 T cells-a
BAD3517-3a3-210601_S-OVA_AGACTCAAGAGAGGTA-1	7.71243	-0.715359	4808	1552	3.26539	B cells-a
BAD3517-3a3-210601_S-OVA_AGACTCAAGCGCCTCA-1	6.04831	-1.45205	6546	1669	0.870761	B cells-a
BAD3517-3a3-210601_S-OVA_AGACTCAGTGACACAG-1	-4.29285	-2.93895	5745	1453	1.77546	CD4 T cells-a
BAD3517-3a3-210601_S-OVA_AGACTCAGTGGATGAC-1	5.38566	-0.136354	3462	1071	2.85962	B cells-a
BAD3517-3a3-210601_S-OVA_AGACTCAGTTTCGATG-1	-7.34796	-1.98843	4281	1474	2.03224	CD4 T cells-a
BAD3517-3a3-210601_S-OVA_AGACTCATCAGTCTTT-1	-5.46374	-4.07159	7274	1997	1.55348	CD4 T cells-a
BAD3517-3a3-210601_S-OVA_AGACTCATCTGTCGTC-1	-4.59642	-2.95958	6550	1743	1.48092	CD4 T cells-a
BAD3517-3a3-210601_S-OVA_AGAGAATAGATCCCAT-1	8.34577	-1.95732	4866	1677	3.98685	B cells-a
BAD3517-3a3-210601_S-OVA_AGAGAATAGTCGAAGC-1	-3.46539	-3.17747	5618	1501	1.2104	CD4 T cells-a
BAD3517-3a3-210601_S-OVA_AGAGAATCATGTGGTT-1	5.5032	-2.28302	5764	1704	2.27273	B cells-a
BAD3517-3a3-210601_S-OVA_AGAGAATTCACCGACG-1	-6.51993	0.580868	6827	1791	1.45012	CD4 T cells-a
BAD3517-3a3-210601_S-OVA_AGAGAATTCGTTCAGA-1	-7.99631	-3.77594	5854	1725	3.60437	CD4 T cells-a
BAD3517-3a3-210601_S-OVA_AGAGAGCAGAGTCAGC-1	-3.16258	-3.11848	6333	1574	1.87905	CD4 T cells-a
BAD3517-3a3-210601_S-OVA_AGAGAGCAGCGAGAAA-1	-8.67828	-1.90999	3789	1435	2.3753	CD4 T cells-a
BAD3517-3a3-210601_S-OVA_AGAGAGCAGGTAAGTT-1	9.04506	2.62002	1182	668	9.81387	B cells-b
BAD3517-3a3-210601_S-OVA_AGAGAGCCAGCACAGA-1	-5.41291	-4.16249	6928	1812	1.7754	CD4 T cells-a
BAD3517-3a3-210601_S-OVA_AGAGAGCGTATCGCAT-1	11.079	-1.55405	5730	1521	3.10646	B cells-a
BAD3517-3a3-210601_S-OVA_AGAGAGCGTCTTTCAT-1	-5.15343	-4.45637	4142	1397	2.46258	CD4 T cells-a
BAD3517-3a3-210601_S-OVA_AGAGAGCTCAAGTCTG-1	5.78923	-2.18995	5758	1801	3.87287	B cells-a
BAD3517-3a3-210601_S-OVA_AGAGCAGAGTCAACAA-1	-8.26215	-1.556	4778	1660	1.77899	CD4 T cells-a
BAD3517-3a3-210601_S-OVA_AGAGCAGCAGGTCAAG-1	-7.26682	-2.50993	5423	1780	2.2128	CD4 T cells-a
BAD3517-3a3-210601_S-OVA_AGAGCAGTCAAAGAAC-1	8.48856	0.208174	5399	1634	4.81571	B cells-b
BAD3517-3a3-210601_S-OVA_AGAGCAGTCAAAGCCT-1	-6.28827	1.189	4046	1306	2.10084	CD4 T cells-a
BAD3517-3a3-210601_S-OVA_AGAGCAGTCCCAACTC-1	-2.90233	-3.37482	7099	1450	1.33822	CD4 T cells-a
BAD3517-3a3-210601_S-OVA_AGAGCAGTCCGGCTTT-1	-5.00883	-3.7056	6295	1694	1.30262	CD4 T cells-a
BAD3517-3a3-210601_S-OVA_AGAGCCCAGACAGCGT-1	6.15305	-1.49875	5289	1521	1.13443	B cells-a
BAD3517-3a3-210601_S-OVA_AGAGCCCCAACCGTAT-1	-5.07264	-4.30917	5854	1573	1.79365	CD4 T cells-a
BAD3517-3a3-210601_S-OVA_AGAGCCCCAGTCTGGC-1	-7.70158	1.01996	4831	1770	2.21486	CD4 T cells-a
BAD3517-3a3-210601_S-OVA_AGAGCCCGTCGTGCCA-1	-3.38891	-3.72099	4442	1233	1.84602	CD4 T cells-a
BAD3517-3a3-210601_S-OVA_AGATAGAAGCTGTACT-1	-3.33207	-2.00497	4757	1276	1.36641	CD4 T cells-a
BAD3517-3a3-210601_S-OVA_AGATAGACAGCAGATG-1	-7.35288	-1.97063	4135	1510	1.66868	CD4 T cells-a
BAD3517-3a3-210601_S-OVA_AGATAGACAGGAATCG-1	-5.6754	-3.19829	5366	1580	2.10585	CD4 T cells-a
BAD3517-3a3-210601_S-OVA_AGATAGACATCTCAAG-1	-6.7571	-2.32284	5471	1578	1.71815	CD4 T cells-a
BAD3517-3a3-210601_S-OVA_AGATAGAGTAGTTCCA-1	-4.19328	-2.05211	5904	1616	1.23645	CD4 T cells-a
BAD3517-3a3-210601_S-OVA_AGATAGATCGCTCCTA-1	-4.67504	-1.97612	5360	1617	1.04478	CD4 T cells-a
BAD3517-3a3-210601_S-OVA_AGATCCAAGTCAGGGT-1	7.36244	-0.557448	4533	1522	2.80168	B cells-a
BAD3517-3a3-210601_S-OVA_AGATCCAAGTGTACAA-1	-3.92744	-3.1991	5187	1439	1.79294	CD4 T cells-a
BAD3517-3a3-210601_S-OVA_AGATCCACAGCGTTTA-1	-5.24648	-3.28946	5904	1664	1.45664	CD4 T cells-a
BAD3517-3a3-210601_S-OVA_AGATCCACAGGTATGG-1	-4.17334	-3.9399	6397	1512	0.844146	CD4 T cells-a
BAD3517-3a3-210601_S-OVA_AGATCCAGTCTTCGAA-1	8.47883	3.55539	1099	654	7.91629	B cells-b
BAD3517-3a3-210601_S-OVA_AGATCCATCACGGGCT-1	1.18374	9.61724	1497	615	1.2024	DCs
BAD3517-3a3-210601_S-OVA_AGATCCATCAGTCATG-1	-8.79897	-1.76696	4974	1738	1.99035	CD4 T cells-a
BAD3517-3a3-210601_S-OVA_AGATCGTCAAGTGACG-1	-6.03243	-2.50101	5847	1680	2.58252	CD4 T cells-a
BAD3517-3a3-210601_S-OVA_AGATCGTCAGATCCTA-1	-7.6874	-0.700798	5252	1645	2.18964	CD4 T cells-a
BAD3517-3a3-210601_S-OVA_AGATCGTCATGAAAGT-1	-4.21808	-3.98013	6815	1742	1.54072	CD4 T cells-a
BAD3517-3a3-210601_S-OVA_AGATCGTTCATATGGC-1	6.4402	0.647834	4569	1592	3.96148	B cells-a
BAD3517-3a3-210601_S-OVA_AGATGAAAGTACAGAT-1	-6.10437	-2.23916	5267	1640	1.15815	CD4 T cells-a
BAD3517-3a3-210601_S-OVA_AGATGAACAGGACAGT-1	-6.14596	-3.71939	6900	1868	1.82609	CD4 T cells-a
BAD3517-3a3-210601_S-OVA_AGATGAAGTATGCTAC-1	-4.5796	-0.645319	4730	1505	1.58562	CD4 T cells-a
BAD3517-3a3-210601_S-OVA_AGATGAAGTTCTTCAT-1	9.0079	-0.892424	10527	2695	4.90168	B cells-a
BAD3517-3a3-210601_S-OVA_AGATGAATCACATACG-1	7.55925	-2.8021	5406	1659	2.88568	B cells-a
BAD3517-3a3-210601_S-OVA_AGATGCTAGAGATCGC-1	-3.23091	-4.05836	4656	1263	1.71821	CD4 T cells-a
BAD3517-3a3-210601_S-OVA_AGATGCTAGGGAGGTG-1	-5.88347	-0.53328	5990	1702	2.80467	CD4 T cells-a
BAD3517-3a3-210601_S-OVA_AGATGCTCAAAGGTTA-1	5.99711	-5.94261	6954	1924	5.0906	B cells-c
BAD3517-3a3-210601_S-OVA_AGATGCTCACGGTCTG-1	-5.39187	-3.62466	7020	1713	2.26496	CD4 T cells-a
BAD3517-3a3-210601_S-OVA_AGATGCTCACTCACTC-1	6.73716	-0.29623	6931	1898	1.8612	B cells-a
BAD3517-3a3-210601_S-OVA_AGATGCTGTCCAGCCA-1	-7.75365	-1.45301	11965	2675	2.64939	CD4 T cells-a
BAD3517-3a3-210601_S-OVA_AGCATCAAGTCAAGCG-1	7.61118	0.590873	5744	1784	3.83008	B cells-a
BAD3517-3a3-210601_S-OVA_AGCATCACAACCAACT-1	-8.26102	0.0683677	5338	1862	0.749344	CD4 T cells-a
BAD3517-3a3-210601_S-OVA_AGCATCACACCGGCTA-1	-9.17724	-2.54369	5509	1834	2.14195	CD4 T cells-a
BAD3517-3a3-210601_S-OVA_AGCATCACAGAACGCA-1	-4.4601	-2.88467	10149	2259	2.03961	CD4 T cells-a
BAD3517-3a3-210601_S-OVA_AGCATCACAGAGGCTA-1	-7.05261	-1.7741	4419	1534	2.03666	CD4 T cells-a
BAD3517-3a3-210601_S-OVA_AGCATCACAGGTGTTT-1	-3.80274	-3.18571	6110	1498	1.71849	CD4 T cells-a
BAD3517-3a3-210601_S-OVA_AGCATCACATAGTCAC-1	-4.85854	-3.94128	8465	2086	1.9492	CD4 T cells-a
BAD3517-3a3-210601_S-OVA_AGCATCACATGGCTAT-1	9.07321	-1.35159	5453	1852	4.01614	B cells-a
BAD3517-3a3-210601_S-OVA_AGCCAATAGACGGTCA-1	8.00204	1.3512	5075	1758	5.02463	B cells-b
BAD3517-3a3-210601_S-OVA_AGCCAATGTAACACGG-1	-6.07307	-3.98822	6180	1780	2.75081	CD4 T cells-a
BAD3517-3a3-210601_S-OVA_AGCCAATGTCATGACT-1	-4.79112	-0.294262	12893	2462	1.53572	CD4 T cells-a
BAD3517-3a3-210601_S-OVA_AGCCAATGTGAAGCGT-1	-3.07178	-4.43737	4728	1126	1.8824	CD4 T cells-a
BAD3517-3a3-210601_S-OVA_AGCCAATTCCCTCGAT-1	-3.02798	-3.237	5950	1447	0.756303	CD4 T cells-a
BAD3517-3a3-210601_S-OVA_AGCCAATTCGTGTTCC-1	-6.36025	-3.00039	6396	1781	2.34522	CD4 T cells-a
BAD3517-3a3-210601_S-OVA_AGCCACGAGCGTCTGC-1	-5.2341	-4.42203	6135	1648	1.64629	CD4 T cells-a
BAD3517-3a3-210601_S-OVA_AGCCACGAGGTGCTTT-1	-6.04904	-0.604666	6335	1772	2.55722	CD4 T cells-a
BAD3517-3a3-210601_S-OVA_AGCCACGAGTTGTCGT-1	-7.24238	-1.58984	7856	1929	3.6278	CD4 T cells-a
BAD3517-3a3-210601_S-OVA_AGCCACGCACGACAAG-1	-7.26897	-2.51799	6499	1856	2.00031	CD4 T cells-a
BAD3517-3a3-210601_S-OVA_AGCCACGCATGACCCG-1	-6.94733	7.51379	7451	2461	1.51657	Treg cells
BAD3517-3a3-210601_S-OVA_AGCCAGCAGATGAAGG-1	8.49024	3.01469	1517	790	11.8655	B cells-b
BAD3517-3a3-210601_S-OVA_AGCCAGCCACATATCG-1	7.26029	-1.79751	5776	1672	2.73546	B cells-a
BAD3517-3a3-210601_S-OVA_AGCCAGCCATAACGGG-1	9.1589	-0.393463	4315	1455	4.47277	B cells-a
BAD3517-3a3-210601_S-OVA_AGCCAGCTCGCACTCT-1	-8.02302	-1.55954	5286	1748	1.70261	CD4 T cells-a
BAD3517-3a3-210601_S-OVA_AGCCAGCTCGTAACAC-1	4.96173	0.156481	6140	1824	2.83388	B cells-a
BAD3517-3a3-210601_S-OVA_AGCGATTAGACGTCGA-1	8.71215	-1.69406	5257	1531	3.63325	B cells-a
BAD3517-3a3-210601_S-OVA_AGCGATTCAAAGCTAA-1	-4.52699	-3.56475	5889	1748	1.40941	CD4 T cells-a
BAD3517-3a3-210601_S-OVA_AGCGATTCACAACCGC-1	-8.80642	-1.17014	6684	2000	2.24417	CD4 T cells-a
BAD3517-3a3-210601_S-OVA_AGCGATTCACCCTGTT-1	-6.0369	-3.51042	6095	1649	1.75554	CD4 T cells-a
BAD3517-3a3-210601_S-OVA_AGCGATTCACGTTCGG-1	-5.87195	-2.51677	5493	1516	2.96741	CD4 T cells-a
BAD3517-3a3-210601_S-OVA_AGCGCCAAGATTGAGT-1	-5.50364	-1.35116	10613	2384	1.093	CD4 T cells-a
BAD3517-3a3-210601_S-OVA_AGCGCCAAGCTTGTGT-1	-6.59481	-3.31381	4816	1430	2.53322	CD4 T cells-a
BAD3517-3a3-210601_S-OVA_AGCGCCAAGGGTATAT-1	-7.59128	-3.23865	7110	1939	3.41772	CD4 T cells-a
BAD3517-3a3-210601_S-OVA_AGCGCCACAAGATGTA-1	-5.14748	-2.44172	4299	1282	1.8609	CD4 T cells-a
BAD3517-3a3-210601_S-OVA_AGCGCCATCAACTCTT-1	-7.0055	0.0389776	5120	1585	1.83594	CD4 T cells-a
BAD3517-3a3-210601_S-OVA_AGCGCTGAGACGTCGA-1	5.94802	-3.86844	3890	1468	3.7018	B cells-a
BAD3517-3a3-210601_S-OVA_AGCGCTGAGAGTCAAT-1	6.69848	-4.03714	6646	1758	3.18989	B cells-a
BAD3517-3a3-210601_S-OVA_AGCGCTGAGTAACGTA-1	-4.46659	-3.11088	4813	1489	2.09848	CD4 T cells-a
BAD3517-3a3-210601_S-OVA_AGCGCTGCAAGAGGTC-1	-5.62252	-3.0674	5376	1550	2.10193	CD4 T cells-a
BAD3517-3a3-210601_S-OVA_AGCGCTGCACATCATG-1	-6.86364	2.02075	3669	1517	2.86182	CD4 T cells-a
BAD3517-3a3-210601_S-OVA_AGCGCTGCACCCTGAG-1	5.92732	-6.06745	4188	1646	4.79943	B cells-c
BAD3517-3a3-210601_S-OVA_AGCGCTGGTCCTGTTC-1	7.5631	-2.40334	5644	1689	0.956768	B cells-a
BAD3517-3a3-210601_S-OVA_AGCGCTGGTGTCTTGA-1	4.4695	-2.17846	7930	2029	2.11854	B cells-a
BAD3517-3a3-210601_S-OVA_AGCGCTGTCATAGACC-1	5.30425	-5.69802	11885	2186	2.98696	B cells-c
BAD3517-3a3-210601_S-OVA_AGCGCTGTCCGGCAAC-1	6.69995	-1.49997	5855	1745	2.74979	B cells-a
BAD3517-3a3-210601_S-OVA_AGCGCTGTCTAGTGTG-1	1.88417	15.2865	3298	1272	1.57671	CD4 T cells-c
BAD3517-3a3-210601_S-OVA_AGCGTATAGGGTGAAA-1	-8.55579	-2.33291	4254	1489	1.90409	CD4 T cells-a
BAD3517-3a3-210601_S-OVA_AGCGTATCATCTAGAC-1	7.8662	-2.72027	5363	1621	1.23065	B cells-a
BAD3517-3a3-210601_S-OVA_AGCGTCGAGCTAAACA-1	-1.5652	6.17667	8284	2467	2.71608	CD4 T cells-b
BAD3517-3a3-210601_S-OVA_AGCGTCGAGGCGTCCT-1	-5.38418	-4.84265	2022	803	3.46192	CD4 T cells-a
BAD3517-3a3-210601_S-OVA_AGCGTCGCAAACAGGC-1	-6.42603	0.902681	7019	1948	2.29377	CD4 T cells-a
BAD3517-3a3-210601_S-OVA_AGCGTCGCATCTCAAG-1	9.62245	-3.18708	3580	1291	3.10056	B cells-a
BAD3517-3a3-210601_S-OVA_AGCTACAAGTGGTTCT-1	8.19683	-1.05037	4245	1419	3.1331	B cells-a
BAD3517-3a3-210601_S-OVA_AGCTACAAGTTACTCG-1	-8.59535	-0.560222	8014	2291	1.33516	CD4 T cells-a
BAD3517-3a3-210601_S-OVA_AGCTACAGTACCATAC-1	-6.95863	-3.06272	8391	2271	2.06173	CD4 T cells-a
BAD3517-3a3-210601_S-OVA_AGCTACAGTAGACGGT-1	-4.31231	-3.52824	4885	1348	2.1085	CD4 T cells-a
BAD3517-3a3-210601_S-OVA_AGCTACAGTAGAGCTG-1	1.59834	8.16641	1326	608	0.377074	Myeloid cells
BAD3517-3a3-210601_S-OVA_AGCTACAGTGTCCGTG-1	-5.43939	0.462982	4786	1341	1.52528	CD4 T cells-a
BAD3517-3a3-210601_S-OVA_AGCTACATCAGAACCT-1	8.2241	0.648222	4187	1570	3.96465	B cells-b
BAD3517-3a3-210601_S-OVA_AGCTACATCATTGGTG-1	1.77178	15.3668	4543	1633	2.13515	CD4 T cells-c
BAD3517-3a3-210601_S-OVA_AGCTACATCCCATAAG-1	-4.20836	-3.69297	5707	1498	0.683371	CD4 T cells-a
BAD3517-3a3-210601_S-OVA_AGCTCAAGTATACCCA-1	-7.49157	-1.45684	4689	1545	1.81275	CD4 T cells-a
BAD3517-3a3-210601_S-OVA_AGCTTCCAGCGGACAT-1	-7.77896	-2.44981	5140	1545	1.90661	CD4 T cells-a
BAD3517-3a3-210601_S-OVA_AGCTTCCAGCTGTGCC-1	-7.75161	-0.0753575	6206	1895	1.75636	CD4 T cells-a
BAD3517-3a3-210601_S-OVA_AGCTTCCAGGAGACCT-1	-7.33462	-0.311016	6422	1926	1.55715	CD4 T cells-a
BAD3517-3a3-210601_S-OVA_AGCTTCCAGGCTGGAT-1	-8.68857	-0.126056	4366	1619	2.35914	CD4 T cells-a
BAD3517-3a3-210601_S-OVA_AGCTTCCAGTGCAGCA-1	-5.12324	0.283785	5796	1687	3.1746	CD4 T cells-a
BAD3517-3a3-210601_S-OVA_AGCTTCCGTTAGAGAT-1	-7.80782	0.386657	4350	1498	2.2069	CD4 T cells-a
BAD3517-3a3-210601_S-OVA_AGCTTCCGTTGGGCCT-1	1.18804	8.98652	11110	2598	1.06211	DCs
BAD3517-3a3-210601_S-OVA_AGCTTCCTCGGTTAGT-1	-6.26852	1.12255	4933	1527	1.05413	CD4 T cells-a
BAD3517-3a3-210601_S-OVA_AGGAAATAGGTTGGTG-1	-6.32383	-1.89384	6773	1771	2.9529	CD4 T cells-a
BAD3517-3a3-210601_S-OVA_AGGAAATCAGGCACAA-1	7.28052	-1.02356	6283	1681	4.64746	B cells-a
BAD3517-3a3-210601_S-OVA_AGGAAATGTGGAGGTT-1	-4.70023	-4.2173	5545	1482	2.25428	CD4 T cells-a
BAD3517-3a3-210601_S-OVA_AGGAAATTCTACCTTA-1	1.93331	7.6259	3425	1032	0	Myeloid cells
BAD3517-3a3-210601_S-OVA_AGGAAATTCTTTCAGT-1	-4.78163	-1.60061	3692	1095	0.866739	CD4 T cells-a
BAD3517-3a3-210601_S-OVA_AGGAATAAGTAGGGTC-1	5.62253	-2.15048	5379	1562	4.87079	B cells-a
BAD3517-3a3-210601_S-OVA_AGGAATAAGTATTAGG-1	-4.75302	-1.99204	5098	1502	2.00078	CD4 T cells-a
BAD3517-3a3-210601_S-OVA_AGGAATAAGTGTACAA-1	6.33111	-1.53326	5066	1510	2.42795	B cells-a
BAD3517-3a3-210601_S-OVA_AGGAATACAATAGGGC-1	7.41185	-1.49467	4551	1446	3.66952	B cells-a
BAD3517-3a3-210601_S-OVA_AGGAATACATATGCGT-1	-6.1951	-0.35367	6629	1843	1.47835	CD4 T cells-a
BAD3517-3a3-210601_S-OVA_AGGAATACATCAGTGT-1	-5.29393	-0.552166	6526	1667	1.96139	CD4 T cells-a
BAD3517-3a3-210601_S-OVA_AGGAATACATCATGAC-1	-7.53945	-0.636292	5472	1713	2.33918	CD4 T cells-a
BAD3517-3a3-210601_S-OVA_AGGAATACATTGCAAC-1	-6.41971	-3.14522	4049	1390	1.87701	CD4 T cells-a
BAD3517-3a3-210601_S-OVA_AGGAATAGTAGCGTCC-1	-4.12067	-4.33912	3563	1154	1.45944	CD4 T cells-a
BAD3517-3a3-210601_S-OVA_AGGAATAGTCGCATGC-1	-8.22111	-2.3057	6366	1887	1.83789	CD4 T cells-a
BAD3517-3a3-210601_S-OVA_AGGACGAAGGGTGAGG-1	-3.38695	-2.76223	6891	1591	2.43796	CD4 T cells-a
BAD3517-3a3-210601_S-OVA_AGGACGACACTTTAGG-1	-6.03156	-2.63696	6164	1864	1.15185	CD4 T cells-a
BAD3517-3a3-210601_S-OVA_AGGACGACAGACCTGC-1	6.11875	-0.0265139	6049	1827	3.47165	B cells-a
BAD3517-3a3-210601_S-OVA_AGGACGACAGCAGAAC-1	-7.23789	-2.87981	5962	1787	2.29789	CD4 T cells-a
BAD3517-3a3-210601_S-OVA_AGGACGAGTGCTTATG-1	-3.95428	-3.93231	5052	1334	2.65241	CD4 T cells-a
BAD3517-3a3-210601_S-OVA_AGGACGAGTTGCCATA-1	4.83564	-5.47381	5349	1784	8.58104	B cells-c
BAD3517-3a3-210601_S-OVA_AGGACGATCGAAACAA-1	-7.23539	-2.17454	4221	1456	2.10851	CD4 T cells-a
BAD3517-3a3-210601_S-OVA_AGGACGATCGATCCCT-1	9.01474	-2.62106	5087	1626	2.12306	B cells-a
BAD3517-3a3-210601_S-OVA_AGGACTTAGTCTGGAG-1	6.58667	-2.89352	6131	1537	1.51688	B cells-a
BAD3517-3a3-210601_S-OVA_AGGACTTAGTGATTCC-1	-7.3911	-0.427206	5185	1668	1.17647	CD4 T cells-a
BAD3517-3a3-210601_S-OVA_AGGACTTCATTGAAAG-1	7.49201	-1.96118	4599	1511	0.717547	B cells-a
BAD3517-3a3-210601_S-OVA_AGGACTTTCAAGGAGC-1	-6.7394	6.5764	7449	2100	1.46328	Treg cells
BAD3517-3a3-210601_S-OVA_AGGACTTTCACCGCTT-1	-7.07849	-3.09652	3978	1251	2.16189	CD4 T cells-a
BAD3517-3a3-210601_S-OVA_AGGACTTTCGCTGTCT-1	-7.48349	-2.04344	3875	1325	1.23871	CD4 T cells-a
BAD3517-3a3-210601_S-OVA_AGGACTTTCTGGCCAG-1	-7.6499	-2.62024	8115	2104	2.94516	CD4 T cells-a
BAD3517-3a3-210601_S-OVA_AGGAGGTAGGTACATA-1	-4.99796	-2.72152	4932	1466	2.10868	CD4 T cells-a
BAD3517-3a3-210601_S-OVA_AGGAGGTCACTGGCCA-1	-7.54994	-1.92491	6121	1834	2.40157	CD4 T cells-a
BAD3517-3a3-210601_S-OVA_AGGAGGTGTCCTACGG-1	4.96396	-4.58305	1572	818	12.2774	B cells-c
BAD3517-3a3-210601_S-OVA_AGGAGGTTCGATACTG-1	-4.95801	-0.721202	5123	1642	1.11263	CD4 T cells-a
BAD3517-3a3-210601_S-OVA_AGGAGGTTCGCCATAA-1	-6.25794	-1.39717	5138	1592	1.90736	Treg cells
BAD3517-3a3-210601_S-OVA_AGGATAAAGACCTCCG-1	8.66495	-1.92662	4385	1523	2.62258	B cells-a
BAD3517-3a3-210601_S-OVA_AGGATAAAGCAGAAAG-1	-7.42549	-4.91682	5916	1499	5.24003	CD4 T cells-a
BAD3517-3a3-210601_S-OVA_AGGATAAAGTAAGGGA-1	-1.91166	6.46961	1793	888	2.06358	CD4 T cells-b
BAD3517-3a3-210601_S-OVA_AGGATAACAAGATTGA-1	8.52922	-2.99216	4864	1452	0.760691	B cells-a
BAD3517-3a3-210601_S-OVA_AGGATAACAAGTTCCA-1	-6.52056	-1.48134	12871	2642	2.19874	CD4 T cells-a
BAD3517-3a3-210601_S-OVA_AGGATAACACAACGCC-1	-3.52756	-3.56198	7887	1774	0.494485	CD4 T cells-a
BAD3517-3a3-210601_S-OVA_AGGATAACACATCCCT-1	-6.2755	-3.84658	5761	1633	1.56223	CD4 T cells-a
BAD3517-3a3-210601_S-OVA_AGGATAACACTCATAG-1	-5.22355	-2.12466	5223	1550	1.11047	CD4 T cells-a
BAD3517-3a3-210601_S-OVA_AGGATAACAGGTTACT-1	-4.53084	-2.81884	5281	1525	2.17762	CD4 T cells-a
BAD3517-3a3-210601_S-OVA_AGGATAATCTTTACAC-1	6.74224	-2.1967	6643	1659	2.64941	B cells-a
BAD3517-3a3-210601_S-OVA_AGGATCTCAATTTCGG-1	5.94508	-2.7002	5616	1548	1.72721	B cells-a
BAD3517-3a3-210601_S-OVA_AGGATCTCAGACAAAT-1	-6.01663	-0.491035	4015	1448	1.32005	CD4 T cells-a
BAD3517-3a3-210601_S-OVA_AGGATCTGTTCGTACA-1	-8.58273	-0.251411	4549	1748	2.52803	CD4 T cells-a
BAD3517-3a3-210601_S-OVA_AGGATCTTCTGAGCAT-1	-6.07659	-1.591	5124	1538	0.741608	CD4 T cells-a
BAD3517-3a3-210601_S-OVA_AGGCATTAGAGAATCT-1	-4.98423	-4.29324	6385	1683	2.14565	CD4 T cells-a
BAD3517-3a3-210601_S-OVA_AGGCATTCAAGAATGT-1	6.90874	-1.62653	5209	1577	1.30543	B cells-a
BAD3517-3a3-210601_S-OVA_AGGCATTGTGCTTATG-1	-5.20761	-0.481119	4734	1409	1.7744	CD4 T cells-a
BAD3517-3a3-210601_S-OVA_AGGCATTTCTTAGCCC-1	-6.47055	-1.4917	4743	1469	2.21379	CD4 T cells-a
BAD3517-3a3-210601_S-OVA_AGGCCACAGCCTGTGC-1	-7.7278	-3.26114	7445	1947	3.70719	CD4 T cells-a
BAD3517-3a3-210601_S-OVA_AGGCCACAGTCACTGT-1	6.91952	-0.00177669	5462	1566	2.36177	B cells-a
BAD3517-3a3-210601_S-OVA_AGGCCACCACAATGAA-1	8.10519	0.700031	5878	1802	3.77679	B cells-b
BAD3517-3a3-210601_S-OVA_AGGCCACCATACAGCT-1	7.32057	-1.67264	5159	1573	4.80713	B cells-a
BAD3517-3a3-210601_S-OVA_AGGCCACTCAGAATAG-1	-3.47105	-3.83694	6067	1433	1.26916	CD4 T cells-a
BAD3517-3a3-210601_S-OVA_AGGCCACTCCCACAGG-1	2.0155	7.55924	1791	715	0.446678	Myeloid cells
BAD3517-3a3-210601_S-OVA_AGGCCACTCCTAGAGT-1	-6.34877	-0.596693	7749	1977	2.18093	CD4 T cells-a
BAD3517-3a3-210601_S-OVA_AGGCTGCAGCGGATCA-1	-9.09183	-1.30729	3921	1441	1.86177	CD4 T cells-a
BAD3517-3a3-210601_S-OVA_AGGCTGCAGGATTTCC-1	9.41289	2.34407	1422	849	9.63432	B cells-b
BAD3517-3a3-210601_S-OVA_AGGCTGCAGTATGGAT-1	7.18743	-1.91575	4716	1436	3.43511	B cells-a
BAD3517-3a3-210601_S-OVA_AGGCTGCGTAACGTTC-1	-6.51453	0.0565798	4517	1472	1.68253	CD4 T cells-a
BAD3517-3a3-210601_S-OVA_AGGGAGTAGAACAGGA-1	-3.58394	-1.53895	6451	1583	1.48814	CD4 T cells-a
BAD3517-3a3-210601_S-OVA_AGGGAGTAGCGTGCTC-1	8.71018	-2.74325	3699	1220	5.02839	B cells-a
BAD3517-3a3-210601_S-OVA_AGGGAGTAGGATACAT-1	6.01059	0.893089	4569	1506	3.37054	B cells-a
BAD3517-3a3-210601_S-OVA_AGGGAGTAGTGGATAT-1	-7.91617	-0.589615	5023	1683	1.27414	CD4 T cells-a
BAD3517-3a3-210601_S-OVA_AGGGAGTAGTTGGCTT-1	-5.34201	0.349383	4206	1448	2.90062	CD4 T cells-a
BAD3517-3a3-210601_S-OVA_AGGGAGTCAGAACTCT-1	-3.65516	-3.35787	6963	1746	0.847336	CD4 T cells-a
BAD3517-3a3-210601_S-OVA_AGGGAGTGTGTTGACT-1	-3.37957	-2.31983	5506	1561	1.85252	CD4 T cells-a
BAD3517-3a3-210601_S-OVA_AGGGAGTGTTGTCAGT-1	-7.23905	-2.1934	4605	1570	2.21498	CD4 T cells-a
BAD3517-3a3-210601_S-OVA_AGGGCCTAGATAGGGA-1	-5.14109	-0.347116	4489	1391	1.00245	CD4 T cells-a
BAD3517-3a3-210601_S-OVA_AGGGCCTCACAATTCG-1	-6.92034	-0.906441	5349	1657	2.74818	CD4 T cells-a
BAD3517-3a3-210601_S-OVA_AGGGCCTGTACTTGTG-1	-7.51748	-0.749247	5805	1666	2.39449	CD4 T cells-a
BAD3517-3a3-210601_S-OVA_AGGGCTCCAATCTCTT-1	-6.39547	-0.562292	4301	1492	1.76703	CD4 T cells-a
BAD3517-3a3-210601_S-OVA_AGGGCTCCACTCTAGA-1	-4.53078	-1.5855	5863	1538	1.84206	Treg cells
BAD3517-3a3-210601_S-OVA_AGGGCTCCATAATGCC-1	-8.88505	-0.167777	3876	1558	1.10939	CD4 T cells-a
BAD3517-3a3-210601_S-OVA_AGGGCTCGTGTATCCA-1	7.21221	-0.791343	5823	1779	3.81247	B cells-a
BAD3517-3a3-210601_S-OVA_AGGGCTCTCACTAGCA-1	-7.10502	-0.832556	5578	1791	0.878451	CD4 T cells-a
BAD3517-3a3-210601_S-OVA_AGGGCTCTCAGCGTCG-1	-6.89526	-3.5981	4193	1263	2.45648	CD4 T cells-a
BAD3517-3a3-210601_S-OVA_AGGGCTCTCCATCAGA-1	-5.9747	-3.82873	4997	1422	2.82169	CD4 T cells-a
BAD3517-3a3-210601_S-OVA_AGGGCTCTCTGGGAGA-1	5.50817	0.300295	6740	1943	5.13353	B cells-a
BAD3517-3a3-210601_S-OVA_AGGGTCCAGACGTCGA-1	-4.30558	-3.15964	6012	1620	2.04591	CD4 T cells-a
BAD3517-3a3-210601_S-OVA_AGGGTCCAGGTTCCAT-1	1.56498	6.87194	9551	2136	0.429274	Myeloid cells
BAD3517-3a3-210601_S-OVA_AGGGTCCCAATTGAAG-1	-7.82395	-0.732846	5222	1658	1.81923	CD4 T cells-a
BAD3517-3a3-210601_S-OVA_AGGGTCCCACATAGCT-1	-4.4724	-2.5643	6128	1598	1.30548	CD4 T cells-a
BAD3517-3a3-210601_S-OVA_AGGGTCCCAGATCCAT-1	-4.54305	-3.85455	6552	1669	2.27411	CD4 T cells-a
BAD3517-3a3-210601_S-OVA_AGGGTCCCATCTAACG-1	-4.66921	-3.36535	7996	1901	2.28864	CD4 T cells-a
BAD3517-3a3-210601_S-OVA_AGGGTCCTCAGCGGAA-1	-6.67936	-2.80615	5021	1483	2.78829	CD4 T cells-a
BAD3517-3a3-210601_S-OVA_AGGGTCCTCATACGGT-1	-5.12909	-2.38114	8892	2081	1.27081	CD4 T cells-a
BAD3517-3a3-210601_S-OVA_AGGGTCCTCGGCTGTG-1	7.20107	-0.670932	3385	1310	2.5997	B cells-a
BAD3517-3a3-210601_S-OVA_AGGGTCCTCTCGGCTT-1	-7.91931	-2.09526	9702	2433	2.56648	CD4 T cells-a
BAD3517-3a3-210601_S-OVA_AGGGTGAAGCTAATCC-1	8.56634	3.34292	1124	625	11.6548	B cells-b
BAD3517-3a3-210601_S-OVA_AGGGTGAAGCTAGTTC-1	-6.09989	-2.45802	6887	1745	2.43938	CD4 T cells-a
BAD3517-3a3-210601_S-OVA_AGGGTGACACATGACT-1	-5.28618	-2.48742	5793	1622	2.29587	CD4 T cells-a
BAD3517-3a3-210601_S-OVA_AGGGTGACACCAATTG-1	-5.00056	-1.84701	11440	2376	1.31119	CD4 T cells-a
BAD3517-3a3-210601_S-OVA_AGGGTGACACGTTCGG-1	10.8878	-1.515	9036	2404	3.28685	B cells-a
BAD3517-3a3-210601_S-OVA_AGGGTGAGTCGTTATG-1	-4.82671	0.600164	6050	1577	2.95868	CD4 T cells-a
BAD3517-3a3-210601_S-OVA_AGGGTTTAGCACTCCG-1	5.30978	-1.41981	2195	669	4.64692	B cells-a
BAD3517-3a3-210601_S-OVA_AGGGTTTCATTGACAC-1	-7.61705	-2.63162	5106	1715	1.74305	CD4 T cells-a
BAD3517-3a3-210601_S-OVA_AGGGTTTGTAACAAGT-1	-7.28963	7.36269	4472	1750	3.62254	Treg cells
BAD3517-3a3-210601_S-OVA_AGGGTTTGTTGAGAGC-1	7.46656	0.23208	3821	1429	3.06203	B cells-a
BAD3517-3a3-210601_S-OVA_AGGGTTTTCAGAGCGA-1	9.29529	0.146132	3115	1336	4.62279	B cells-a
BAD3517-3a3-210601_S-OVA_AGGGTTTTCCGTGGTG-1	-3.25657	-1.88566	4200	1070	1.07143	CD4 T cells-a
BAD3517-3a3-210601_S-OVA_AGGGTTTTCGAAATCC-1	-6.39189	-0.299215	8121	2108	2.10565	CD4 T cells-a
BAD3517-3a3-210601_S-OVA_AGGGTTTTCTCAAAGC-1	-6.00814	-0.403742	4237	1411	1.32169	CD4 T cells-a
BAD3517-3a3-210601_S-OVA_AGGTAGGAGATACTGA-1	-6.42554	7.28262	7459	2473	2.10484	Treg cells
BAD3517-3a3-210601_S-OVA_AGGTAGGCACTCTGCT-1	-5.47308	-3.59703	6477	1708	2.34677	CD4 T cells-a
BAD3517-3a3-210601_S-OVA_AGGTAGGCAGGCAATG-1	7.53554	-0.849206	5400	1495	3.2037	B cells-a
BAD3517-3a3-210601_S-OVA_AGGTAGGCATCTTTCA-1	-4.96957	-1.61233	6683	1770	1.99012	CD4 T cells-a
BAD3517-3a3-210601_S-OVA_AGGTAGGGTGGACCAA-1	7.82595	-0.129079	4804	1540	3.49709	B cells-a
BAD3517-3a3-210601_S-OVA_AGGTCATAGGTAGTAT-1	1.68103	15.433	3127	1253	1.05532	CD4 T cells-c
BAD3517-3a3-210601_S-OVA_AGGTCATGTAAGGCTG-1	7.98201	0.3631	4707	1516	7.01083	B cells-a
BAD3517-3a3-210601_S-OVA_AGGTCATGTACGTTCA-1	-5.26354	-0.84648	4232	1286	1.67769	CD4 T cells-a
BAD3517-3a3-210601_S-OVA_AGGTCATTCCGCTTAC-1	5.60594	-5.61128	6637	1924	1.35603	B cells-c
BAD3517-3a3-210601_S-OVA_AGGTCATTCTGGCCAG-1	-7.2533	1.30335	5354	1795	1.10198	CD4 T cells-a
BAD3517-3a3-210601_S-OVA_AGGTCTAAGTAGGAAG-1	7.00999	0.0826267	5311	1599	4.19883	B cells-a
BAD3517-3a3-210601_S-OVA_AGGTCTACAAACACCT-1	5.99731	-4.3427	4546	1605	3.25561	B cells-a
BAD3517-3a3-210601_S-OVA_AGGTCTACACGTCTCT-1	-7.97641	-1.81898	6762	2055	1.86335	CD4 T cells-a
BAD3517-3a3-210601_S-OVA_AGGTCTAGTGACTCTA-1	8.93991	-1.36791	4940	1512	3.11741	B cells-a
BAD3517-3a3-210601_S-OVA_AGGTCTAGTGCCTTCT-1	7.74482	0.567148	4047	1567	2.5451	B cells-a
BAD3517-3a3-210601_S-OVA_AGGTGTTAGCCGTTAT-1	-3.76728	-3.20647	4141	1248	1.40063	CD4 T cells-a
BAD3517-3a3-210601_S-OVA_AGGTGTTAGTACGAGC-1	-5.55314	-0.268214	5690	1706	1.4587	CD4 T cells-a
BAD3517-3a3-210601_S-OVA_AGGTGTTAGTGATAAC-1	-6.90522	1.36847	6492	1903	1.75601	CD4 T cells-a
BAD3517-3a3-210601_S-OVA_AGGTGTTAGTTCACTG-1	7.15961	-0.989416	5379	1734	3.0303	B cells-a
BAD3517-3a3-210601_S-OVA_AGGTGTTGTACAGCGA-1	-5.6722	0.309188	5311	1695	1.93937	CD4 T cells-a
BAD3517-3a3-210601_S-OVA_AGGTGTTGTCCTTAAG-1	1.80739	4.30307	4228	1357	0	cryptic
BAD3517-3a3-210601_S-OVA_AGGTTACAGCACCCAC-1	-6.8003	-3.6829	5918	1813	2.02771	CD4 T cells-a
BAD3517-3a3-210601_S-OVA_AGGTTACAGCATATGA-1	-8.10975	-1.5522	4530	1590	3.06843	CD4 T cells-a
BAD3517-3a3-210601_S-OVA_AGGTTACAGGGAGGTG-1	-6.0761	-1.05774	3202	1089	2.81074	CD4 T cells-a
BAD3517-3a3-210601_S-OVA_AGGTTACAGTCGAAGC-1	5.22105	-5.843	6169	1998	2.04247	B cells-c
BAD3517-3a3-210601_S-OVA_AGGTTACAGTGGGAAA-1	-6.49104	2.21737	5358	1502	1.66107	CD4 T cells-a
BAD3517-3a3-210601_S-OVA_AGGTTACAGTTTGTCG-1	-4.19216	-1.67014	6528	1643	3.84498	CD4 T cells-a
BAD3517-3a3-210601_S-OVA_AGGTTACCAAGAGTGC-1	-5.22137	-1.60633	5644	1543	1.73636	CD4 T cells-a
BAD3517-3a3-210601_S-OVA_AGGTTACCACTGGCGT-1	-6.07237	0.891563	6287	1701	1.47924	CD4 T cells-a
BAD3517-3a3-210601_S-OVA_AGGTTACTCTGTCAGA-1	-5.27378	-2.02184	6528	1615	1.43995	CD4 T cells-a
BAD3517-3a3-210601_S-OVA_AGGTTGTCAGAGGTAC-1	6.33327	-1.78209	4075	1339	1.79141	B cells-a
BAD3517-3a3-210601_S-OVA_AGGTTGTCATACGCAT-1	-3.76493	-3.84172	7247	1646	1.54547	CD4 T cells-a
BAD3517-3a3-210601_S-OVA_AGGTTGTCATAGGTTC-1	-7.10191	7.10362	5361	1813	2.313	Treg cells
BAD3517-3a3-210601_S-OVA_AGGTTGTGTTCAGCTA-1	7.80993	0.231594	4317	1478	3.59046	B cells-a
BAD3517-3a3-210601_S-OVA_AGGTTGTTCCTTGAAG-1	-7.60356	0.727142	9063	2369	1.97506	CD4 T cells-a
BAD3517-3a3-210601_S-OVA_AGTAACCAGCGAAACC-1	-8.26791	-4.53073	6918	1885	6.64932	CD4 T cells-a
BAD3517-3a3-210601_S-OVA_AGTAACCGTAGATTGA-1	-7.2718	-0.97601	5627	1744	1.84823	CD4 T cells-a
BAD3517-3a3-210601_S-OVA_AGTAACCGTAGCTGTT-1	8.44512	-3.0667	5154	1604	1.72681	B cells-a
BAD3517-3a3-210601_S-OVA_AGTAACCTCAACACGT-1	-8.57553	0.213229	5659	1928	2.52695	CD4 T cells-a
BAD3517-3a3-210601_S-OVA_AGTAACCTCAAGCTTG-1	4.87738	-6.01637	6198	1881	2.62988	B cells-c
BAD3517-3a3-210601_S-OVA_AGTACCAAGAATAACC-1	8.91194	1.99844	1854	917	8.95361	B cells-b
BAD3517-3a3-210601_S-OVA_AGTACCAAGCTCTGTA-1	1.73238	8.2982	2925	821	0.444444	Myeloid cells
BAD3517-3a3-210601_S-OVA_AGTACCAAGCTGAGTG-1	-6.81346	7.38059	6325	2191	1.88142	Treg cells
BAD3517-3a3-210601_S-OVA_AGTACCACATCTGCGG-1	-4.81955	-0.620074	4972	1453	1.40788	CD4 T cells-a
BAD3517-3a3-210601_S-OVA_AGTACTGAGCTCCACG-1	-7.11912	6.86639	5348	1848	1.3276	Treg cells
BAD3517-3a3-210601_S-OVA_AGTACTGCAAGCACAG-1	-6.04747	-0.930157	11417	2519	1.78681	CD4 T cells-a
BAD3517-3a3-210601_S-OVA_AGTACTGCAGGATGAC-1	5.45245	-0.793133	6765	2016	5.35107	B cells-a
BAD3517-3a3-210601_S-OVA_AGTACTGGTATAGGAT-1	-7.27233	0.74784	5615	1769	1.05076	CD4 T cells-a
BAD3517-3a3-210601_S-OVA_AGTACTGTCGATCCAA-1	6.91786	-1.72135	4912	1454	3.76629	B cells-a
BAD3517-3a3-210601_S-OVA_AGTAGCTAGAACTCCT-1	8.45563	-1.76272	4838	1658	2.66639	B cells-a
BAD3517-3a3-210601_S-OVA_AGTAGCTAGAGCCATG-1	-4.14262	-2.50642	9444	2075	1.55654	CD4 T cells-a
BAD3517-3a3-210601_S-OVA_AGTAGCTAGCATTTCG-1	-6.8199	-1.32585	5141	1698	1.9646	CD4 T cells-a
BAD3517-3a3-210601_S-OVA_AGTAGCTAGGGTCAAC-1	-6.74786	-1.17009	4697	1580	1.02193	CD4 T cells-a
BAD3517-3a3-210601_S-OVA_AGTAGCTCACAGGATG-1	-3.46524	-3.27797	5493	1459	1.16512	CD4 T cells-a
BAD3517-3a3-210601_S-OVA_AGTAGCTCATCACAGT-1	-4.95659	-2.70342	4458	1433	1.14401	CD4 T cells-a
BAD3517-3a3-210601_S-OVA_AGTAGCTTCGTCTAAG-1	-5.78749	0.182639	6636	1728	2.15491	CD4 T cells-a
BAD3517-3a3-210601_S-OVA_AGTAGTCAGAATCGTA-1	0.54736	9.57252	1353	598	0.221729	DCs
BAD3517-3a3-210601_S-OVA_AGTAGTCAGCTGAAGC-1	-8.66209	-3.35291	6148	2008	3.1555	CD4 T cells-a
BAD3517-3a3-210601_S-OVA_AGTAGTCGTACTGTTG-1	-6.22625	6.99585	6444	2175	1.11732	Treg cells
BAD3517-3a3-210601_S-OVA_AGTAGTCGTTGTGTTG-1	-3.27802	-4.40321	4179	1083	3.11079	CD4 T cells-a
BAD3517-3a3-210601_S-OVA_AGTAGTCTCCATAAGC-1	-7.11627	-0.584049	5857	1780	2.1342	CD4 T cells-a
BAD3517-3a3-210601_S-OVA_AGTAGTCTCCTGCCAT-1	6.91735	-0.473616	6228	1777	3.40398	B cells-a
BAD3517-3a3-210601_S-OVA_AGTCAACAGAAGATCT-1	-6.71769	-1.86066	4447	1550	1.25928	CD4 T cells-a
BAD3517-3a3-210601_S-OVA_AGTCAACAGCATTGTC-1	7.45842	-1.53762	6622	1963	1.55542	B cells-a
BAD3517-3a3-210601_S-OVA_AGTCAACCAAGTGTCT-1	-5.59977	-0.842395	7313	1815	2.37932	CD4 T cells-a
BAD3517-3a3-210601_S-OVA_AGTCAACCACATTCTT-1	4.92034	-2.41221	4996	1703	2.96237	B cells-a
BAD3517-3a3-210601_S-OVA_AGTCAACCACGTTCGG-1	-8.21795	-3.64831	4506	1533	3.81713	CD4 T cells-a
BAD3517-3a3-210601_S-OVA_AGTCAACCATAACGGG-1	-5.70776	-1.76729	10481	2288	2.04179	CD4 T cells-a
BAD3517-3a3-210601_S-OVA_AGTCAACGTCACTGAT-1	6.03845	1.16352	5532	1551	3.54302	B cells-a
BAD3517-3a3-210601_S-OVA_AGTCAACGTCGACTTA-1	10.653	-1.45099	11363	2758	4.71706	B cells-a
BAD3517-3a3-210601_S-OVA_AGTCAACGTCGCCTAG-1	-3.38596	-3.9299	5147	1381	1.84574	CD4 T cells-a
BAD3517-3a3-210601_S-OVA_AGTCAACGTTATGGTC-1	-7.09039	-2.51854	6809	1919	1.5127	CD4 T cells-a
BAD3517-3a3-210601_S-OVA_AGTCAACTCATAGCAC-1	7.30602	1.44333	3777	1376	3.3095	B cells-a
BAD3517-3a3-210601_S-OVA_AGTCAACTCGATTCCC-1	-7.07768	1.43418	5961	1862	2.13052	CD4 T cells-a
BAD3517-3a3-210601_S-OVA_AGTCACAAGATCACCT-1	8.87473	-0.470777	4274	1460	3.4862	B cells-a
BAD3517-3a3-210601_S-OVA_AGTCACAAGCAAATGT-1	-4.00115	-3.20292	4861	1416	1.13145	CD4 T cells-a
BAD3517-3a3-210601_S-OVA_AGTCACAAGGAGGTTC-1	-6.74946	-1.83358	6805	1943	2.93902	CD4 T cells-a
BAD3517-3a3-210601_S-OVA_AGTCACAAGGCGAACT-1	6.08933	-0.530924	5492	1785	3.5142	B cells-a
BAD3517-3a3-210601_S-OVA_AGTCACAAGTTACGGG-1	7.72301	-1.1945	5701	1536	2.49079	B cells-a
BAD3517-3a3-210601_S-OVA_AGTCACACAAGCTGTT-1	8.3411	-0.145875	4304	1521	3.41543	B cells-a
BAD3517-3a3-210601_S-OVA_AGTCACAGTCCGCAGT-1	1.26732	14.8844	1596	624	6.32832	CD4 T cells-c
BAD3517-3a3-210601_S-OVA_AGTCACAGTGTTCGTA-1	-7.91996	-4.59525	5721	1610	6.27513	CD4 T cells-a
BAD3517-3a3-210601_S-OVA_AGTCACATCCATACAG-1	-2.94585	-3.69617	5223	1237	1.12962	CD4 T cells-a
BAD3517-3a3-210601_S-OVA_AGTCACATCTCTTGCG-1	-8.56674	-1.71381	5696	1731	1.72051	CD4 T cells-a
BAD3517-3a3-210601_S-OVA_AGTCATGAGCTAAGTA-1	-7.58027	-0.468416	4977	1659	3.29516	CD4 T cells-a
BAD3517-3a3-210601_S-OVA_AGTCATGCAAGTGACG-1	8.06798	-2.29576	8157	2159	3.18745	B cells-a
BAD3517-3a3-210601_S-OVA_AGTCATGGTCAGACGA-1	6.9331	0.765143	4911	1500	4.13358	B cells-a
BAD3517-3a3-210601_S-OVA_AGTCATGTCCAAAGGG-1	-6.60734	6.43053	5693	1876	0.720183	Treg cells
BAD3517-3a3-210601_S-OVA_AGTCATGTCGATACGT-1	-7.0594	-2.13835	4216	1350	2.15844	CD4 T cells-a
BAD3517-3a3-210601_S-OVA_AGTCATGTCGCATTAG-1	-4.92906	-2.93453	7305	1812	2.46407	CD4 T cells-a
BAD3517-3a3-210601_S-OVA_AGTCATGTCGGAAGGT-1	5.28761	-2.24029	9129	2169	2.33322	B cells-a
BAD3517-3a3-210601_S-OVA_AGTCATGTCTATTCGT-1	-5.06438	-1.79181	4642	1435	1.65877	CD4 T cells-a
BAD3517-3a3-210601_S-OVA_AGTCTCCCAACGTTAC-1	-7.16165	-1.75742	5164	1648	1.74284	CD4 T cells-a
BAD3517-3a3-210601_S-OVA_AGTCTCCCAATTGCCA-1	-5.83803	-0.473886	5942	1758	1.2622	CD4 T cells-a
BAD3517-3a3-210601_S-OVA_AGTCTCCCAGGTGAGT-1	-4.54103	-2.69085	6411	1566	1.80939	CD4 T cells-a
BAD3517-3a3-210601_S-OVA_AGTCTCCGTACTCGTA-1	-6.66484	-1.10757	3910	1307	1.6624	CD4 T cells-a
BAD3517-3a3-210601_S-OVA_AGTCTCCTCGGCATCG-1	-6.13609	-1.60259	5256	1578	1.5411	CD4 T cells-a
BAD3517-3a3-210601_S-OVA_AGTGACTAGACAGCGT-1	4.49749	-2.18745	10174	2335	2.63417	B cells-a
BAD3517-3a3-210601_S-OVA_AGTGACTAGTCCCGAC-1	-7.15205	-3.08504	5897	1675	2.32322	CD4 T cells-a
BAD3517-3a3-210601_S-OVA_AGTGACTCAGCAGTTT-1	6.66433	-0.509899	5458	1652	2.30854	B cells-a
BAD3517-3a3-210601_S-OVA_AGTGACTGTGATTGGG-1	-5.1036	-1.12777	4855	1428	1.87436	CD4 T cells-a
BAD3517-3a3-210601_S-OVA_AGTGACTGTTTCGGCG-1	-6.00861	0.0831551	5513	1624	1.45112	CD4 T cells-a
BAD3517-3a3-210601_S-OVA_AGTGATCAGCGAGTCA-1	-4.80404	-1.10827	4548	1443	1.34125	CD4 T cells-a
BAD3517-3a3-210601_S-OVA_AGTGATCCACATGACT-1	7.51589	0.293401	7438	2010	3.69723	B cells-a
BAD3517-3a3-210601_S-OVA_AGTGATCGTCCTGGTG-1	-4.95508	-2.39999	5252	1513	1.23762	CD4 T cells-a
BAD3517-3a3-210601_S-OVA_AGTGATCGTCGTCTCT-1	-7.8766	-1.22326	4349	1575	1.74753	CD4 T cells-a
BAD3517-3a3-210601_S-OVA_AGTGATCTCGAATGCT-1	7.57452	-2.8892	4560	1500	1.73246	B cells-a
BAD3517-3a3-210601_S-OVA_AGTGATCTCTCTATGT-1	-7.31748	-0.594754	6524	1940	1.74739	CD4 T cells-a
BAD3517-3a3-210601_S-OVA_AGTGCCGAGATGCTAA-1	7.70952	-2.60862	6097	1776	2.41102	B cells-a
BAD3517-3a3-210601_S-OVA_AGTGCCGCATCCTAAG-1	-6.30544	6.99978	6523	2160	1.67101	Treg cells
BAD3517-3a3-210601_S-OVA_AGTGCCGGTCAGTCGC-1	-6.2204	-0.184201	4352	1550	2.06801	CD4 T cells-a
BAD3517-3a3-210601_S-OVA_AGTGCCGTCGAGCCTG-1	-5.84796	-3.72973	5066	1416	3.15831	CD4 T cells-a
BAD3517-3a3-210601_S-OVA_AGTGTTGAGAGCATAT-1	-5.04538	-2.27258	6589	1756	1.86675	CD4 T cells-a
BAD3517-3a3-210601_S-OVA_AGTGTTGAGCAATTAG-1	-7.8047	-1.41758	4356	1511	2.20386	CD4 T cells-a
BAD3517-3a3-210601_S-OVA_AGTGTTGAGCACTGGA-1	-3.30481	-3.40186	5492	1418	1.0925	CD4 T cells-a
BAD3517-3a3-210601_S-OVA_AGTGTTGGTAGGTAGC-1	-5.60373	-0.955776	4113	1294	1.8478	CD4 T cells-a
BAD3517-3a3-210601_S-OVA_AGTGTTGGTCGAGATG-1	9.33262	1.48829	3699	1384	6.2179	B cells-b
BAD3517-3a3-210601_S-OVA_AGTGTTGTCTACGGTA-1	-1.43316	6.0044	1071	704	8.49673	CD4 T cells-b
BAD3517-3a3-210601_S-OVA_AGTTAGCAGGGATGTC-1	8.61646	-0.816181	5590	1708	5.5814	B cells-a
BAD3517-3a3-210601_S-OVA_AGTTAGCCAAGTGGTG-1	6.71289	-0.311464	6215	1699	3.18584	B cells-a
BAD3517-3a3-210601_S-OVA_AGTTAGCCACAATGAA-1	-6.82598	-4.15887	7678	1927	3.75098	CD4 T cells-a
BAD3517-3a3-210601_S-OVA_AGTTAGCCACTCGATA-1	5.67127	1.51067	5361	1927	3.97314	B cells-b
BAD3517-3a3-210601_S-OVA_AGTTAGCGTCAGACGA-1	-5.52169	-3.82048	5425	1583	2.32258	CD4 T cells-a
BAD3517-3a3-210601_S-OVA_AGTTAGCGTCTACACA-1	-6.19078	-3.65362	4963	1565	1.57163	CD4 T cells-a
BAD3517-3a3-210601_S-OVA_AGTTAGCGTCTGTGCG-1	-3.94887	-4.145	5373	1491	0.763075	CD4 T cells-a
BAD3517-3a3-210601_S-OVA_AGTTAGCTCAAAGGTA-1	5.64045	-5.83152	4163	1529	3.84338	B cells-c
BAD3517-3a3-210601_S-OVA_AGTTAGCTCAACGAGG-1	8.31429	-3.57156	3559	1069	1.54538	B cells-a
BAD3517-3a3-210601_S-OVA_AGTTAGCTCGGCATTA-1	-6.617	2.38657	6316	1476	1.64661	CD4 T cells-a
BAD3517-3a3-210601_S-OVA_AGTTAGCTCGTGGCGT-1	-3.84605	-2.74603	5415	1451	2.27147	CD4 T cells-a
BAD3517-3a3-210601_S-OVA_AGTTCCCAGGGACCAT-1	-7.09893	-0.305088	12499	2646	3.04024	CD4 T cells-a
BAD3517-3a3-210601_S-OVA_AGTTCCCCATTGACCA-1	-7.14976	-3.01516	5378	1573	1.58051	CD4 T cells-a
BAD3517-3a3-210601_S-OVA_AGTTCCCGTGAATGTA-1	6.56936	-1.49956	5120	1499	2.38281	B cells-a
BAD3517-3a3-210601_S-OVA_AGTTCGAAGCCTGAAG-1	9.37778	2.0089	1366	762	6.29575	B cells-b
BAD3517-3a3-210601_S-OVA_AGTTCGACAGACTGCC-1	9.31586	-0.812144	4429	1686	2.98036	B cells-a
BAD3517-3a3-210601_S-OVA_AGTTCGAGTTCCAAAC-1	5.67952	-0.385365	7098	1892	2.98676	B cells-a
BAD3517-3a3-210601_S-OVA_AGTTCGATCACAATGC-1	-6.02903	-2.87954	5689	1738	1.08982	CD4 T cells-a
BAD3517-3a3-210601_S-OVA_AGTTCGATCGCTCATC-1	-5.58929	-2.42311	5813	1490	2.16756	CD4 T cells-a
BAD3517-3a3-210601_S-OVA_ATACCGACAGAGAGGG-1	-4.26669	-2.38951	6829	1778	2.07937	CD4 T cells-a
BAD3517-3a3-210601_S-OVA_ATACCGAGTCATCTAG-1	-9.16395	-2.18968	5604	1844	3.0157	CD4 T cells-a
BAD3517-3a3-210601_S-OVA_ATACCTTAGAGTCTTC-1	-7.75284	-0.833834	6776	1889	1.59386	CD4 T cells-a
BAD3517-3a3-210601_S-OVA_ATACCTTAGTAAATGC-1	-9.32778	-1.8842	5829	2029	2.5905	CD4 T cells-a
BAD3517-3a3-210601_S-OVA_ATACCTTCAACCCTCT-1	7.77863	-0.0954515	5450	1855	1.15596	B cells-a
BAD3517-3a3-210601_S-OVA_ATACCTTCATCGATGT-1	-9.02148	-0.449928	6086	1999	1.44594	CD4 T cells-a
BAD3517-3a3-210601_S-OVA_ATACCTTGTTGCCATA-1	-7.0599	0.328013	6739	1958	1.70648	CD4 T cells-a
BAD3517-3a3-210601_S-OVA_ATACCTTTCACCCATC-1	8.48184	-2.17965	5545	1659	3.01172	B cells-a
BAD3517-3a3-210601_S-OVA_ATACCTTTCGATGGAG-1	-8.26822	-0.354768	3974	1445	2.94414	CD4 T cells-a
BAD3517-3a3-210601_S-OVA_ATACTTCAGGACTAAT-1	-8.23976	-1.04616	6992	1981	3.34668	CD4 T cells-a
BAD3517-3a3-210601_S-OVA_ATACTTCTCAAACGTC-1	-6.71724	-1.69773	4770	1521	1.55136	CD4 T cells-a
BAD3517-3a3-210601_S-OVA_ATACTTCTCGTCGACG-1	7.70513	-0.0687102	5024	1711	4.10032	B cells-a
BAD3517-3a3-210601_S-OVA_ATAGACCAGAGGATCC-1	10.5073	-1.42706	5100	1788	3.45098	B cells-a
BAD3517-3a3-210601_S-OVA_ATAGACCAGCTAAGTA-1	-5.70782	-1.56118	5972	1622	1.44005	CD4 T cells-a
BAD3517-3a3-210601_S-OVA_ATAGACCCACGGATCC-1	-7.72828	-3.47386	8006	2104	1.5988	CD4 T cells-a
BAD3517-3a3-210601_S-OVA_ATAGACCGTGAAGCGT-1	5.9369	-0.652015	3193	1029	4.38459	B cells-a
BAD3517-3a3-210601_S-OVA_ATAGACCGTGAGGATC-1	-5.53521	-4.40501	8095	2044	2.27301	CD4 T cells-a
BAD3517-3a3-210601_S-OVA_ATAGACCGTTCTCCCA-1	-6.84448	-3.06586	6110	1725	1.68576	CD4 T cells-a
BAD3517-3a3-210601_S-OVA_ATAGACCTCCAAGCTA-1	7.57932	-1.91031	8748	2159	2.78921	B cells-a
BAD3517-3a3-210601_S-OVA_ATAGACCTCCCGTTCA-1	-8.72494	-3.47186	7104	2065	5.36318	CD4 T cells-a
BAD3517-3a3-210601_S-OVA_ATAGACCTCCGCCTAT-1	-9.18331	-1.97906	5711	1853	2.06619	CD4 T cells-a
BAD3517-3a3-210601_S-OVA_ATAGAGACATGTCGTA-1	-2.8258	-3.70502	4748	1077	0.716091	CD4 T cells-a
BAD3517-3a3-210601_S-OVA_ATAGAGAGTCGAGATG-1	-4.61637	-3.38666	4738	1475	1.85732	CD4 T cells-a
BAD3517-3a3-210601_S-OVA_ATAGAGAGTTTCACAG-1	-4.80574	-0.686338	4819	1431	1.32808	CD4 T cells-a
BAD3517-3a3-210601_S-OVA_ATAGAGATCCATACTT-1	-8.96989	-1.62625	5269	1795	1.63219	CD4 T cells-a
BAD3517-3a3-210601_S-OVA_ATAGGCTAGGAAGTGA-1	4.33867	7.68293	1189	666	3.11186	Basophils
BAD3517-3a3-210601_S-OVA_ATAGGCTAGTATCCTG-1	6.385	-3.0479	6105	1748	2.93202	B cells-a
BAD3517-3a3-210601_S-OVA_ATAGGCTCAGAGGAAA-1	-6.20038	1.84738	4057	1021	0	CD4 T cells-a
BAD3517-3a3-210601_S-OVA_ATAGGCTGTAAGTTGA-1	-5.56792	-3.70862	7480	1855	2.82086	CD4 T cells-a
BAD3517-3a3-210601_S-OVA_ATAGGCTGTGTTGATC-1	-5.51691	-3.24624	4593	1374	2.15545	CD4 T cells-a
BAD3517-3a3-210601_S-OVA_ATAGGCTTCTTCGTAT-1	-6.44067	-2.31679	6915	1837	1.41721	CD4 T cells-a
BAD3517-3a3-210601_S-OVA_ATATCCTAGATAGTGT-1	-7.18369	-4.87596	4617	1397	5.06823	CD4 T cells-a
BAD3517-3a3-210601_S-OVA_ATATCCTCAACCTAAC-1	-6.68294	-0.641243	6897	1878	2.11686	CD4 T cells-a
BAD3517-3a3-210601_S-OVA_ATATCCTCACGTAACT-1	-6.14627	-2.4895	10582	2397	1.2852	CD4 T cells-a
BAD3517-3a3-210601_S-OVA_ATATCCTCAGTCAGTT-1	8.60779	-0.0642093	3376	1331	2.99171	B cells-a
BAD3517-3a3-210601_S-OVA_ATATCCTGTAACACGG-1	11.1215	-1.53192	5580	1920	2.25806	B cells-a
BAD3517-3a3-210601_S-OVA_ATATCCTGTAGTCCTA-1	-7.29897	-1.49356	4180	1332	1.72249	CD4 T cells-a
BAD3517-3a3-210601_S-OVA_ATATCCTGTATGTGTC-1	-6.94916	-0.441855	5973	1859	1.80814	CD4 T cells-a
BAD3517-3a3-210601_S-OVA_ATATCCTGTCCACAGC-1	-7.77573	-1.50177	6791	1858	1.81122	CD4 T cells-a
BAD3517-3a3-210601_S-OVA_ATATCCTGTGCAATGG-1	-4.51523	-3.47778	4673	1220	2.05435	CD4 T cells-a
BAD3517-3a3-210601_S-OVA_ATCACAGCAAACCGGA-1	-6.53191	7.281	7111	2309	1.37815	Treg cells
BAD3517-3a3-210601_S-OVA_ATCACAGCACTACTTT-1	7.81913	1.23095	5432	1811	4.91532	B cells-b
BAD3517-3a3-210601_S-OVA_ATCACAGCAGCCTACG-1	7.28507	-3.64564	5158	1611	3.29585	B cells-a
BAD3517-3a3-210601_S-OVA_ATCACAGCATTCACCC-1	-3.26503	-4.37829	6461	1437	2.55378	CD4 T cells-a
BAD3517-3a3-210601_S-OVA_ATCACAGTCATCACCC-1	-9.21169	-0.783407	5338	1830	2.2293	CD4 T cells-a
BAD3517-3a3-210601_S-OVA_ATCACGAAGGCCACCT-1	8.98731	-1.69914	6210	1908	2.75362	B cells-a
BAD3517-3a3-210601_S-OVA_ATCACGACAGTACTAC-1	-8.67612	-1.40918	5620	1861	1.17438	CD4 T cells-a
BAD3517-3a3-210601_S-OVA_ATCACGAGTTGGTACT-1	-8.84646	-3.38379	4428	1544	3.59079	CD4 T cells-a
BAD3517-3a3-210601_S-OVA_ATCACGATCCACGGGT-1	7.06999	-1.42367	3817	1334	2.93424	B cells-a
BAD3517-3a3-210601_S-OVA_ATCACGATCCGTGTAA-1	-4.8111	-2.96962	6349	1702	1.4963	CD4 T cells-a
BAD3517-3a3-210601_S-OVA_ATCACGATCTTCCTAA-1	-6.14451	-1.61822	5832	1662	0.977366	CD4 T cells-a
BAD3517-3a3-210601_S-OVA_ATCACTTAGTGACACG-1	-6.35466	-2.62828	6069	1842	1.82897	CD4 T cells-a
BAD3517-3a3-210601_S-OVA_ATCACTTAGTGCAGCA-1	-7.5375	-0.045861	6590	1880	2.47344	CD4 T cells-a
BAD3517-3a3-210601_S-OVA_ATCACTTCAAAGGATT-1	-1.4532	5.6694	4446	1658	1.46199	CD4 T cells-b
BAD3517-3a3-210601_S-OVA_ATCACTTCAACCGCCA-1	-7.99778	-0.419983	5791	1805	1.9513	CD4 T cells-a
BAD3517-3a3-210601_S-OVA_ATCACTTGTATGTCAC-1	8.03726	1.61658	4879	1749	4.69358	B cells-b
BAD3517-3a3-210601_S-OVA_ATCACTTTCATTGAGC-1	-6.75246	-2.50493	5390	1681	1.83673	CD4 T cells-a
BAD3517-3a3-210601_S-OVA_ATCACTTTCTAAGCGT-1	-6.32664	-0.0573155	4463	1408	2.12861	CD4 T cells-a
BAD3517-3a3-210601_S-OVA_ATCACTTTCTCGGTAA-1	-7.09866	-3.96205	7146	1874	2.63084	CD4 T cells-a
BAD3517-3a3-210601_S-OVA_ATCAGGTCAAAGCTCT-1	-6.061	-3.26262	6040	1671	2.36755	CD4 T cells-a
BAD3517-3a3-210601_S-OVA_ATCAGGTCAAATACAG-1	-6.95392	-1.65351	7284	2017	1.44152	CD4 T cells-a
BAD3517-3a3-210601_S-OVA_ATCAGGTCACCGTACG-1	-7.68109	-3.34026	11268	2574	2.25417	CD4 T cells-a
BAD3517-3a3-210601_S-OVA_ATCAGGTCAGGAATAT-1	-6.19353	-1.63971	5035	1570	2.26415	CD4 T cells-a
BAD3517-3a3-210601_S-OVA_ATCAGGTCATTGACAC-1	6.05248	-1.22307	5108	1417	1.78152	B cells-a
BAD3517-3a3-210601_S-OVA_ATCAGGTGTAGCGATG-1	-8.69768	-1.03071	4992	1687	2.52404	CD4 T cells-a
BAD3517-3a3-210601_S-OVA_ATCAGGTGTGGAGGTT-1	8.13676	0.59984	5449	1536	6.33144	B cells-a
BAD3517-3a3-210601_S-OVA_ATCAGGTGTTGTCTAG-1	-7.0335	-2.28206	5328	1466	2.06456	CD4 T cells-a
BAD3517-3a3-210601_S-OVA_ATCATTCCACAGACGA-1	8.70369	3.22078	1164	701	8.59107	B cells-b
BAD3517-3a3-210601_S-OVA_ATCATTCCACGTTCGG-1	-8.48172	-2.92274	6101	1769	2.21275	CD4 T cells-a
BAD3517-3a3-210601_S-OVA_ATCATTCGTCGTACTA-1	-6.84541	7.04315	4660	1777	0.987124	Treg cells
BAD3517-3a3-210601_S-OVA_ATCATTCGTTCAGCGC-1	-6.61576	-3.28911	7582	2006	1.64864	CD4 T cells-a
BAD3517-3a3-210601_S-OVA_ATCATTCGTTCCCACT-1	-6.26346	-1.84056	5845	1662	1.62532	CD4 T cells-a
BAD3517-3a3-210601_S-OVA_ATCATTCTCGAAGTGG-1	6.45912	-2.23806	5906	2032	3.50491	B cells-a
BAD3517-3a3-210601_S-OVA_ATCATTCTCTTGAGCA-1	-8.85432	-2.81511	6090	1812	2.41379	CD4 T cells-a
BAD3517-3a3-210601_S-OVA_ATCATTCTCTTGGATG-1	-8.74584	-1.16295	6309	1762	3.58218	CD4 T cells-a
BAD3517-3a3-210601_S-OVA_ATCCACCAGCGTGAAC-1	-5.65712	-1.45061	4639	1466	1.6814	CD4 T cells-a
BAD3517-3a3-210601_S-OVA_ATCCACCAGGGTGAAA-1	-5.60624	-2.29972	7719	1884	1.48983	CD4 T cells-a
BAD3517-3a3-210601_S-OVA_ATCCACCCACGTTGGC-1	-6.33344	1.29122	6772	1763	2.53987	CD4 T cells-a
BAD3517-3a3-210601_S-OVA_ATCCACCCAGATTCGT-1	7.87334	-0.282047	5114	1653	2.71803	B cells-a
BAD3517-3a3-210601_S-OVA_ATCCACCCAGCTTCCT-1	-9.52441	-0.923436	6151	2029	2.08096	CD4 T cells-a
BAD3517-3a3-210601_S-OVA_ATCCATTAGCATACTC-1	-4.13855	-1.03421	6491	1636	0.970575	CD4 T cells-a
BAD3517-3a3-210601_S-OVA_ATCCATTAGGGAGGTG-1	-7.56739	-1.66385	4665	1657	2.16506	CD4 T cells-a
BAD3517-3a3-210601_S-OVA_ATCCATTCACTAGAGG-1	-5.85726	-3.53133	5226	1536	2.10486	CD4 T cells-a
BAD3517-3a3-210601_S-OVA_ATCCATTCATCAGCAT-1	8.52975	0.326724	5252	1900	4.45545	B cells-a
BAD3517-3a3-210601_S-OVA_ATCCATTGTCCCGGTA-1	-5.61992	-1.94703	6875	1672	2.10909	CD4 T cells-a
BAD3517-3a3-210601_S-OVA_ATCCATTGTCTCAAGT-1	-6.36735	-3.05965	6802	1904	1.8965	CD4 T cells-a
BAD3517-3a3-210601_S-OVA_ATCCATTTCCACCTCA-1	-9.37321	-0.837831	7270	2204	2.43466	CD4 T cells-a
BAD3517-3a3-210601_S-OVA_ATCCATTTCGGACTTA-1	-8.38892	-2.76916	4994	1687	1.82219	CD4 T cells-a
BAD3517-3a3-210601_S-OVA_ATCCCTGCAAGGTCAG-1	8.14906	0.884908	4491	1698	3.02828	B cells-b
BAD3517-3a3-210601_S-OVA_ATCCCTGCATCACGGC-1	-5.40187	-0.133468	8099	2061	2.72873	CD4 T cells-a
BAD3517-3a3-210601_S-OVA_ATCCCTGCATCTCATT-1	8.69018	2.6767	2367	1132	9.88593	B cells-b
BAD3517-3a3-210601_S-OVA_ATCCCTGGTTACCTTT-1	8.77529	0.592852	3158	1410	3.70488	B cells-a
BAD3517-3a3-210601_S-OVA_ATCCCTGTCGACCAAT-1	-6.29886	-3.41656	6405	1796	2.09212	CD4 T cells-a
BAD3517-3a3-210601_S-OVA_ATCCCTGTCTAACGGT-1	-7.80692	-2.98333	7644	1950	1.62219	CD4 T cells-a
BAD3517-3a3-210601_S-OVA_ATCCGTCAGACGTCCC-1	-0.645443	6.97729	5060	1706	1.73913	CD4 T cells-b
BAD3517-3a3-210601_S-OVA_ATCCGTCCAACATACC-1	-8.12667	-3.37545	6509	1812	1.25979	CD4 T cells-a
BAD3517-3a3-210601_S-OVA_ATCCGTCGTAGAGACC-1	8.26185	0.0855734	4469	1374	3.06556	B cells-a
BAD3517-3a3-210601_S-OVA_ATCCTATAGCAGAAAG-1	7.63397	-1.88385	3144	1021	3.91221	B cells-a
BAD3517-3a3-210601_S-OVA_ATCCTATAGCTGAGCA-1	-6.57662	-3.29367	3731	1236	2.81426	CD4 T cells-a
BAD3517-3a3-210601_S-OVA_ATCCTATAGGTTCACT-1	-8.10574	-1.47172	3172	1281	0.220681	CD4 T cells-a
BAD3517-3a3-210601_S-OVA_ATCCTATAGTCCGTCG-1	8.37066	0.0575314	4746	1596	3.94016	B cells-a
BAD3517-3a3-210601_S-OVA_ATCCTATCACGCTTAA-1	-8.17852	0.112517	5078	1719	1.71327	CD4 T cells-a
BAD3517-3a3-210601_S-OVA_ATCCTATCAGTCGGAA-1	7.21639	-1.10499	5555	1571	2.25023	B cells-a
BAD3517-3a3-210601_S-OVA_ATCCTATTCAGGACAG-1	1.97013	7.48514	1646	589	0.0607533	Myeloid cells
BAD3517-3a3-210601_S-OVA_ATCCTATTCGTGGCTG-1	-6.47654	-3.45915	6136	1701	3.30834	CD4 T cells-a
BAD3517-3a3-210601_S-OVA_ATCCTATTCTCGCTTG-1	-5.1019	-3.05675	5678	1678	1.0391	CD4 T cells-a
BAD3517-3a3-210601_S-OVA_ATCGATGAGCCACCGT-1	-3.05544	-2.69377	7642	1691	1.68804	CD4 T cells-a
BAD3517-3a3-210601_S-OVA_ATCGATGAGCGCCTTG-1	-4.44784	-4.13465	7107	1636	2.43422	CD4 T cells-a
BAD3517-3a3-210601_S-OVA_ATCGATGCAGGATTCT-1	-7.8982	6.82648	5588	1842	0.948461	Treg cells
BAD3517-3a3-210601_S-OVA_ATCGATGCAGGTGTTT-1	-4.546	-1.533	5477	1518	2.17272	CD4 T cells-a
BAD3517-3a3-210601_S-OVA_ATCGATGCATATAGCC-1	-4.16096	-2.41109	6606	1782	1.54405	CD4 T cells-a
BAD3517-3a3-210601_S-OVA_ATCGATGGTAGCGCTC-1	-4.18173	-2.58797	6677	1699	2.20159	CD4 T cells-a
BAD3517-3a3-210601_S-OVA_ATCGATGTCTCCAAGA-1	-4.60352	-2.81085	4842	1452	1.19785	CD4 T cells-a
BAD3517-3a3-210601_S-OVA_ATCGCCTCACCTGTCT-1	-5.52407	-3.79032	8192	2114	1.95312	CD4 T cells-a
BAD3517-3a3-210601_S-OVA_ATCGCCTGTCGTCGGT-1	-6.8044	-1.41841	5984	1823	1.30348	CD4 T cells-a
BAD3517-3a3-210601_S-OVA_ATCGCCTGTGCATTTG-1	-6.23444	-1.33385	10552	2464	2.23654	CD4 T cells-a
BAD3517-3a3-210601_S-OVA_ATCGCCTGTTGTTGCA-1	-3.32566	-4.2916	3511	1013	3.38935	CD4 T cells-a
BAD3517-3a3-210601_S-OVA_ATCGCCTTCATCCCGT-1	-7.01365	-3.09325	7202	2062	2.02721	CD4 T cells-a
BAD3517-3a3-210601_S-OVA_ATCGCCTTCGACGATT-1	-8.25922	-0.321625	5848	1996	1.19699	CD4 T cells-a
BAD3517-3a3-210601_S-OVA_ATCGCCTTCGGCTTCT-1	-4.27082	-3.98355	6992	1768	2.40275	CD4 T cells-a
BAD3517-3a3-210601_S-OVA_ATCGGATAGTAATTGG-1	3.44078	7.37233	1709	656	9.59626	Basophils
BAD3517-3a3-210601_S-OVA_ATCGGATCAAGCGAAC-1	-3.26295	-4.29351	3055	961	2.19313	CD4 T cells-a
BAD3517-3a3-210601_S-OVA_ATCGGATCACAGTGAG-1	-5.16707	-3.84747	6244	1658	2.01794	CD4 T cells-a
BAD3517-3a3-210601_S-OVA_ATCGGATCATCACAGT-1	-4.23369	-0.541095	6918	1738	1.02631	CD4 T cells-a
BAD3517-3a3-210601_S-OVA_ATCGGATGTTAAACCC-1	-6.10319	0.932059	3283	1129	1.18794	CD4 T cells-a
BAD3517-3a3-210601_S-OVA_ATCGGATGTTCCTTGC-1	7.4523	-2.31211	5443	1643	1.78211	B cells-a
BAD3517-3a3-210601_S-OVA_ATCGGATTCCTCACGT-1	-8.50689	-1.38121	5174	1762	2.04871	CD4 T cells-a
BAD3517-3a3-210601_S-OVA_ATCGGATTCGGACAAG-1	7.29746	-1.96512	5306	1667	3.07199	B cells-a
BAD3517-3a3-210601_S-OVA_ATCGGCGGTAATTGGA-1	-6.64013	-4.03077	6896	1994	2.62471	CD4 T cells-a
BAD3517-3a3-210601_S-OVA_ATCGGCGGTCCGTTTC-1	-6.28571	6.08703	5037	1673	0.873536	Treg cells
BAD3517-3a3-210601_S-OVA_ATCGGCGGTCTCTCTG-1	-8.30005	-2.84365	5328	1788	2.17718	CD4 T cells-a
BAD3517-3a3-210601_S-OVA_ATCGGCGTCCATGAGT-1	-6.10731	-3.47599	6519	1645	2.4697	CD4 T cells-a
BAD3517-3a3-210601_S-OVA_ATCGGCGTCTTCACAT-1	-7.44036	0.983771	5153	1648	2.1929	CD4 T cells-a
BAD3517-3a3-210601_S-OVA_ATCGTAGAGGGACCAT-1	-4.9524	-0.700021	9618	2194	2.32897	CD4 T cells-a
BAD3517-3a3-210601_S-OVA_ATCGTAGCAACCACAT-1	-4.32488	-3.4053	6909	1711	2.47503	CD4 T cells-a
BAD3517-3a3-210601_S-OVA_ATCGTAGGTTGTTTGG-1	-5.97971	-1.19255	6569	1778	2.10078	CD4 T cells-a
BAD3517-3a3-210601_S-OVA_ATCGTAGTCTCATTAC-1	-5.04684	-3.12264	7374	1783	2.22403	CD4 T cells-a
BAD3517-3a3-210601_S-OVA_ATCGTCCAGACTCTTG-1	-7.99721	-0.146262	6462	1965	1.77963	CD4 T cells-a
BAD3517-3a3-210601_S-OVA_ATCGTCCAGGATGCGT-1	-3.26869	-2.00925	5926	1625	0.556868	CD4 T cells-a
BAD3517-3a3-210601_S-OVA_ATCGTCCAGGGTACGT-1	-1.31694	9.36391	1828	830	0	CD8 T cells
BAD3517-3a3-210601_S-OVA_ATCGTCCCAACACACT-1	-6.29021	7.18963	7638	2476	1.11286	Treg cells
BAD3517-3a3-210601_S-OVA_ATCGTCCCAAGAGTTA-1	-6.79869	-2.76644	5697	1731	2.33456	CD4 T cells-a
BAD3517-3a3-210601_S-OVA_ATCGTCCCAATGGCCC-1	-5.88142	-1.25337	7404	1933	2.25554	CD4 T cells-a
BAD3517-3a3-210601_S-OVA_ATCGTCCCAGCTGAGA-1	-5.9159	-0.396629	5368	1609	1.00596	CD4 T cells-a
BAD3517-3a3-210601_S-OVA_ATCGTCCCATGGCCCA-1	-7.51928	-1.17987	7322	2086	1.87107	CD4 T cells-a
BAD3517-3a3-210601_S-OVA_ATCGTCCGTGCCTGCA-1	1.41575	6.26558	2855	872	0.0700525	cryptic
BAD3517-3a3-210601_S-OVA_ATCGTCCTCAGTCTTT-1	-8.68593	-4.02898	5560	1740	6.06115	CD4 T cells-a
BAD3517-3a3-210601_S-OVA_ATCGTGAAGGGAACAA-1	-5.23842	-1.41948	4044	1362	0.939664	CD4 T cells-a
BAD3517-3a3-210601_S-OVA_ATCGTGACAAGTCGTT-1	-6.69039	2.041	4954	1436	3.12878	CD4 T cells-a
BAD3517-3a3-210601_S-OVA_ATCGTGAGTTAGGGTG-1	-7.7843	-1.4568	5436	1773	2.39146	CD4 T cells-a
BAD3517-3a3-210601_S-OVA_ATCGTGATCACTTCTA-1	-7.85043	-0.815745	5809	1684	2.42727	CD4 T cells-a
BAD3517-3a3-210601_S-OVA_ATCTCTAAGACTTCAC-1	-9.68677	-1.38409	5335	1804	1.42455	CD4 T cells-a
BAD3517-3a3-210601_S-OVA_ATCTCTACAAATCAAG-1	-5.55288	-3.82109	5949	1646	1.27753	CD4 T cells-a
BAD3517-3a3-210601_S-OVA_ATCTCTACAGTCGTTA-1	9.44229	-2.17614	4250	1268	5.27059	B cells-a
BAD3517-3a3-210601_S-OVA_ATCTCTAGTACGACTT-1	5.93586	0.176815	6248	1852	4.03329	B cells-a
BAD3517-3a3-210601_S-OVA_ATCTCTAGTATCACCA-1	-5.71838	-2.41037	5936	1703	1.41509	CD4 T cells-a
BAD3517-3a3-210601_S-OVA_ATCTTCAAGCACCTGC-1	-7.74945	-0.580568	5448	1727	1.15639	CD4 T cells-a
BAD3517-3a3-210601_S-OVA_ATCTTCAAGGGTACAC-1	-6.26817	-0.748701	7005	1914	1.92719	CD4 T cells-a
BAD3517-3a3-210601_S-OVA_ATCTTCAAGTAGGCCA-1	-6.55424	-1.1587	5415	1654	2.17913	CD4 T cells-a
BAD3517-3a3-210601_S-OVA_ATCTTCACATACAGCT-1	-7.3974	-1.89972	7936	2134	2.02873	CD4 T cells-a
BAD3517-3a3-210601_S-OVA_ATCTTCAGTTCAGCTA-1	-7.83492	1.07886	6534	2148	2.17325	CD4 T cells-a
BAD3517-3a3-210601_S-OVA_ATCTTCAGTTCTGACA-1	9.00452	2.78157	1786	926	11.3662	B cells-b
BAD3517-3a3-210601_S-OVA_ATCTTCAGTTTCGGCG-1	-7.05664	-0.439582	5438	1593	3.05259	CD4 T cells-a
BAD3517-3a3-210601_S-OVA_ATGAAAGAGCTCCCTT-1	-3.68206	-3.17585	4303	1306	1.74297	CD4 T cells-a
BAD3517-3a3-210601_S-OVA_ATGAAAGAGCTGTCCG-1	-3.11412	-3.17849	4910	1422	1.4053	CD4 T cells-a
BAD3517-3a3-210601_S-OVA_ATGAAAGCAGCAGAAC-1	-8.64806	-0.888767	5069	1695	1.85441	CD4 T cells-a
BAD3517-3a3-210601_S-OVA_ATGAAAGCATTGCTTT-1	-7.44515	-3.06149	4914	1599	2.1571	CD4 T cells-a
BAD3517-3a3-210601_S-OVA_ATGAAAGGTGAGAGGG-1	-4.89236	0.594891	4992	1423	1.16186	CD4 T cells-a
BAD3517-3a3-210601_S-OVA_ATGACCAAGGTCCTGC-1	-7.68198	-1.43718	7051	2065	1.88626	CD4 T cells-a
BAD3517-3a3-210601_S-OVA_ATGACCACATTGTACG-1	8.80171	-2.60246	6180	1672	3.51133	B cells-a
BAD3517-3a3-210601_S-OVA_ATGACCAGTGACTGAG-1	8.76157	3.15858	1251	702	11.8305	B cells-b
BAD3517-3a3-210601_S-OVA_ATGACCAGTGCCGTAC-1	7.13377	-1.89752	4161	1365	1.36986	B cells-a
BAD3517-3a3-210601_S-OVA_ATGACCAGTTGCTCGG-1	-7.21549	-1.68993	4902	1590	1.71359	CD4 T cells-a
BAD3517-3a3-210601_S-OVA_ATGACCATCTTAGCAG-1	6.12928	-1.91241	5310	1433	1.63842	B cells-a
BAD3517-3a3-210601_S-OVA_ATGAGGGCACGAAGAC-1	-4.94297	-2.07848	5748	1565	2.45303	CD4 T cells-a
BAD3517-3a3-210601_S-OVA_ATGAGGGTCCCGGTAG-1	-5.80686	0.63899	5337	1516	2.28593	CD4 T cells-a
BAD3517-3a3-210601_S-OVA_ATGAGTCAGCCATGCC-1	-5.72275	-2.42146	4413	1421	1.24632	CD4 T cells-a
BAD3517-3a3-210601_S-OVA_ATGAGTCAGTCGGCAA-1	-7.25622	7.06633	6484	1995	0.431832	Treg cells
BAD3517-3a3-210601_S-OVA_ATGAGTCCATCGCTAA-1	-7.25894	-0.727206	4280	1446	1.0514	CD4 T cells-a
BAD3517-3a3-210601_S-OVA_ATGAGTCGTCTTGTCC-1	-5.62675	-1.7109	4193	1338	1.57405	CD4 T cells-a
BAD3517-3a3-210601_S-OVA_ATGAGTCGTTCGGCGT-1	-7.81558	-2.41754	4935	1597	1.86424	CD4 T cells-a
BAD3517-3a3-210601_S-OVA_ATGAGTCTCTAGATCG-1	-2.94085	-2.70392	7576	1587	0.62038	CD4 T cells-a
BAD3517-3a3-210601_S-OVA_ATGAGTCTCTTCCTAA-1	6.5476	0.250599	11940	2582	4.69012	B cells-a
BAD3517-3a3-210601_S-OVA_ATGATCGAGAGGGTAA-1	-4.71829	-3.89398	5261	1442	2.12887	CD4 T cells-a
BAD3517-3a3-210601_S-OVA_ATGATCGAGCAATAGT-1	-7.37069	-3.36216	5473	1692	2.8869	CD4 T cells-a
BAD3517-3a3-210601_S-OVA_ATGATCGAGGTATTGA-1	-4.78815	-4.31143	4924	1381	1.84809	CD4 T cells-a
BAD3517-3a3-210601_S-OVA_ATGATCGAGTGTACCT-1	-5.46146	-0.0738823	4893	1544	2.30942	CD4 T cells-a
BAD3517-3a3-210601_S-OVA_ATGATCGCAAGGGTCA-1	7.06998	0.0542394	4378	1459	4.79671	B cells-a
BAD3517-3a3-210601_S-OVA_ATGATCGCATTGTGCA-1	-9.09027	-2.48737	11653	2853	1.87934	CD4 T cells-a
BAD3517-3a3-210601_S-OVA_ATGATCGTCGACGTCG-1	-5.60547	-3.46587	2582	965	2.59489	CD4 T cells-a
BAD3517-3a3-210601_S-OVA_ATGCATGAGTCATCGT-1	2.12974	7.61281	1503	567	4.32468	Myeloid cells
BAD3517-3a3-210601_S-OVA_ATGCATGCAACCCGCA-1	7.92747	-0.157388	4558	1615	2.58885	B cells-a
BAD3517-3a3-210601_S-OVA_ATGCATGGTAGAGACC-1	-6.00343	-0.444646	4915	1573	2.706	CD4 T cells-a
BAD3517-3a3-210601_S-OVA_ATGCATGGTGCGGCTT-1	6.08334	-6.09343	6047	1867	3.45626	B cells-c
BAD3517-3a3-210601_S-OVA_ATGCATGGTGGGTTGA-1	9.27245	-0.581795	4062	1472	3.39734	B cells-a
BAD3517-3a3-210601_S-OVA_ATGCCTCGTAACGATA-1	-6.96072	-0.416615	4999	1537	1.44029	CD4 T cells-a
BAD3517-3a3-210601_S-OVA_ATGCCTCTCGTTAGAC-1	-7.00919	1.07794	5663	1657	2.82536	CD4 T cells-a
BAD3517-3a3-210601_S-OVA_ATGCGATAGGCAGGTT-1	-7.9081	-2.48366	5357	1730	1.88538	CD4 T cells-a
BAD3517-3a3-210601_S-OVA_ATGCGATCAACGGCTC-1	9.40904	-2.30197	4708	1484	2.82498	B cells-a
BAD3517-3a3-210601_S-OVA_ATGCGATGTGGATGAC-1	7.15046	-3.25743	5342	1251	2.13403	B cells-a
BAD3517-3a3-210601_S-OVA_ATGCGATTCCTAGCCT-1	-5.83179	-3.23416	5057	1511	2.1752	CD4 T cells-a
BAD3517-3a3-210601_S-OVA_ATGCGATTCTCTTAAC-1	7.7675	0.122927	6795	2104	2.91391	B cells-a
BAD3517-3a3-210601_S-OVA_ATGGAGGAGACCTTTG-1	-7.31221	6.84965	5089	1808	0.275103	Treg cells
BAD3517-3a3-210601_S-OVA_ATGGAGGGTAATACCC-1	-6.98922	7.27125	5324	1868	1.55898	Treg cells
BAD3517-3a3-210601_S-OVA_ATGGAGGGTTTACACG-1	-5.48764	0.490246	4363	1439	3.18588	CD4 T cells-a
BAD3517-3a3-210601_S-OVA_ATGGATCAGCTGTTAC-1	-8.04342	-1.40073	4533	1577	1.41187	CD4 T cells-a
BAD3517-3a3-210601_S-OVA_ATGGATCAGTAACGAT-1	-6.499	-3.97353	6197	1782	2.46894	CD4 T cells-a
BAD3517-3a3-210601_S-OVA_ATGGATCGTTGGACCC-1	-7.55286	0.36961	5293	1707	2.02154	CD4 T cells-a
BAD3517-3a3-210601_S-OVA_ATGGATCTCTGGGCAC-1	-4.90615	-0.644176	4532	1432	1.36805	CD4 T cells-a
BAD3517-3a3-210601_S-OVA_ATGGGAGAGCGACATG-1	-5.89549	-3.58624	4466	1416	2.41827	CD4 T cells-a
BAD3517-3a3-210601_S-OVA_ATGGGAGCAGGCCCTA-1	8.2087	-1.18167	4891	1638	3.53711	B cells-a
BAD3517-3a3-210601_S-OVA_ATGGGTTCAAACGAGC-1	-7.61971	-2.56957	4928	1594	1.62338	CD4 T cells-a
BAD3517-3a3-210601_S-OVA_ATGGGTTCAGACACCC-1	-9.03068	-1.77875	5433	1788	2.41119	CD4 T cells-a
BAD3517-3a3-210601_S-OVA_ATGGGTTCAGATCCAT-1	-6.10253	1.09852	5428	1646	2.02653	CD4 T cells-a
BAD3517-3a3-210601_S-OVA_ATGGGTTGTCGATTAC-1	7.03201	-0.51169	6332	1873	2.81112	B cells-a
BAD3517-3a3-210601_S-OVA_ATGGGTTGTGCCGAAA-1	-5.27545	-4.47308	7299	1813	3.49363	CD4 T cells-a
BAD3517-3a3-210601_S-OVA_ATGGGTTTCAAGTCGT-1	-9.25359	-1.50161	6474	2042	2.31696	CD4 T cells-a
BAD3517-3a3-210601_S-OVA_ATGGTTGAGACCCGCT-1	-5.37263	-3.3695	6562	1765	3.03261	CD4 T cells-a
BAD3517-3a3-210601_S-OVA_ATGGTTGAGAGCTGCA-1	-6.86538	-1.76582	6505	1762	2.38278	CD4 T cells-a
BAD3517-3a3-210601_S-OVA_ATGGTTGAGCGACTAG-1	6.8249	-2.97729	1527	680	1.24427	B cells-a
BAD3517-3a3-210601_S-OVA_ATGGTTGAGTAGCCAG-1	1.21467	8.84249	2465	887	0.0811359	DCs
BAD3517-3a3-210601_S-OVA_ATGGTTGGTTATAGAG-1	7.72272	2.17875	3068	1367	6.02999	B cells-b
BAD3517-3a3-210601_S-OVA_ATGGTTGGTTCTGACA-1	9.59579	-1.02403	5715	1622	2.32721	B cells-a
BAD3517-3a3-210601_S-OVA_ATGGTTGTCATCAGTG-1	5.03709	-0.0537877	7956	2187	3.7456	B cells-a
BAD3517-3a3-210601_S-OVA_ATGGTTGTCGTTCAGA-1	9.08736	-3.27225	4705	1554	2.80553	B cells-a
BAD3517-3a3-210601_S-OVA_ATGTCCCAGGGCTAAC-1	-5.09524	-1.72119	6044	1631	1.6049	CD4 T cells-a
BAD3517-3a3-210601_S-OVA_ATGTCCCAGTGTCATC-1	-6.33837	-2.21487	6279	1860	1.05112	CD4 T cells-a
BAD3517-3a3-210601_S-OVA_ATGTCCCCAAACTCTG-1	7.82928	-0.950029	7235	2201	1.94886	B cells-a
BAD3517-3a3-210601_S-OVA_ATGTCCCCAAGTGGGT-1	-7.13218	-2.6334	6317	1745	2.05794	CD4 T cells-a
BAD3517-3a3-210601_S-OVA_ATGTCCCTCCAGCACG-1	-5.79892	-2.72968	5631	1590	1.18984	CD4 T cells-a
BAD3517-3a3-210601_S-OVA_ATGTCTTAGGCTAAAT-1	7.553	-1.32022	5857	1786	3.15861	B cells-a
BAD3517-3a3-210601_S-OVA_ATGTCTTAGGGTGAAA-1	7.38482	-2.14643	9928	2314	1.96414	B cells-a
BAD3517-3a3-210601_S-OVA_ATGTCTTCAAGCAATA-1	-7.51706	-3.47832	5560	1656	1.33094	CD4 T cells-a
BAD3517-3a3-210601_S-OVA_ATGTCTTGTCTGTAGT-1	-6.05631	-3.31107	5947	1763	2.35413	CD4 T cells-a
BAD3517-3a3-210601_S-OVA_ATGTCTTTCACCTGGG-1	-5.7854	-0.90621	6090	1783	1.10016	CD4 T cells-a
BAD3517-3a3-210601_S-OVA_ATTACCTAGGGACAGG-1	-5.83015	-2.92889	7609	1955	1.7085	CD4 T cells-a
BAD3517-3a3-210601_S-OVA_ATTACCTAGGGCCCTT-1	-6.49453	-2.2981	5351	1608	1.70062	CD4 T cells-a
BAD3517-3a3-210601_S-OVA_ATTACCTAGGTTACCT-1	-5.84569	-1.39082	6325	1745	0.442688	CD4 T cells-a
BAD3517-3a3-210601_S-OVA_ATTACCTCAAGTACCT-1	-5.50201	-5.29991	6522	1727	2.29991	CD4 T cells-a
BAD3517-3a3-210601_S-OVA_ATTACCTCAATAGTGA-1	-4.84261	-1.21617	5278	1547	1.19363	CD4 T cells-a
BAD3517-3a3-210601_S-OVA_ATTACCTGTTGGGTTT-1	-6.04412	-1.20668	5593	1566	1.94886	CD4 T cells-a
BAD3517-3a3-210601_S-OVA_ATTACCTTCATATGGC-1	-6.52944	-2.78891	4939	1577	2.30816	CD4 T cells-a
BAD3517-3a3-210601_S-OVA_ATTACCTTCTTCCGTG-1	-1.62002	7.74199	7439	2414	0.443608	CD4 T cells-b
BAD3517-3a3-210601_S-OVA_ATTACTCAGATGGCGT-1	-6.08288	-3.42272	6974	1751	2.42329	CD4 T cells-a
BAD3517-3a3-210601_S-OVA_ATTACTCGTCGTGCCA-1	-5.71608	-0.209139	4260	1405	1.61972	CD4 T cells-a
BAD3517-3a3-210601_S-OVA_ATTACTCGTCTCCCTA-1	-7.45366	-0.788098	5378	1770	1.52473	CD4 T cells-a
BAD3517-3a3-210601_S-OVA_ATTACTCTCACCGGTG-1	-8.86874	-1.65047	5530	1669	2.18807	CD4 T cells-a
BAD3517-3a3-210601_S-OVA_ATTACTCTCGCGTGAC-1	-7.50685	-0.477298	6586	1819	3.1734	CD4 T cells-a
BAD3517-3a3-210601_S-OVA_ATTACTCTCTAGCATG-1	-9.34003	-1.88403	6287	2151	2.19501	CD4 T cells-a
BAD3517-3a3-210601_S-OVA_ATTATCCAGGCTTTCA-1	8.0874	0.824188	4271	1612	5.38516	B cells-a
BAD3517-3a3-210601_S-OVA_ATTATCCAGTGTACCT-1	-5.21304	-3.70654	6788	1672	2.6812	CD4 T cells-a
BAD3517-3a3-210601_S-OVA_ATTATCCCAAGGTCGA-1	-5.84625	-3.37472	4542	1487	1.27697	CD4 T cells-a
BAD3517-3a3-210601_S-OVA_ATTATCCGTATCGCGC-1	-3.08953	-4.52362	2794	809	2.97065	CD4 T cells-a
BAD3517-3a3-210601_S-OVA_ATTATCCTCGCCAACG-1	-8.82061	-2.83097	5591	1836	2.27151	CD4 T cells-a
BAD3517-3a3-210601_S-OVA_ATTCACTAGCATGATA-1	-7.13265	-2.04914	5092	1582	2.35664	CD4 T cells-a
BAD3517-3a3-210601_S-OVA_ATTCACTAGTTGAAAC-1	-6.48299	-3.48309	7440	2036	2.4328	CD4 T cells-a
BAD3517-3a3-210601_S-OVA_ATTCACTGTGGCTGAA-1	7.73188	-1.24653	5795	1639	5.07334	B cells-a
BAD3517-3a3-210601_S-OVA_ATTCACTTCCCTCATG-1	-8.05977	0.447034	4654	1670	2.06274	CD4 T cells-a
BAD3517-3a3-210601_S-OVA_ATTCAGGAGGAGAGTA-1	0.655949	5.52707	1973	903	0.0506842	cryptic
BAD3517-3a3-210601_S-OVA_ATTCAGGAGGGTATAT-1	5.19281	-5.65274	4168	1387	2.78311	B cells-c
BAD3517-3a3-210601_S-OVA_ATTCAGGCAACGGCTC-1	-7.00844	-3.08628	5350	1637	2.03738	CD4 T cells-a
BAD3517-3a3-210601_S-OVA_ATTCAGGCACACGGAA-1	-5.90514	-2.25103	4450	1428	1.70787	CD4 T cells-a
BAD3517-3a3-210601_S-OVA_ATTCAGGGTCTTCTAT-1	-6.84014	2.00685	6742	1956	1.79472	CD4 T cells-a
BAD3517-3a3-210601_S-OVA_ATTCAGGGTGCATTTG-1	-5.84425	-1.33792	4984	1445	3.08989	CD4 T cells-a
BAD3517-3a3-210601_S-OVA_ATTCAGGGTTTACACG-1	-4.23588	-3.4086	7034	1733	1.16577	CD4 T cells-a
BAD3517-3a3-210601_S-OVA_ATTCAGGTCATTATCC-1	-8.63394	-2.14774	6197	1776	2.64644	CD4 T cells-a
BAD3517-3a3-210601_S-OVA_ATTCAGGTCCTAACAG-1	-7.92321	-3.52279	7167	2009	2.55337	CD4 T cells-a
BAD3517-3a3-210601_S-OVA_ATTCAGGTCGCGCCAA-1	7.63859	-2.69603	2790	1015	2.36559	B cells-a
BAD3517-3a3-210601_S-OVA_ATTCATCAGAGCTGCA-1	2.75822	7.40539	1454	562	2.06327	Basophils
BAD3517-3a3-210601_S-OVA_ATTCATCAGTGAACAT-1	-8.10269	-1.29517	4952	1669	1.27221	CD4 T cells-a
BAD3517-3a3-210601_S-OVA_ATTCATCCAAGTGGGT-1	7.03804	-2.44145	5982	1603	3.09261	B cells-a
BAD3517-3a3-210601_S-OVA_ATTCATCCATGAATAG-1	-4.58356	-2.50133	5436	1451	1.06696	CD4 T cells-a
BAD3517-3a3-210601_S-OVA_ATTCATCGTCACTCTC-1	-6.50167	-0.772655	4908	1486	3.40261	CD4 T cells-a
BAD3517-3a3-210601_S-OVA_ATTCATCGTTTAGTCG-1	-7.75706	-1.11968	4737	1527	2.65991	CD4 T cells-a
BAD3517-3a3-210601_S-OVA_ATTCATCGTTTGACAC-1	-7.16692	7.0524	5987	2174	2.27159	Treg cells
BAD3517-3a3-210601_S-OVA_ATTCATCTCTCGGTCT-1	-6.731	6.37586	6193	1922	1.1626	Treg cells
BAD3517-3a3-210601_S-OVA_ATTCCATAGACAGCTG-1	-8.05226	-2.55549	5483	1666	2.02444	CD4 T cells-a
BAD3517-3a3-210601_S-OVA_ATTCCATAGCGATGGT-1	-6.28163	-1.29033	6833	1800	2.34158	CD4 T cells-a
BAD3517-3a3-210601_S-OVA_ATTCCATAGTGGTCAG-1	-1.99324	9.81983	3467	1318	0.17306	CD8 T cells
BAD3517-3a3-210601_S-OVA_ATTCCATCAGAGTTCT-1	8.02396	-0.748361	4031	1410	2.2575	B cells-a
BAD3517-3a3-210601_S-OVA_ATTCCATGTCATTGCA-1	-9.21653	-1.6504	4901	1779	3.0606	CD4 T cells-a
BAD3517-3a3-210601_S-OVA_ATTCCCGAGAACTCCT-1	5.43097	-0.895901	8810	2114	1.86152	B cells-a
BAD3517-3a3-210601_S-OVA_ATTCCCGAGTCATGCT-1	-4.06776	-3.16701	5589	1560	1.52084	CD4 T cells-a
BAD3517-3a3-210601_S-OVA_ATTCCCGCAGGTCCGT-1	4.35409	7.74684	1518	606	2.63505	Basophils
BAD3517-3a3-210601_S-OVA_ATTCCCGCATAGGCGA-1	9.27929	-1.90477	5063	1705	3.16018	B cells-a
BAD3517-3a3-210601_S-OVA_ATTCCCGGTTAGGCCC-1	-6.65797	0.275505	6223	1862	0.803471	CD4 T cells-a
BAD3517-3a3-210601_S-OVA_ATTCCCGTCCAGTACA-1	-7.50881	-2.76234	6915	1802	2.93565	CD4 T cells-a
BAD3517-3a3-210601_S-OVA_ATTCCCGTCTGCCTGT-1	-6.12083	-1.67564	6134	1769	2.05412	CD4 T cells-a
BAD3517-3a3-210601_S-OVA_ATTCCTAAGCCACTCG-1	-7.31238	-1.20076	11592	2625	1.78571	CD4 T cells-a
BAD3517-3a3-210601_S-OVA_ATTCCTAAGCCATATC-1	6.2158	-0.294529	6250	2156	2.832	B cells-a
BAD3517-3a3-210601_S-OVA_ATTCCTACACAGTCGC-1	-5.78245	-0.97076	6604	1756	1.62023	CD4 T cells-a
BAD3517-3a3-210601_S-OVA_ATTCCTACATCGCTAA-1	8.18189	-0.0237725	7138	1944	4.81928	B cells-a
BAD3517-3a3-210601_S-OVA_ATTCCTAGTACCTTCC-1	6.70712	1.43871	4132	1551	3.04937	B cells-a
BAD3517-3a3-210601_S-OVA_ATTCCTAGTGATCATC-1	-7.6032	-0.721809	5579	1750	1.21886	CD4 T cells-a
BAD3517-3a3-210601_S-OVA_ATTCCTATCCGTCAAA-1	9.69537	-0.45649	5923	1878	2.71822	B cells-a
BAD3517-3a3-210601_S-OVA_ATTCCTATCCTGCTAC-1	-8.58938	-2.31688	6559	1980	2.4394	CD4 T cells-a
BAD3517-3a3-210601_S-OVA_ATTCCTATCCTTCTTC-1	7.99319	2.02039	6022	1981	3.81933	B cells-b
BAD3517-3a3-210601_S-OVA_ATTCGTTAGTCACTGT-1	-8.4457	-2.33385	5636	1854	2.555	CD4 T cells-a
BAD3517-3a3-210601_S-OVA_ATTCGTTCAATACGAA-1	7.33034	-0.437934	3970	1423	4.33249	B cells-a
BAD3517-3a3-210601_S-OVA_ATTCGTTCATCATTGG-1	5.82142	-5.2456	4768	1757	1.38423	B cells-c
BAD3517-3a3-210601_S-OVA_ATTCGTTGTATTGAGA-1	-5.13668	-1.05007	6197	1619	1.8396	CD4 T cells-a
BAD3517-3a3-210601_S-OVA_ATTCGTTGTTAGGCCC-1	-5.14506	-3.57384	8404	2013	2.32032	CD4 T cells-a
BAD3517-3a3-210601_S-OVA_ATTCGTTGTTAGTTCG-1	6.51108	-1.40337	4473	1582	1.31903	B cells-a
BAD3517-3a3-210601_S-OVA_ATTCGTTTCTAATTCC-1	-7.66089	6.93845	2024	1056	0.197628	Treg cells
BAD3517-3a3-210601_S-OVA_ATTCGTTTCTAGCAAC-1	-7.08452	-1.00104	11485	2467	1.65433	CD4 T cells-a
BAD3517-3a3-210601_S-OVA_ATTCTACAGCCGTTGC-1	9.09615	-1.41637	5253	1869	3.19817	B cells-a
BAD3517-3a3-210601_S-OVA_ATTCTACCACGGTAGA-1	-5.6799	-3.88388	6243	1792	1.82605	CD4 T cells-a
BAD3517-3a3-210601_S-OVA_ATTCTACGTGGTGATG-1	-5.50837	-2.76985	5967	1670	1.24015	CD4 T cells-a
BAD3517-3a3-210601_S-OVA_ATTCTACTCGGAGATG-1	9.07618	0.326739	6025	1761	4.73029	B cells-a
BAD3517-3a3-210601_S-OVA_ATTCTTGCAAATTGCC-1	-9.3365	-1.60651	4786	1809	0.961137	CD4 T cells-a
BAD3517-3a3-210601_S-OVA_ATTCTTGCAGCAATTC-1	-8.61236	-1.50152	4965	1655	1.55086	CD4 T cells-a
BAD3517-3a3-210601_S-OVA_ATTCTTGTCCCACAGG-1	-5.92552	-4.07093	7734	1922	2.22395	CD4 T cells-a
BAD3517-3a3-210601_S-OVA_ATTGGGTAGATTCGAA-1	-3.54626	-1.50774	7186	1665	1.97606	CD4 T cells-a
BAD3517-3a3-210601_S-OVA_ATTGGGTAGCTCGGCT-1	-4.95417	-3.29719	3983	1245	1.35576	CD4 T cells-a
BAD3517-3a3-210601_S-OVA_ATTGGGTGTCGATTTG-1	-5.97453	-2.16273	5351	1711	1.83143	CD4 T cells-a
BAD3517-3a3-210601_S-OVA_ATTGGGTGTGCAATGG-1	-3.08237	-2.29986	8299	1781	0.891674	CD4 T cells-a
BAD3517-3a3-210601_S-OVA_ATTGGGTTCGAACGCC-1	-8.34072	-0.662842	11421	2748	1.69863	CD4 T cells-a
BAD3517-3a3-210601_S-OVA_ATTGGGTTCGCAATTG-1	7.44408	-0.270653	4702	1498	2.67971	B cells-a
BAD3517-3a3-210601_S-OVA_ATTGGGTTCTATACGG-1	-1.45615	7.76997	15715	3501	1.13268	CD4 T cells-b
BAD3517-3a3-210601_S-OVA_ATTGTTCCAACACTAC-1	-7.43833	-0.959651	6857	1926	2.4063	CD4 T cells-a
BAD3517-3a3-210601_S-OVA_ATTGTTCGTATGTCCA-1	-8.85341	-2.43752	5073	1661	2.66115	CD4 T cells-a
BAD3517-3a3-210601_S-OVA_ATTGTTCGTTTGAACC-1	-7.35114	-1.22475	6108	1812	2.03012	CD4 T cells-a
BAD3517-3a3-210601_S-OVA_ATTTACCAGACATATG-1	8.36102	3.50484	1304	818	9.58589	B cells-b
BAD3517-3a3-210601_S-OVA_ATTTACCAGGATCATA-1	-5.22149	-4.0177	6902	1880	1.79658	CD4 T cells-a
BAD3517-3a3-210601_S-OVA_ATTTACCAGGTTGCCC-1	9.63922	-1.8467	4405	1560	1.70261	B cells-a
BAD3517-3a3-210601_S-OVA_ATTTACCGTCGTTCAA-1	1.85517	14.975	2506	1107	4.34956	CD4 T cells-c
BAD3517-3a3-210601_S-OVA_ATTTACCGTTCCTAGA-1	9.19244	-0.709617	5269	1826	3.83374	B cells-a
BAD3517-3a3-210601_S-OVA_ATTTACCTCCCTCGAT-1	1.56369	15.4731	4809	1580	0.748596	CD4 T cells-c
BAD3517-3a3-210601_S-OVA_ATTTACCTCTAAGGAA-1	-6.75369	-3.63335	4471	1325	3.22076	CD4 T cells-a
BAD3517-3a3-210601_S-OVA_ATTTCACAGCATGATA-1	-8.01444	0.039676	4061	1434	2.24083	CD4 T cells-a
BAD3517-3a3-210601_S-OVA_ATTTCACAGTCCCTAA-1	5.52044	1.23111	6586	1768	2.1409	B cells-a
BAD3517-3a3-210601_S-OVA_ATTTCACCAACCGTGC-1	-7.41928	1.17	5941	1997	2.77731	CD4 T cells-a
BAD3517-3a3-210601_S-OVA_ATTTCACCACCTGCAG-1	7.48112	-1.1808	5644	1611	1.47059	B cells-a
BAD3517-3a3-210601_S-OVA_ATTTCACCAGTCCCGA-1	-6.20976	-2.88055	6660	1891	1.18619	CD4 T cells-a
BAD3517-3a3-210601_S-OVA_ATTTCACTCTTGGCTC-1	-7.91658	-0.919998	6012	1791	1.49701	CD4 T cells-a
BAD3517-3a3-210601_S-OVA_ATTTCTGAGGGAACAA-1	-9.01255	-2.83449	4664	1770	3.68782	CD4 T cells-a
BAD3517-3a3-210601_S-OVA_ATTTCTGCAGCGAGTA-1	7.19901	2.10721	1487	785	11.9704	B cells-b
BAD3517-3a3-210601_S-OVA_ATTTCTGGTCGGCTAC-1	-5.40697	-1.55284	6145	1683	1.51343	CD4 T cells-a
BAD3517-3a3-210601_S-OVA_ATTTCTGGTGCATTTG-1	7.67933	0.0894059	4228	1454	3.68969	B cells-a
BAD3517-3a3-210601_S-OVA_ATTTCTGGTTCCCACT-1	-9.60476	-1.24917	11129	3002	1.43769	CD4 T cells-a
BAD3517-3a3-210601_S-OVA_ATTTCTGGTTGCATCA-1	0.957019	5.17209	1267	654	0	cryptic
BAD3517-3a3-210601_S-OVA_ATTTCTGTCTTCCGTG-1	-6.2109	-1.36421	5498	1508	1.56421	CD4 T cells-a
BAD3517-3a3-210601_S-OVA_CAAAGAAAGCGTTACT-1	-6.52568	-0.381598	4416	1461	2.53623	CD4 T cells-a
BAD3517-3a3-210601_S-OVA_CAAAGAACAGCAGATG-1	6.3413	1.00335	4555	1492	2.87596	B cells-a
BAD3517-3a3-210601_S-OVA_CAAAGAAGTGCGGTAA-1	-6.26424	-1.71733	4919	1585	1.44338	CD4 T cells-a
BAD3517-3a3-210601_S-OVA_CAAAGAAGTGTCCGTG-1	-3.1494	-3.836	4881	1180	2.37656	CD4 T cells-a
BAD3517-3a3-210601_S-OVA_CAAAGAATCATGACAC-1	7.23101	0.489932	3964	1368	2.29566	B cells-a
BAD3517-3a3-210601_S-OVA_CAACAACAGCACTAGG-1	-7.1012	-2.57147	8062	2169	1.94741	CD4 T cells-a
BAD3517-3a3-210601_S-OVA_CAACAACAGCCAGAGT-1	-3.49877	-1.94145	4428	1306	1.82927	CD4 T cells-a
BAD3517-3a3-210601_S-OVA_CAACAACAGGCATTTC-1	4.99862	-2.36024	7188	2102	1.41903	B cells-a
BAD3517-3a3-210601_S-OVA_CAACAACCATTGCCTC-1	-6.82107	-3.80241	8612	2078	2.41523	CD4 T cells-a
BAD3517-3a3-210601_S-OVA_CAACAACGTCTGTCCT-1	-4.34786	-2.02551	6016	1608	1.13032	CD4 T cells-a
BAD3517-3a3-210601_S-OVA_CAACAACGTGGCATCC-1	9.61256	0.213138	6334	1852	7.35712	B cells-a
BAD3517-3a3-210601_S-OVA_CAACAACTCGGTCGGT-1	3.62547	9.62558	2929	1040	4.33595	Monocytes
BAD3517-3a3-210601_S-OVA_CAACAGTAGCAGCCTC-1	9.11865	0.260462	6976	1953	4.9742	B cells-a
BAD3517-3a3-210601_S-OVA_CAACAGTAGGCAATGC-1	-5.26107	-0.477839	4948	1508	0.485044	CD4 T cells-a
BAD3517-3a3-210601_S-OVA_CAACAGTAGGCTAACG-1	1.39965	8.89157	2121	809	0.141443	DCs
BAD3517-3a3-210601_S-OVA_CAACAGTAGTCTACCA-1	-8.66279	-1.50943	4731	1608	2.13486	CD4 T cells-a
BAD3517-3a3-210601_S-OVA_CAACAGTGTAGGTAGC-1	5.96846	-0.420957	5951	1794	2.26853	B cells-a
BAD3517-3a3-210601_S-OVA_CAACAGTGTCGTATTG-1	-4.77625	-1.08326	6831	1705	1.65422	CD4 T cells-a
BAD3517-3a3-210601_S-OVA_CAACAGTTCAATCCAG-1	-4.39874	-0.558931	7198	1792	1.43095	CD4 T cells-a
BAD3517-3a3-210601_S-OVA_CAACAGTTCCATCCGT-1	10.971	-1.53306	8588	2361	2.21239	B cells-a
BAD3517-3a3-210601_S-OVA_CAACAGTTCGTTCCTG-1	8.95653	-0.684351	5377	1817	2.95704	B cells-a
BAD3517-3a3-210601_S-OVA_CAACCAAAGAAGCGCT-1	-7.20289	-2.96422	4280	1388	2.05607	CD4 T cells-a
BAD3517-3a3-210601_S-OVA_CAACCAAAGTCATGAA-1	7.02221	-0.739374	5971	1736	3.46676	B cells-a
BAD3517-3a3-210601_S-OVA_CAACCAACAACCAACT-1	-6.63797	-3.76819	7062	1931	2.35061	CD4 T cells-a
BAD3517-3a3-210601_S-OVA_CAACCAACACGCCACA-1	-8.15803	-1.22077	5561	1828	2.73332	CD4 T cells-a
BAD3517-3a3-210601_S-OVA_CAACCAACAGCAATTC-1	-4.39649	-4.27216	7664	1932	1.74843	CD4 T cells-a
BAD3517-3a3-210601_S-OVA_CAACCAACATCATTGG-1	-6.68723	7.17867	4989	1855	2.30507	Treg cells
BAD3517-3a3-210601_S-OVA_CAACCAACATGTGGCC-1	-6.85592	7.21391	6278	2116	0.844218	Treg cells
BAD3517-3a3-210601_S-OVA_CAACCAAGTGATGGCA-1	-7.50087	-2.0462	5472	1650	2.06506	CD4 T cells-a
BAD3517-3a3-210601_S-OVA_CAACCAATCAGTAGGG-1	-8.57814	-0.289442	5199	1809	2.03885	CD4 T cells-a
BAD3517-3a3-210601_S-OVA_CAACCAATCTACGGGC-1	8.38401	2.46596	4017	1524	5.9995	B cells-b
BAD3517-3a3-210601_S-OVA_CAACCAATCTTGAACG-1	9.63595	-1.02553	4948	1848	4.40582	B cells-a
BAD3517-3a3-210601_S-OVA_CAACCTCAGAGGTTTA-1	-5.68605	-3.54182	6875	1744	2.57455	CD4 T cells-a
BAD3517-3a3-210601_S-OVA_CAACCTCCATTACGGT-1	8.153	-0.658818	4308	1587	3.22656	B cells-a
BAD3517-3a3-210601_S-OVA_CAACCTCGTCGAAACG-1	5.89757	-6.10035	7322	1988	3.07293	B cells-c
BAD3517-3a3-210601_S-OVA_CAACCTCGTTCAAACC-1	-4.43766	-1.50643	5649	1637	1.22146	CD4 T cells-a
BAD3517-3a3-210601_S-OVA_CAACCTCTCATTCGGA-1	-6.70002	-2.62989	6723	1948	1.85929	CD4 T cells-a
BAD3517-3a3-210601_S-OVA_CAACCTCTCCCGATCT-1	-7.00642	-3.55577	6654	1850	1.62308	CD4 T cells-a
BAD3517-3a3-210601_S-OVA_CAACCTCTCCGGGACT-1	-8.56953	-0.763872	8132	2274	2.42253	CD4 T cells-a
BAD3517-3a3-210601_S-OVA_CAACGATAGGTCGCCT-1	-8.42347	-2.47671	5449	1666	2.80785	CD4 T cells-a
BAD3517-3a3-210601_S-OVA_CAACGATAGTGTAGAT-1	7.04468	-0.774733	4610	1410	1.8872	B cells-a
BAD3517-3a3-210601_S-OVA_CAACGATCATACCATG-1	8.87543	-2.98242	4251	1483	3.45801	B cells-a
BAD3517-3a3-210601_S-OVA_CAACGATTCACCTCAC-1	9.36218	-2.43678	5815	1870	3.3534	B cells-a
BAD3517-3a3-210601_S-OVA_CAACGATTCGTCTCAC-1	6.86077	-1.0981	8055	2247	1.89944	B cells-a
BAD3517-3a3-210601_S-OVA_CAACGATTCTCATGCC-1	-7.50539	-1.58741	6761	1959	2.66233	CD4 T cells-a
BAD3517-3a3-210601_S-OVA_CAACGGCAGATGACCG-1	-6.50639	-4.01136	6087	1795	2.66141	CD4 T cells-a
BAD3517-3a3-210601_S-OVA_CAACGGCCAACTCCCT-1	7.88545	-0.919173	6095	1729	2.65792	B cells-a
BAD3517-3a3-210601_S-OVA_CAACGGCCAGCACAGA-1	-5.57853	0.208965	6773	1895	2.43614	CD4 T cells-a
BAD3517-3a3-210601_S-OVA_CAACGGCGTCCGGCAT-1	-5.21968	-4.09979	7601	1709	2.99961	CD4 T cells-a
BAD3517-3a3-210601_S-OVA_CAAGACTAGAGTACCG-1	-5.20918	-3.87096	5220	1396	2.85441	CD4 T cells-a
BAD3517-3a3-210601_S-OVA_CAAGACTAGCGACTGA-1	-5.64651	-3.0203	6176	1867	0.955311	CD4 T cells-a
BAD3517-3a3-210601_S-OVA_CAAGACTCAAATCAGA-1	-9.21841	-1.53692	4802	1675	2.93628	CD4 T cells-a
BAD3517-3a3-210601_S-OVA_CAAGACTCAGTAGAGC-1	-4.5195	-3.76247	6039	1582	1.05978	CD4 T cells-a
BAD3517-3a3-210601_S-OVA_CAAGACTCAGTTAGGG-1	-5.94157	-3.56331	7541	1970	1.88304	CD4 T cells-a
BAD3517-3a3-210601_S-OVA_CAAGACTTCATCCTGC-1	-6.77612	1.74366	5940	1712	2.0202	CD4 T cells-a
BAD3517-3a3-210601_S-OVA_CAAGACTTCCATACAG-1	10.3219	-0.197666	4197	1615	3.07362	B cells-a
BAD3517-3a3-210601_S-OVA_CAAGACTTCCATTGTT-1	-6.92935	-0.960973	5191	1638	2.33096	CD4 T cells-a
BAD3517-3a3-210601_S-OVA_CAAGACTTCCTATTTG-1	-6.92723	-3.68161	7046	1859	2.46949	CD4 T cells-a
BAD3517-3a3-210601_S-OVA_CAAGACTTCGGCATAT-1	-6.73751	-1.88445	2451	969	3.22317	CD4 T cells-a
BAD3517-3a3-210601_S-OVA_CAAGAGGAGCGAAACC-1	-4.00072	-4.25998	5994	1603	1.56823	CD4 T cells-a
BAD3517-3a3-210601_S-OVA_CAAGAGGAGGCCTGAA-1	-7.13657	-3.93731	6330	1742	3.28594	CD4 T cells-a
BAD3517-3a3-210601_S-OVA_CAAGAGGAGTATTCCG-1	-6.11806	-0.678945	7343	1995	2.53302	CD4 T cells-a
BAD3517-3a3-210601_S-OVA_CAAGAGGGTAGGACCA-1	-5.94133	-4.59149	6288	1744	3.68957	CD4 T cells-a
BAD3517-3a3-210601_S-OVA_CAAGAGGGTGATATAG-1	3.08502	7.54782	2742	787	0.0364697	Basophils
BAD3517-3a3-210601_S-OVA_CAAGAGGTCAGGAAAT-1	7.24513	-2.43473	11563	2558	3.7793	B cells-a
BAD3517-3a3-210601_S-OVA_CAAGAGGTCCGATAGT-1	-3.80306	-2.35817	4948	1464	1.63703	CD4 T cells-a
BAD3517-3a3-210601_S-OVA_CAAGAGGTCTTACGGA-1	-7.14238	-3.68125	5789	1644	3.29936	CD4 T cells-a
BAD3517-3a3-210601_S-OVA_CAAGCTAAGCAGCAGT-1	-4.84276	-0.00193322	5468	1548	1.48135	CD4 T cells-a
BAD3517-3a3-210601_S-OVA_CAAGCTAAGCATGCGA-1	9.46814	-0.570193	7179	2136	3.88634	B cells-a
BAD3517-3a3-210601_S-OVA_CAAGCTAGTACTCCGG-1	-7.76961	6.82456	5497	1736	1.7646	Treg cells
BAD3517-3a3-210601_S-OVA_CAAGGGAAGAGTCCGA-1	6.62113	-2.08133	5748	1600	2.27905	B cells-a
BAD3517-3a3-210601_S-OVA_CAAGGGACACCAAAGG-1	-4.34388	-3.88774	5983	1575	1.47083	CD4 T cells-a
BAD3517-3a3-210601_S-OVA_CAAGGGATCCCATTTA-1	-3.70885	-3.89498	4590	1274	3.05011	CD4 T cells-a
BAD3517-3a3-210601_S-OVA_CAAGGGATCGGTCAGC-1	-3.61549	-4.03622	4462	1280	2.03944	CD4 T cells-a
BAD3517-3a3-210601_S-OVA_CAAGGGATCTCCTGCA-1	-7.19786	0.152428	6653	1921	1.09725	CD4 T cells-a
BAD3517-3a3-210601_S-OVA_CAATACGAGGAGTATT-1	3.20251	8.72047	1447	720	2.90256	Monocytes
BAD3517-3a3-210601_S-OVA_CAATACGAGTCATGGG-1	-4.78726	-0.0816157	6039	1564	1.05978	CD4 T cells-a
BAD3517-3a3-210601_S-OVA_CAATACGCAACACGAG-1	-5.2795	-3.66599	6156	1821	1.49448	CD4 T cells-a
BAD3517-3a3-210601_S-OVA_CAATACGCAATGGCCC-1	11.0518	-1.53501	5774	1785	2.33807	B cells-a
BAD3517-3a3-210601_S-OVA_CAATACGCACATGTTG-1	-6.46569	-3.86444	8012	2080	1.7349	CD4 T cells-a
BAD3517-3a3-210601_S-OVA_CAATACGGTGAGGATC-1	-4.11662	-0.755266	5463	1577	1.40948	CD4 T cells-a
BAD3517-3a3-210601_S-OVA_CAATACGTCATGGGAG-1	-4.79956	-2.14754	5996	1645	1.81788	CD4 T cells-a
BAD3517-3a3-210601_S-OVA_CAATCGAAGTGGAAGA-1	5.26652	-5.79643	4224	1497	4.14299	B cells-c
BAD3517-3a3-210601_S-OVA_CAATCGACAGCAGTCC-1	-7.09359	-2.91084	5225	1635	1.41627	CD4 T cells-a
BAD3517-3a3-210601_S-OVA_CAATCGAGTAGGACCA-1	6.30028	-2.34532	6143	1513	1.85577	B cells-a
BAD3517-3a3-210601_S-OVA_CAATCGATCACACCCT-1	10.8723	-1.66098	4396	1461	1.75159	B cells-a
BAD3517-3a3-210601_S-OVA_CAATCGATCATTTCCA-1	7.58941	-2.60304	6888	1649	1.23403	B cells-a
BAD3517-3a3-210601_S-OVA_CAATCGATCGCCCAGA-1	-6.50214	6.48805	5317	1816	0.883957	Treg cells
BAD3517-3a3-210601_S-OVA_CAATGACAGGCCTTCG-1	-5.98645	1.56259	1225	536	0	CD4 T cells-a
BAD3517-3a3-210601_S-OVA_CAATGACCAATTAGGA-1	-7.20549	-3.40364	6304	1975	1.98287	CD4 T cells-a
BAD3517-3a3-210601_S-OVA_CAATGACGTACAACGG-1	-5.24261	-3.0714	5845	1579	2.24123	CD4 T cells-a
BAD3517-3a3-210601_S-OVA_CAATTTCAGAGCTGCA-1	-5.86988	-2.86606	6414	1816	1.44995	CD4 T cells-a
BAD3517-3a3-210601_S-OVA_CAATTTCAGCTGCCAC-1	-3.93668	-2.29321	7483	1866	1.04236	CD4 T cells-a
BAD3517-3a3-210601_S-OVA_CAATTTCAGGATTTGA-1	-3.79262	-3.86861	6894	1595	1.91471	CD4 T cells-a
BAD3517-3a3-210601_S-OVA_CAATTTCAGTCTGTAC-1	6.56516	-1.94981	6184	1685	2.21539	B cells-a
BAD3517-3a3-210601_S-OVA_CAATTTCAGTGGCCTC-1	-8.11039	0.280279	5437	1847	1.83925	CD4 T cells-a
BAD3517-3a3-210601_S-OVA_CAATTTCCAGTCTACA-1	-7.45327	7.24348	6899	2442	1.02913	Treg cells
BAD3517-3a3-210601_S-OVA_CACAACAAGAAGTCTA-1	-7.4592	-1.31789	5490	1746	1.91257	CD4 T cells-a
BAD3517-3a3-210601_S-OVA_CACAACAAGCTGCGAA-1	6.68024	-2.60931	5385	1353	1.70845	B cells-a
BAD3517-3a3-210601_S-OVA_CACAACAAGTGATCGG-1	-6.62681	6.05112	5638	1604	3.36999	Treg cells
BAD3517-3a3-210601_S-OVA_CACAACACAAGAGTGC-1	-7.65146	-2.5232	4885	1746	1.98567	CD4 T cells-a
BAD3517-3a3-210601_S-OVA_CACAACATCGTGGCGT-1	-7.40038	-3.30852	5548	1640	2.90195	CD4 T cells-a
BAD3517-3a3-210601_S-OVA_CACACAACAGGATCTT-1	-8.11346	-0.714835	6113	1888	2.35564	CD4 T cells-a
BAD3517-3a3-210601_S-OVA_CACACAAGTAAGGCTG-1	10.7385	-1.4183	7571	2084	2.98507	B cells-a
BAD3517-3a3-210601_S-OVA_CACACAAGTACGATTC-1	-5.26557	-2.34259	5471	1673	0.658015	CD4 T cells-a
BAD3517-3a3-210601_S-OVA_CACACAAGTCGCACAC-1	-6.77897	6.09716	1465	675	0.0682594	Treg cells
BAD3517-3a3-210601_S-OVA_CACACAAGTGCTGCAC-1	-6.966	-1.2996	5923	1581	1.40132	CD4 T cells-a
BAD3517-3a3-210601_S-OVA_CACACAAGTTAGGGTG-1	3.80682	-2.56504	18855	3279	0.75842	B cells-a
BAD3517-3a3-210601_S-OVA_CACAGATAGTCGAAGC-1	-6.64444	-3.7597	4561	1560	1.62245	CD4 T cells-a
BAD3517-3a3-210601_S-OVA_CACAGATAGTTCGGTT-1	10.3601	0.0210361	5703	1702	3.6472	B cells-a
BAD3517-3a3-210601_S-OVA_CACAGATCAGCTAACT-1	-5.94561	0.307694	5840	1699	1.35274	CD4 T cells-a
BAD3517-3a3-210601_S-OVA_CACAGATGTACTTCCC-1	5.12458	-5.43495	5757	1981	1.8065	B cells-c
BAD3517-3a3-210601_S-OVA_CACAGATTCACTGGTA-1	-7.28741	7.71233	2563	1332	4.25283	Treg cells
BAD3517-3a3-210601_S-OVA_CACAGATTCATTCTTG-1	-2.90667	-3.6692	5921	1352	0.827563	CD4 T cells-a
BAD3517-3a3-210601_S-OVA_CACAGATTCCCGTGTT-1	-4.97219	-0.994895	6870	1848	2.83843	CD4 T cells-a
BAD3517-3a3-210601_S-OVA_CACAGATTCGCTCCTA-1	8.92946	0.535381	5529	1872	2.60445	B cells-b
BAD3517-3a3-210601_S-OVA_CACAGATTCTCGTCGT-1	-5.26852	0.553538	5133	1425	1.90921	CD4 T cells-a
BAD3517-3a3-210601_S-OVA_CACAGATTCTGAGTCA-1	-4.94869	-3.50478	6028	1631	1.36032	CD4 T cells-a
BAD3517-3a3-210601_S-OVA_CACAGGCAGAAACTGT-1	-3.02437	-4.0454	4804	1168	1.91507	CD4 T cells-a
BAD3517-3a3-210601_S-OVA_CACAGGCAGAACTCCT-1	6.03554	-1.30221	5255	1471	1.76974	B cells-a
BAD3517-3a3-210601_S-OVA_CACAGGCAGAATCTAG-1	-5.91948	-1.84593	3630	1260	1.32231	CD4 T cells-a
BAD3517-3a3-210601_S-OVA_CACAGGCAGACGTCCC-1	-5.50138	-3.97287	6768	1766	3.16194	CD4 T cells-a
BAD3517-3a3-210601_S-OVA_CACAGGCAGGTGATAT-1	9.32866	-3.19584	6722	1866	1.78518	B cells-a
BAD3517-3a3-210601_S-OVA_CACAGGCGTCATTGCA-1	-5.13209	-0.269543	5753	1671	2.55519	CD4 T cells-a
BAD3517-3a3-210601_S-OVA_CACAGGCTCTAGGCAT-1	-6.94438	6.3865	5944	2065	1.09354	Treg cells
BAD3517-3a3-210601_S-OVA_CACAGGCTCTCATAGG-1	7.49491	-2.7339	4784	1727	2.02759	B cells-a
BAD3517-3a3-210601_S-OVA_CACATGAAGCTCGAAG-1	6.41716	-2.44808	4684	1272	2.64731	B cells-a
BAD3517-3a3-210601_S-OVA_CACATGAAGTCTGGTT-1	7.93873	-2.75124	5083	1565	3.22644	B cells-a
BAD3517-3a3-210601_S-OVA_CACATGACACGACGCT-1	-8.70838	-2.86008	6346	1980	2.48976	CD4 T cells-a
BAD3517-3a3-210601_S-OVA_CACATGATCAGCCTTC-1	-8.56674	-0.600645	10942	2705	2.33961	CD4 T cells-a
BAD3517-3a3-210601_S-OVA_CACCAAACACGGTAGA-1	-6.03135	-3.94108	5363	1631	2.4986	CD4 T cells-a
BAD3517-3a3-210601_S-OVA_CACCAAAGTAACCCTA-1	-8.09424	-0.0665775	5108	1859	1.19421	CD4 T cells-a
BAD3517-3a3-210601_S-OVA_CACCAAATCCTAACAG-1	-6.67134	7.29252	7047	2537	1.16362	Treg cells
BAD3517-3a3-210601_S-OVA_CACCGTTAGCCAAGTG-1	8.54496	-0.372115	5059	1646	3.53825	B cells-a
BAD3517-3a3-210601_S-OVA_CACCGTTTCATGCCAA-1	-5.9089	-3.34491	6177	1699	1.42464	CD4 T cells-a
BAD3517-3a3-210601_S-OVA_CACGAATCAAAGGGTC-1	-5.61148	-3.11239	5875	1561	1.82128	CD4 T cells-a
BAD3517-3a3-210601_S-OVA_CACGAATGTGGCTGCT-1	-6.35584	-1.79524	4758	1383	1.59731	CD4 T cells-a
BAD3517-3a3-210601_S-OVA_CACGGGTAGTCGTTAC-1	-5.28437	0.397081	5318	1517	1.95562	CD4 T cells-a
BAD3517-3a3-210601_S-OVA_CACGGGTTCTGGTCAA-1	7.32216	0.762252	4683	1513	3.45932	B cells-a
BAD3517-3a3-210601_S-OVA_CACGTGGAGACATAAC-1	-3.72792	-3.06074	5414	1511	1.36683	CD4 T cells-a
BAD3517-3a3-210601_S-OVA_CACGTGGAGATCGCCC-1	1.08948	5.3571	1449	738	0.0690131	cryptic
BAD3517-3a3-210601_S-OVA_CACGTGGCAGCAGGAT-1	-7.87453	-3.29216	8765	2084	2.57844	CD4 T cells-a
BAD3517-3a3-210601_S-OVA_CACGTGGCAGCCCAGT-1	-5.77851	-3.81774	9397	1986	2.3731	CD4 T cells-a
BAD3517-3a3-210601_S-OVA_CACGTGGCATGCCGGT-1	-6.15928	-1.53395	5542	1588	1.64201	CD4 T cells-a
BAD3517-3a3-210601_S-OVA_CACGTGGGTACTAAGA-1	-4.57702	-1.66123	4956	1450	1.7958	CD4 T cells-a
BAD3517-3a3-210601_S-OVA_CACGTGGGTCAACATC-1	4.97951	-0.29678	13074	2918	1.17791	B cells-a
BAD3517-3a3-210601_S-OVA_CACGTGGGTCTGTTAG-1	-5.68128	-0.66663	5707	1674	1.68214	CD4 T cells-a
BAD3517-3a3-210601_S-OVA_CACGTGGTCACTGCTC-1	-6.21204	1.26711	6317	1738	1.02897	CD4 T cells-a
BAD3517-3a3-210601_S-OVA_CACGTTCAGAATCGAT-1	-8.41164	-3.18201	6618	1991	2.4932	CD4 T cells-a
BAD3517-3a3-210601_S-OVA_CACGTTCTCGGCTGGT-1	-5.66813	-5.37941	6203	1866	2.72449	CD4 T cells-a
BAD3517-3a3-210601_S-OVA_CACGTTCTCGGTTCAA-1	-4.80097	-2.73795	6940	1776	1.65706	CD4 T cells-a
BAD3517-3a3-210601_S-OVA_CACTAAGCACAAGTTC-1	5.80823	-1.62121	5564	1593	2.33645	B cells-a
BAD3517-3a3-210601_S-OVA_CACTAAGCAGTGCCTG-1	-6.65493	-1.11348	5328	1573	1.65165	CD4 T cells-a
BAD3517-3a3-210601_S-OVA_CACTAAGGTACAAAGT-1	-6.601	-0.272021	5162	1832	1.20108	CD4 T cells-a
BAD3517-3a3-210601_S-OVA_CACTAAGTCAATGCAC-1	-7.50915	-3.56709	7809	2017	2.80446	CD4 T cells-a
BAD3517-3a3-210601_S-OVA_CACTAAGTCGCGTGCA-1	9.15998	-3.17152	9426	2058	4.4982	B cells-a
BAD3517-3a3-210601_S-OVA_CACTAAGTCGTCTCAC-1	-7.17416	-2.20784	6606	1832	1.80139	CD4 T cells-a
BAD3517-3a3-210601_S-OVA_CACTGAACAATAGGGC-1	8.14963	-0.119162	2596	1070	3.73652	B cells-a
BAD3517-3a3-210601_S-OVA_CACTGAAGTATGGAAT-1	8.70119	1.57411	5089	1569	8.23344	B cells-b
BAD3517-3a3-210601_S-OVA_CACTGAATCACTGATG-1	-5.62251	-0.44952	4781	1484	1.52688	CD4 T cells-a
BAD3517-3a3-210601_S-OVA_CACTGAATCCATTTAC-1	6.61705	-0.926139	4941	1540	1.88221	B cells-a
BAD3517-3a3-210601_S-OVA_CACTGGGAGACGAGCT-1	-5.71307	-2.61165	5807	1747	2.08369	CD4 T cells-a
BAD3517-3a3-210601_S-OVA_CACTGGGAGGGCCCTT-1	1.85555	7.59678	1308	605	0	Myeloid cells
BAD3517-3a3-210601_S-OVA_CACTGGGAGGTTCCAT-1	-8.8517	-1.52568	4479	1664	2.3666	CD4 T cells-a
BAD3517-3a3-210601_S-OVA_CACTGGGCAAGCTGTT-1	-6.84119	-2.44933	6045	1874	2.11745	CD4 T cells-a
BAD3517-3a3-210601_S-OVA_CACTGGGCAGTTACCA-1	-6.74776	-1.17236	6298	1865	1.22261	CD4 T cells-a
BAD3517-3a3-210601_S-OVA_CACTGGGGTGACAACG-1	-8.35651	-1.49581	8037	2222	2.42628	CD4 T cells-a
BAD3517-3a3-210601_S-OVA_CACTGGGGTTTGATCG-1	6.92298	1.44082	2819	1197	3.01525	B cells-a
BAD3517-3a3-210601_S-OVA_CACTGGGTCATTTCGT-1	10.9544	-1.57169	5066	1556	3.23727	B cells-a
BAD3517-3a3-210601_S-OVA_CACTGGGTCGAGATAA-1	7.63238	0.520795	4420	1551	3.55204	B cells-a
BAD3517-3a3-210601_S-OVA_CACTGTCAGATACTGA-1	-5.9425	-3.55559	5699	1642	1.80733	CD4 T cells-a
BAD3517-3a3-210601_S-OVA_CACTGTCAGCGTATGG-1	7.55441	-2.85459	2115	904	3.07329	B cells-a
BAD3517-3a3-210601_S-OVA_CACTGTCAGTTGGCTT-1	-5.23706	-2.14719	6848	1822	0.890771	CD4 T cells-a
BAD3517-3a3-210601_S-OVA_CACTGTCCAACCTATG-1	5.66856	1.07974	7708	2098	5.05968	B cells-a
BAD3517-3a3-210601_S-OVA_CACTGTCGTACAAGTA-1	-7.70426	-1.17263	4707	1491	1.84831	CD4 T cells-a
BAD3517-3a3-210601_S-OVA_CACTGTCGTCACGACC-1	-4.82996	-3.08715	6597	1792	1.3491	CD4 T cells-a
BAD3517-3a3-210601_S-OVA_CACTGTCGTGTCCCTT-1	-6.43422	-1.29711	4568	1476	1.2697	CD4 T cells-a
BAD3517-3a3-210601_S-OVA_CACTTCGAGGCCCGTT-1	7.65008	-2.19988	5271	1703	2.73193	B cells-a
BAD3517-3a3-210601_S-OVA_CACTTCGCAATAGTGA-1	-4.17597	-2.50038	4886	1459	0.839132	CD4 T cells-a
BAD3517-3a3-210601_S-OVA_CACTTCGCAGACACAG-1	-6.71326	1.05293	7532	2052	1.60648	CD4 T cells-a
BAD3517-3a3-210601_S-OVA_CACTTCGGTCCTGTCT-1	7.30993	-0.728673	5165	1618	3.29138	B cells-a
BAD3517-3a3-210601_S-OVA_CACTTCGGTGAATTAG-1	-4.14346	-3.72097	7461	1791	1.39392	CD4 T cells-a
BAD3517-3a3-210601_S-OVA_CACTTCGGTGGCCTCA-1	-7.22467	-2.81628	6541	1692	3.04235	CD4 T cells-a
BAD3517-3a3-210601_S-OVA_CACTTCGTCCGCAGTG-1	7.52469	-0.877744	6055	1917	3.55078	B cells-a
BAD3517-3a3-210601_S-OVA_CAGAGCCAGAATCGCG-1	7.59303	-1.4975	4310	1435	4.01392	B cells-a
BAD3517-3a3-210601_S-OVA_CAGAGCCCACAAATCC-1	-6.43369	-0.341417	5390	1597	0.946197	CD4 T cells-a
BAD3517-3a3-210601_S-OVA_CAGAGCCCACCTGCTT-1	8.00212	-0.815296	5102	1718	2.60682	B cells-a
BAD3517-3a3-210601_S-OVA_CAGAGCCCATATACCG-1	-7.68336	-2.95971	4695	1534	0.894569	CD4 T cells-a
BAD3517-3a3-210601_S-OVA_CAGAGCCTCCGGACTG-1	-4.13104	-2.06678	5124	1510	0.546448	CD4 T cells-a
BAD3517-3a3-210601_S-OVA_CAGATACAGTATTCCG-1	-8.00243	-0.673604	5936	1890	1.07817	CD4 T cells-a
BAD3517-3a3-210601_S-OVA_CAGATACCAATTAGGA-1	-6.3293	-1.24922	3154	1163	0.982879	CD4 T cells-a
BAD3517-3a3-210601_S-OVA_CAGATACCACACGGAA-1	-8.1368	-3.01156	6215	1865	2.94449	CD4 T cells-a
BAD3517-3a3-210601_S-OVA_CAGATCACAATTGCGT-1	8.10688	0.441093	4466	1381	4.12002	B cells-a
BAD3517-3a3-210601_S-OVA_CAGATCACACAAGCAG-1	-5.2682	-1.83999	10424	2402	1.42939	CD4 T cells-a
BAD3517-3a3-210601_S-OVA_CAGATCACACCGGCTA-1	-6.70796	7.71245	5254	2173	1.80815	Treg cells
BAD3517-3a3-210601_S-OVA_CAGATCACACGGATCC-1	9.24126	-0.506145	4604	1638	3.08427	B cells-a
BAD3517-3a3-210601_S-OVA_CAGATCATCATAGGCT-1	-7.50967	-4.2932	5467	1508	4.00585	CD4 T cells-a
BAD3517-3a3-210601_S-OVA_CAGATCATCCGTTGAA-1	-6.45305	-2.90257	6009	1713	1.58096	CD4 T cells-a
BAD3517-3a3-210601_S-OVA_CAGATTGAGTGAACAT-1	-6.80748	-1.20784	5076	1547	2.04886	CD4 T cells-a
BAD3517-3a3-210601_S-OVA_CAGATTGCAACAGCTT-1	6.86341	-1.4778	5980	1856	2.14047	B cells-a
BAD3517-3a3-210601_S-OVA_CAGATTGCAGAAGTGC-1	-3.94708	-3.4653	4693	1473	2.06691	CD4 T cells-a
BAD3517-3a3-210601_S-OVA_CAGATTGTCAGTGATC-1	-6.33381	-2.27361	6769	1756	2.0978	CD4 T cells-a
BAD3517-3a3-210601_S-OVA_CAGATTGTCGCAGATT-1	8.03302	-1.03012	5688	1540	6.4346	B cells-a
BAD3517-3a3-210601_S-OVA_CAGCAATAGGGTAGCT-1	-6.9049	-1.87128	5540	1671	1.84116	CD4 T cells-a
BAD3517-3a3-210601_S-OVA_CAGCAATCAAGAGTGC-1	-3.80347	-3.88276	6880	1611	2.32558	CD4 T cells-a
BAD3517-3a3-210601_S-OVA_CAGCAATGTGTTAACC-1	-1.04986	5.74502	1164	734	6.01375	CD4 T cells-b
BAD3517-3a3-210601_S-OVA_CAGCAATGTTTGGAAA-1	-3.6314	-3.24674	5944	1573	1.71602	CD4 T cells-a
BAD3517-3a3-210601_S-OVA_CAGCAATTCCAAGGGA-1	7.30089	-2.82572	4650	1521	2.7957	B cells-a
BAD3517-3a3-210601_S-OVA_CAGCAATTCTTTGCGC-1	-6.46286	-1.12416	5753	1653	2.81592	CD4 T cells-a
BAD3517-3a3-210601_S-OVA_CAGCACGAGATCCCAT-1	-7.23373	-1.55008	4039	1395	1.36172	CD4 T cells-a
BAD3517-3a3-210601_S-OVA_CAGCACGAGCGTATGG-1	-3.36723	-2.14379	6201	1581	1.75778	CD4 T cells-a
BAD3517-3a3-210601_S-OVA_CAGCAGCAGTAGGATT-1	-3.16354	-2.47343	6380	1608	1.55172	CD4 T cells-a
BAD3517-3a3-210601_S-OVA_CAGCAGCCAAGCCCAC-1	11.0706	-1.57359	6715	2092	4.12509	B cells-a
BAD3517-3a3-210601_S-OVA_CAGCAGCCAGACAAGC-1	-8.83467	-1.63324	7488	2205	2.16346	CD4 T cells-a
BAD3517-3a3-210601_S-OVA_CAGCAGCCATCCCACT-1	-7.69343	-1.10599	5722	1703	1.15344	CD4 T cells-a
BAD3517-3a3-210601_S-OVA_CAGCAGCCATGCAGGA-1	6.25307	-0.369662	3735	1331	1.28514	B cells-a
BAD3517-3a3-210601_S-OVA_CAGCAGCGTCACTCGG-1	-7.96632	-3.19949	6510	1884	1.98157	CD4 T cells-a
BAD3517-3a3-210601_S-OVA_CAGCAGCGTGTTGATC-1	-3.75414	-3.1761	5732	1548	1.0642	CD4 T cells-a
BAD3517-3a3-210601_S-OVA_CAGCAGCTCCGGACGT-1	1.682	15.2505	3814	1471	4.06397	CD4 T cells-c
BAD3517-3a3-210601_S-OVA_CAGCAGCTCCTACCGT-1	-6.92425	-0.711295	6124	1756	1.77988	CD4 T cells-a
BAD3517-3a3-210601_S-OVA_CAGCCAGCAGATTAAG-1	-7.28119	-2.85568	5547	1638	2.23544	CD4 T cells-a
BAD3517-3a3-210601_S-OVA_CAGCCAGGTTAAACCC-1	-7.51325	0.151555	6797	2083	2.30984	CD4 T cells-a
BAD3517-3a3-210601_S-OVA_CAGCCAGTCACATTGG-1	-5.70846	-0.34382	6316	1709	1.70994	CD4 T cells-a
BAD3517-3a3-210601_S-OVA_CAGCCAGTCGACGACC-1	6.68621	-0.487415	5893	1799	1.79874	B cells-a
BAD3517-3a3-210601_S-OVA_CAGCGTGCACCAGCCA-1	-8.11424	-1.73056	5760	1724	1.61458	CD4 T cells-a
BAD3517-3a3-210601_S-OVA_CAGCGTGGTCAGCTTA-1	-8.17215	0.239556	4040	1596	1.9802	CD4 T cells-a
BAD3517-3a3-210601_S-OVA_CAGCGTGGTCGAGTGA-1	-8.21284	-2.20059	3994	1422	2.67902	CD4 T cells-a
BAD3517-3a3-210601_S-OVA_CAGGCCAAGCATATGA-1	-8.0135	-2.05042	5793	1801	1.84706	CD4 T cells-a
BAD3517-3a3-210601_S-OVA_CAGGCCAGTGCGTCGT-1	-7.24918	7.2665	3932	1431	4.3235	Treg cells
BAD3517-3a3-210601_S-OVA_CAGGGCTGTTAAAGTG-1	-8.09458	-0.764093	4898	1620	2.42956	CD4 T cells-a
BAD3517-3a3-210601_S-OVA_CAGGGCTTCAAGTCGT-1	-5.72019	0.954913	7304	1790	2.24535	CD4 T cells-a
BAD3517-3a3-210601_S-OVA_CAGGTATAGGCTGAAC-1	-7.984	-2.29862	5488	1808	1.80394	CD4 T cells-a
BAD3517-3a3-210601_S-OVA_CAGGTATAGTCACGCC-1	-3.67555	-3.52019	6455	1486	1.30132	CD4 T cells-a
BAD3517-3a3-210601_S-OVA_CAGGTATCATCCAACA-1	6.12588	-0.160957	4167	1354	1.00792	B cells-a
BAD3517-3a3-210601_S-OVA_CAGGTATGTATCAGGG-1	-6.61628	-2.02917	6030	1790	1.27695	CD4 T cells-a
BAD3517-3a3-210601_S-OVA_CAGGTATGTTGGGCCT-1	9.58218	-1.46935	4451	1556	2.76342	B cells-a
BAD3517-3a3-210601_S-OVA_CAGTGCGGTTGAGAGC-1	-3.68613	-1.25547	6757	1702	1.86473	CD4 T cells-a
BAD3517-3a3-210601_S-OVA_CAGTGCGTCAAGAAAC-1	-6.53859	2.12108	4727	1410	1.73472	CD4 T cells-a
BAD3517-3a3-210601_S-OVA_CAGTTAGAGCGAGGAG-1	-3.28899	-3.65578	3488	1092	0.430046	CD4 T cells-a
BAD3517-3a3-210601_S-OVA_CAGTTAGCACTTTATC-1	-8.42391	0.158076	4195	1598	1.64482	CD4 T cells-a
BAD3517-3a3-210601_S-OVA_CAGTTAGCAGACAATA-1	-4.03965	-0.907973	5639	1608	1.18815	CD4 T cells-a
BAD3517-3a3-210601_S-OVA_CAGTTAGCATAGCACT-1	-6.77226	-2.31748	4756	1542	1.42977	CD4 T cells-a
BAD3517-3a3-210601_S-OVA_CAGTTAGGTTCAGGTT-1	-7.25148	-4.46844	6757	1613	5.4314	CD4 T cells-a
BAD3517-3a3-210601_S-OVA_CAGTTAGTCACACCCT-1	-4.59329	-3.26411	6305	1639	2.37906	CD4 T cells-a
BAD3517-3a3-210601_S-OVA_CAGTTAGTCGTCTAAG-1	-6.97327	6.55739	4764	1784	2.56087	Treg cells
BAD3517-3a3-210601_S-OVA_CAGTTCCAGATTAGAC-1	-6.31039	-3.31949	5737	1807	1.60363	CD4 T cells-a
BAD3517-3a3-210601_S-OVA_CAGTTCCAGGTGGGTT-1	-6.68016	-1.47969	5267	1521	2.56313	CD4 T cells-a
BAD3517-3a3-210601_S-OVA_CAGTTCCCAACCAGAG-1	-4.51606	-4.19335	7715	1713	2.50162	CD4 T cells-a
BAD3517-3a3-210601_S-OVA_CAGTTCCGTTCTCCAC-1	-9.46815	-1.93654	5869	1952	1.19271	CD4 T cells-a
BAD3517-3a3-210601_S-OVA_CAGTTCCTCATGCCCT-1	10.3746	0.0435627	7114	1932	2.60051	B cells-a
BAD3517-3a3-210601_S-OVA_CATAAGCAGGTCACAG-1	-3.67474	-3.31901	5271	1455	1.59363	CD4 T cells-a
BAD3517-3a3-210601_S-OVA_CATAAGCCAAATGGCG-1	-7.2635	-0.480783	6030	1864	2.08955	CD4 T cells-a
BAD3517-3a3-210601_S-OVA_CATAAGCCACCCTCTA-1	-8.96528	-1.43102	6563	2108	1.47798	CD4 T cells-a
BAD3517-3a3-210601_S-OVA_CATAAGCGTGGTTTGT-1	-5.17646	-2.47637	5832	1484	2.43484	CD4 T cells-a
BAD3517-3a3-210601_S-OVA_CATAAGCGTTAAGAAC-1	-4.33851	12.8845	6246	2098	1.58501	NK cells
BAD3517-3a3-210601_S-OVA_CATAAGCTCAGGCGAA-1	1.83418	7.5388	1535	725	0	Myeloid cells
BAD3517-3a3-210601_S-OVA_CATAAGCTCTGAACGT-1	-5.59303	-0.617774	5372	1657	1.00521	CD4 T cells-a
BAD3517-3a3-210601_S-OVA_CATACAGAGCCTGCCA-1	-7.52232	-0.330481	5091	1652	1.92497	CD4 T cells-a
BAD3517-3a3-210601_S-OVA_CATACAGAGGAACTAT-1	-7.06482	-1.53245	6055	1787	2.21305	CD4 T cells-a
BAD3517-3a3-210601_S-OVA_CATACAGCAAGGTCTT-1	-6.11241	-3.23206	5609	1620	2.24639	CD4 T cells-a
BAD3517-3a3-210601_S-OVA_CATACAGCATAATCCG-1	7.66258	1.2174	5682	1859	4.18867	B cells-b
BAD3517-3a3-210601_S-OVA_CATACAGCATGAGAAT-1	-6.39715	-3.59206	7103	1975	2.35112	CD4 T cells-a
BAD3517-3a3-210601_S-OVA_CATACAGCATGTCAGT-1	-6.41261	1.42294	4695	1488	1.06496	CD4 T cells-a
BAD3517-3a3-210601_S-OVA_CATACAGGTCGCGTTG-1	-5.41588	-1.19887	7925	2007	1.88013	CD4 T cells-a
BAD3517-3a3-210601_S-OVA_CATACAGGTGATACAA-1	-7.4648	-4.80606	7265	1850	5.07915	CD4 T cells-a
BAD3517-3a3-210601_S-OVA_CATACAGGTGGGTTGA-1	-6.00773	-2.2891	6202	1782	1.87036	CD4 T cells-a
BAD3517-3a3-210601_S-OVA_CATACAGGTTAGCTAC-1	8.1613	0.744666	6403	1934	5.87225	B cells-a
BAD3517-3a3-210601_S-OVA_CATACAGTCCTACTGC-1	7.65663	0.525347	6143	2039	3.2069	B cells-a
BAD3517-3a3-210601_S-OVA_CATACAGTCTCTGAGA-1	8.48797	2.68018	1322	767	8.0938	B cells-b
BAD3517-3a3-210601_S-OVA_CATACCCAGACGTCCC-1	10.8102	-1.4129	5876	1827	4.10143	B cells-a
BAD3517-3a3-210601_S-OVA_CATACCCAGCTGGCCT-1	-7.22856	-0.941674	6659	1795	1.42664	CD4 T cells-a
BAD3517-3a3-210601_S-OVA_CATACCCAGTTATGGA-1	5.88026	-0.374076	4465	1575	2.39642	B cells-a
BAD3517-3a3-210601_S-OVA_CATACTTAGATTGTGA-1	4.94731	-5.91177	5048	1454	4.49683	B cells-c
BAD3517-3a3-210601_S-OVA_CATACTTAGGGATGTC-1	-8.86473	-2.26027	5564	1766	1.83321	CD4 T cells-a
BAD3517-3a3-210601_S-OVA_CATACTTCAGACAAAT-1	-8.05988	-2.94567	5437	1747	1.52658	CD4 T cells-a
BAD3517-3a3-210601_S-OVA_CATAGACAGGGATCAC-1	-6.15733	-2.61361	4345	1397	1.56502	CD4 T cells-a
BAD3517-3a3-210601_S-OVA_CATAGACAGTGTAGAT-1	-5.84643	-0.517374	6490	1884	2.80431	CD4 T cells-a
BAD3517-3a3-210601_S-OVA_CATAGACGTCGAATGG-1	-6.78056	-2.53484	3707	1249	2.56272	CD4 T cells-a
BAD3517-3a3-210601_S-OVA_CATCAAGCAAACGTGG-1	-8.18343	0.253393	5157	1874	1.82277	CD4 T cells-a
BAD3517-3a3-210601_S-OVA_CATCAAGCACGCCAGT-1	-6.13132	0.481169	6487	1860	2.0965	CD4 T cells-a
BAD3517-3a3-210601_S-OVA_CATCAAGCACTCCACT-1	-6.92277	-2.68046	7503	2049	1.51939	CD4 T cells-a
BAD3517-3a3-210601_S-OVA_CATCAAGGTCCGACGT-1	7.87775	-2.27892	5325	1590	3.41784	B cells-a
BAD3517-3a3-210601_S-OVA_CATCAAGTCTGTCAGA-1	-6.66331	-1.60637	5573	1701	2.81715	CD4 T cells-a
BAD3517-3a3-210601_S-OVA_CATCCACAGAGCCTGA-1	-6.5344	2.0355	6012	1688	2.91084	CD4 T cells-a
BAD3517-3a3-210601_S-OVA_CATCCACAGTGGGAAA-1	-3.96651	-1.31135	4110	1081	1.04623	CD4 T cells-a
BAD3517-3a3-210601_S-OVA_CATCCACGTCATCGCG-1	-6.07038	-1.90511	5435	1524	1.71113	CD4 T cells-a
BAD3517-3a3-210601_S-OVA_CATCCACGTCGATTTG-1	-5.7755	-1.83755	6253	1626	2.12698	CD4 T cells-a
BAD3517-3a3-210601_S-OVA_CATCCACGTGTCCACG-1	11.1057	-1.61473	4636	1542	3.62381	B cells-a
BAD3517-3a3-210601_S-OVA_CATCCCAAGCAGTACG-1	-7.32577	-2.57325	4875	1591	1.62051	CD4 T cells-a
BAD3517-3a3-210601_S-OVA_CATCCCAAGGTGCATG-1	-6.83007	-1.78961	4568	1553	1.13835	CD4 T cells-a
BAD3517-3a3-210601_S-OVA_CATCCCACACCACATA-1	-6.87753	-2.56003	13195	2702	1.39447	CD4 T cells-a
BAD3517-3a3-210601_S-OVA_CATCCCACACTACACA-1	-9.20269	-1.40549	4816	1619	3.19767	CD4 T cells-a
BAD3517-3a3-210601_S-OVA_CATCCCACATCCGATA-1	-6.79365	-1.9713	6126	1826	0.701926	CD4 T cells-a
BAD3517-3a3-210601_S-OVA_CATCCCAGTTCGGCTG-1	-6.81716	6.65299	5534	2018	1.17456	Treg cells
BAD3517-3a3-210601_S-OVA_CATCCCATCAATCTCT-1	-5.01739	-2.27879	6465	1767	0.711524	CD4 T cells-a
BAD3517-3a3-210601_S-OVA_CATCCCATCCTCACTG-1	7.99685	2.96148	1326	816	6.71192	B cells-b
BAD3517-3a3-210601_S-OVA_CATCCCATCTCTCAAT-1	-5.81536	-3.12816	4797	1468	1.4384	CD4 T cells-a
BAD3517-3a3-210601_S-OVA_CATCCCATCTTCGGTC-1	-6.53538	-2.35396	6136	1842	1.7927	CD4 T cells-a
BAD3517-3a3-210601_S-OVA_CATCCGTCATCGATCA-1	-7.23722	0.531724	6569	1842	2.39001	CD4 T cells-a
BAD3517-3a3-210601_S-OVA_CATCCGTGTCAGTTTG-1	9.30673	0.055568	5932	1821	4.68645	B cells-a
BAD3517-3a3-210601_S-OVA_CATCGCTAGAAACTGT-1	-7.84875	-0.127171	6348	1862	1.38626	CD4 T cells-a
BAD3517-3a3-210601_S-OVA_CATCGCTAGATGGTAT-1	-6.0543	-0.338682	5232	1719	2.15979	CD4 T cells-a
BAD3517-3a3-210601_S-OVA_CATCGCTAGGAGATAG-1	-8.54801	-3.39199	6290	1963	3.46582	CD4 T cells-a
BAD3517-3a3-210601_S-OVA_CATCGCTAGTTGCGCC-1	-8.66908	-0.997548	6886	2043	2.81731	CD4 T cells-a
BAD3517-3a3-210601_S-OVA_CATCGCTCACAAATAG-1	-4.3966	-0.701252	6035	1678	1.85584	CD4 T cells-a
BAD3517-3a3-210601_S-OVA_CATCGCTCACGCAGTC-1	-8.01424	-0.308897	6293	1755	2.09757	CD4 T cells-a
BAD3517-3a3-210601_S-OVA_CATCGCTTCAAACCTG-1	7.57467	0.998926	5280	1815	4.14773	B cells-b
BAD3517-3a3-210601_S-OVA_CATCGCTTCAATCCAG-1	7.19152	-3.17895	3921	1326	2.34634	B cells-a
BAD3517-3a3-210601_S-OVA_CATCGGGAGCAGCGAT-1	-6.98569	-4.00439	6086	1677	3.17121	CD4 T cells-a
BAD3517-3a3-210601_S-OVA_CATCGGGAGTAAGGGA-1	-8.99497	-2.72978	4304	1577	4.20539	CD4 T cells-a
BAD3517-3a3-210601_S-OVA_CATCGGGCACACCTAA-1	7.1901	-1.91697	5454	1572	2.18188	B cells-a
BAD3517-3a3-210601_S-OVA_CATCGGGCATGACTAC-1	-4.70127	-3.04542	5901	1712	1.40654	CD4 T cells-a
BAD3517-3a3-210601_S-OVA_CATCGTCAGGGTACGT-1	8.49567	-1.07903	6218	1891	3.97234	B cells-a
BAD3517-3a3-210601_S-OVA_CATCGTCAGTAGTGCG-1	1.15877	15.0672	2139	811	5.37634	CD4 T cells-c
BAD3517-3a3-210601_S-OVA_CATCGTCAGTGCACTT-1	-5.54887	-4.21213	5701	1441	3.1398	CD4 T cells-a
BAD3517-3a3-210601_S-OVA_CATCGTCCAACCCTCT-1	6.30167	0.749991	3984	1417	2.58534	B cells-a
BAD3517-3a3-210601_S-OVA_CATCGTCCATCGGTTA-1	5.49186	-0.6281	9986	2128	2.25315	B cells-a
BAD3517-3a3-210601_S-OVA_CATCGTCGTATCGAGG-1	-5.8198	-2.89688	4055	1438	2.1455	CD4 T cells-a
BAD3517-3a3-210601_S-OVA_CATCGTCGTCATCTAG-1	-5.56417	-3.19625	4341	1261	2.87952	CD4 T cells-a
BAD3517-3a3-210601_S-OVA_CATCGTCGTTAGAAAC-1	0.0688679	9.89355	1952	638	0.768443	DCs
BAD3517-3a3-210601_S-OVA_CATCGTCTCCGAGGCT-1	-7.05401	7.32869	7226	2474	1.09327	Treg cells
BAD3517-3a3-210601_S-OVA_CATGAGTCACCTAAAC-1	-7.46227	-3.08898	6125	1815	1.6	CD4 T cells-a
BAD3517-3a3-210601_S-OVA_CATGAGTCAGCCCAGT-1	-7.59689	-3.47396	6147	1820	1.33398	CD4 T cells-a
BAD3517-3a3-210601_S-OVA_CATGAGTCATTGCTGA-1	8.50096	-3.10828	4316	1447	3.84615	B cells-a
BAD3517-3a3-210601_S-OVA_CATGAGTGTACTCAAC-1	-5.99284	0.787576	4361	1346	2.65994	CD4 T cells-a
BAD3517-3a3-210601_S-OVA_CATGAGTGTGCCTGAC-1	-6.70084	6.81516	4079	1546	0.637411	Treg cells
BAD3517-3a3-210601_S-OVA_CATGAGTGTTTGGGTT-1	-4.01553	-3.32805	6722	1535	2.55876	CD4 T cells-a
BAD3517-3a3-210601_S-OVA_CATGAGTTCCGAAATC-1	-3.39394	-3.86193	6300	1494	2.07937	CD4 T cells-a
BAD3517-3a3-210601_S-OVA_CATGAGTTCGAAGTGG-1	-6.66931	7.00547	8634	2431	0.903405	Treg cells
BAD3517-3a3-210601_S-OVA_CATGCAAAGCATGGGT-1	-5.97479	-3.86367	6072	1696	2.60211	CD4 T cells-a
BAD3517-3a3-210601_S-OVA_CATGCAAAGGATTCCT-1	9.98972	-0.22374	13200	2769	3.13636	B cells-a
BAD3517-3a3-210601_S-OVA_CATGCAAAGGTTGCCC-1	-6.91001	1.21864	5455	1661	1.85151	CD4 T cells-a
BAD3517-3a3-210601_S-OVA_CATGCAAAGTGCCTCG-1	0.575184	9.97761	1955	732	0	DCs
BAD3517-3a3-210601_S-OVA_CATGCAACACCAAATC-1	-8.40136	-2.7191	4519	1593	2.38991	CD4 T cells-a
BAD3517-3a3-210601_S-OVA_CATGCAACATAACGGG-1	8.37177	-3.5609	7347	1836	1.25221	B cells-a
BAD3517-3a3-210601_S-OVA_CATGCAACATGAAGCG-1	6.89855	0.581311	4908	1718	5.82722	B cells-a
BAD3517-3a3-210601_S-OVA_CATGCAAGTTCGAAGG-1	-5.73907	-3.30447	5491	1590	1.78474	CD4 T cells-a
BAD3517-3a3-210601_S-OVA_CATGCAATCTCCCAAC-1	-7.7611	-2.4459	5318	1698	1.76758	CD4 T cells-a
BAD3517-3a3-210601_S-OVA_CATGCAATCTTGGGCG-1	8.35748	-2.66907	4370	1346	2.26545	B cells-a
BAD3517-3a3-210601_S-OVA_CATGCCTAGAACTTCC-1	-6.67894	-1.42829	5119	1535	1.95351	Treg cells
BAD3517-3a3-210601_S-OVA_CATGCCTAGCTAGCCC-1	6.54109	-1.81595	5156	1446	1.55159	B cells-a
BAD3517-3a3-210601_S-OVA_CATGCCTAGGCACTCC-1	-6.44696	-1.99037	6981	1953	0.974072	CD4 T cells-a
BAD3517-3a3-210601_S-OVA_CATGCCTCATCTGCGG-1	6.312	-0.866558	5742	1780	2.08986	B cells-a
BAD3517-3a3-210601_S-OVA_CATGCCTGTTGGTAGG-1	-6.2197	0.9438	5982	1630	2.1899	CD4 T cells-a
BAD3517-3a3-210601_S-OVA_CATGCCTTCCTTCTTC-1	-9.23365	-1.65544	7697	2327	1.50708	CD4 T cells-a
BAD3517-3a3-210601_S-OVA_CATGCGGAGGCGTTAG-1	-4.12105	-2.22865	6672	1731	1.43885	CD4 T cells-a
BAD3517-3a3-210601_S-OVA_CATGCGGGTACGGTTT-1	-7.91999	-1.55003	5482	1784	2.9004	CD4 T cells-a
BAD3517-3a3-210601_S-OVA_CATGCGGTCAACCGAT-1	-6.31667	-1.70665	6481	1907	1.60469	CD4 T cells-a
BAD3517-3a3-210601_S-OVA_CATGCTCAGAAGCTCG-1	-3.19101	-3.58055	5516	1455	1.41407	CD4 T cells-a
BAD3517-3a3-210601_S-OVA_CATGCTCAGCCGTCGT-1	-6.48292	-4.11016	6013	1654	3.17645	CD4 T cells-a
BAD3517-3a3-210601_S-OVA_CATGCTCAGTCCCAGC-1	-4.48131	-0.396522	5891	1541	0.543201	CD4 T cells-a
BAD3517-3a3-210601_S-OVA_CATGCTCCACGCGCAT-1	-6.80369	0.573933	5266	1684	1.32928	CD4 T cells-a
BAD3517-3a3-210601_S-OVA_CATGCTCCATCGGATT-1	-7.36299	-1.82488	4964	1620	1.91378	CD4 T cells-a
BAD3517-3a3-210601_S-OVA_CATGCTCTCAGTCAGT-1	-6.35582	-1.42913	4726	1539	1.6716	CD4 T cells-a
BAD3517-3a3-210601_S-OVA_CATGCTCTCATGCGGC-1	-3.84173	-3.78272	5219	1413	1.62866	CD4 T cells-a
BAD3517-3a3-210601_S-OVA_CATGGATAGGCTTAGG-1	5.92	-0.575375	8086	2038	2.32501	B cells-a
BAD3517-3a3-210601_S-OVA_CATGGATCAATTTCCT-1	-9.14436	-1.12027	5300	1704	2.84906	CD4 T cells-a
BAD3517-3a3-210601_S-OVA_CATGGATGTAATTAGG-1	-7.84385	-3.58503	6857	1871	3.17923	CD4 T cells-a
BAD3517-3a3-210601_S-OVA_CATGGATGTCTCCTGT-1	4.78225	-5.95998	4640	1538	3.38362	B cells-c
BAD3517-3a3-210601_S-OVA_CATGGATGTGTGGACA-1	-6.81671	-1.53387	6815	1813	2.65591	CD4 T cells-a
BAD3517-3a3-210601_S-OVA_CATGGATGTTTCACTT-1	9.42358	-0.911769	4737	1561	2.76546	B cells-a
BAD3517-3a3-210601_S-OVA_CATGGATTCGACACTA-1	8.105	-0.777084	6505	1959	1.0761	B cells-a
BAD3517-3a3-210601_S-OVA_CATGGTAGTGACATCT-1	-6.52333	-1.41861	6586	1868	1.44245	CD4 T cells-a
BAD3517-3a3-210601_S-OVA_CATGGTAGTTTATGCG-1	-6.08956	-0.721153	5605	1681	2.14095	CD4 T cells-a
BAD3517-3a3-210601_S-OVA_CATTCATAGCTTTCTT-1	-7.73145	0.534274	6207	2037	1.46609	CD4 T cells-a
BAD3517-3a3-210601_S-OVA_CATTCATGTATTGAGA-1	7.49312	-0.123973	4467	1613	3.60421	B cells-a
BAD3517-3a3-210601_S-OVA_CATTCATGTCTGTGGC-1	-6.59014	-1.2816	5468	1782	2.72495	CD4 T cells-a
BAD3517-3a3-210601_S-OVA_CATTCATTCAGCCCAG-1	-8.60037	-1.09259	4278	1586	1.87003	CD4 T cells-a
BAD3517-3a3-210601_S-OVA_CATTCATTCGTCGACG-1	8.12035	-1.63996	5153	1635	3.08558	B cells-a
BAD3517-3a3-210601_S-OVA_CATTCATTCTTCTGTA-1	-6.03008	-3.36354	6342	1796	1.73447	CD4 T cells-a
BAD3517-3a3-210601_S-OVA_CATTCCGAGATGACCG-1	7.84601	1.21858	5550	1649	5.6036	B cells-b
BAD3517-3a3-210601_S-OVA_CATTCCGAGCCTAACT-1	-6.69134	-0.169878	5369	1679	1.73217	CD4 T cells-a
BAD3517-3a3-210601_S-OVA_CATTCCGCAGCGAACA-1	-8.10961	-1.83122	6330	1978	1.4218	CD4 T cells-a
BAD3517-3a3-210601_S-OVA_CATTCTACAAAGGAGA-1	-4.92394	-3.93878	5082	1503	2.61708	CD4 T cells-a
BAD3517-3a3-210601_S-OVA_CATTCTACAATACCTG-1	-7.2131	-1.529	6166	1741	1.21635	CD4 T cells-a
BAD3517-3a3-210601_S-OVA_CATTCTAGTGCATTAC-1	7.85747	-2.57766	4688	1550	2.32509	B cells-a
BAD3517-3a3-210601_S-OVA_CATTCTAGTTGATCGT-1	-6.04874	-1.70506	6282	1757	2.16492	CD4 T cells-a
BAD3517-3a3-210601_S-OVA_CATTCTATCTGTCCCA-1	7.43983	-0.597724	5328	1638	2.49625	B cells-a
BAD3517-3a3-210601_S-OVA_CATTGAGAGCTATCTG-1	-5.71495	-0.259064	4902	1619	0.856793	CD4 T cells-a
BAD3517-3a3-210601_S-OVA_CATTGAGAGGTCGACA-1	5.05836	-5.86891	3991	1256	1.80406	B cells-c
BAD3517-3a3-210601_S-OVA_CATTGAGCACAAGCTT-1	0.35748	9.70662	1399	614	0	DCs
BAD3517-3a3-210601_S-OVA_CATTGAGCACTGAATC-1	-6.38874	-1.23688	4047	1330	2.94045	CD4 T cells-a
BAD3517-3a3-210601_S-OVA_CATTGAGGTACTAAGA-1	-5.76914	-2.52234	7872	2069	2.13415	CD4 T cells-a
BAD3517-3a3-210601_S-OVA_CATTGAGGTGTGAGCA-1	-5.13246	-3.84626	5725	1638	0.995633	CD4 T cells-a
BAD3517-3a3-210601_S-OVA_CATTGAGGTTCGGCCA-1	4.77749	-2.88515	4734	1677	3.50655	B cells-a
BAD3517-3a3-210601_S-OVA_CATTGCCAGGAGTATT-1	-4.5321	-0.567764	5317	1416	1.74911	CD4 T cells-a
BAD3517-3a3-210601_S-OVA_CATTGCCCAGACACCC-1	-7.57563	-2.04338	4865	1562	1.35663	CD4 T cells-a
BAD3517-3a3-210601_S-OVA_CATTGCCCAGGAAGTC-1	-6.68939	-3.20196	4985	1571	1.80542	CD4 T cells-a
BAD3517-3a3-210601_S-OVA_CATTGCCCATAGGTAA-1	7.58835	-2.22256	4239	1378	2.477	B cells-a
BAD3517-3a3-210601_S-OVA_CATTGCCTCTGGCCGA-1	-4.83526	-0.99764	5665	1600	1.5534	CD4 T cells-a
BAD3517-3a3-210601_S-OVA_CATTGTTAGAAACTAC-1	8.89422	-2.51104	5145	1858	2.75996	B cells-a
BAD3517-3a3-210601_S-OVA_CATTGTTAGGTACAGC-1	-5.33147	-1.97527	7039	1829	2.03154	CD4 T cells-a
BAD3517-3a3-210601_S-OVA_CATTGTTAGGTGCTAG-1	-7.53314	0.00100356	3612	1356	0.968992	CD4 T cells-a
BAD3517-3a3-210601_S-OVA_CATTGTTCAGCCGGTT-1	-4.02382	-1.45951	6712	1713	2.66687	CD4 T cells-a
BAD3517-3a3-210601_S-OVA_CATTGTTGTACAGAGC-1	6.47923	-0.0013394	6386	1738	3.08487	B cells-a
BAD3517-3a3-210601_S-OVA_CATTGTTGTTTATGCG-1	0.688943	9.00809	3793	1041	0.0790931	DCs
BAD3517-3a3-210601_S-OVA_CATTGTTTCTTGAACG-1	-4.91395	-3.96806	7186	1609	2.36571	CD4 T cells-a
BAD3517-3a3-210601_S-OVA_CATTTCAAGGCAATGC-1	-7.51925	0.13853	4735	1569	1.90074	CD4 T cells-a
BAD3517-3a3-210601_S-OVA_CATTTCAAGGCTAGCA-1	6.97625	0.53972	5186	1630	3.18164	B cells-a
BAD3517-3a3-210601_S-OVA_CATTTCAAGTAAGAGG-1	-7.04954	-2.37632	5019	1602	2.27137	CD4 T cells-a
BAD3517-3a3-210601_S-OVA_CATTTCAAGTGGACTG-1	-5.9929	-0.0292998	5752	1833	3.02503	CD4 T cells-a
BAD3517-3a3-210601_S-OVA_CATTTCACAACTGGTT-1	-8.33955	-3.14261	5053	1663	1.78112	CD4 T cells-a
BAD3517-3a3-210601_S-OVA_CATTTCAGTACGCTAT-1	-5.63304	-2.75303	5360	1632	1.13806	CD4 T cells-a
BAD3517-3a3-210601_S-OVA_CATTTCAGTGTTACAC-1	8.17992	1.59352	4694	1582	3.60034	B cells-b
BAD3517-3a3-210601_S-OVA_CATTTCAGTTTCGCTC-1	-8.56803	-1.7751	5492	1789	2.14858	CD4 T cells-a
BAD3517-3a3-210601_S-OVA_CATTTCATCCTATGGA-1	8.54021	0.71123	4429	1736	4.13186	B cells-b
BAD3517-3a3-210601_S-OVA_CATTTCATCTCGGCTT-1	7.95586	-2.21215	5117	1573	2.42329	B cells-a
BAD3517-3a3-210601_S-OVA_CCAAGCGAGGCTCTAT-1	-5.97682	0.0288304	5497	1462	1.328	CD4 T cells-a
BAD3517-3a3-210601_S-OVA_CCAAGCGAGTCTAACC-1	-6.21937	0.151596	4274	1432	1.52082	CD4 T cells-a
BAD3517-3a3-210601_S-OVA_CCAAGCGCAGTGGGTA-1	-6.40191	-3.27023	5227	1602	2.65927	CD4 T cells-a
BAD3517-3a3-210601_S-OVA_CCAAGCGCATTCAGCA-1	-7.91698	-0.0619618	6005	1999	1.41549	CD4 T cells-a
BAD3517-3a3-210601_S-OVA_CCAAGCGGTACACGCC-1	8.19368	-3.58913	2609	750	3.14297	B cells-a
BAD3517-3a3-210601_S-OVA_CCAAGCGGTCATCGCG-1	-6.12966	6.44451	4474	1595	1.47519	Treg cells
BAD3517-3a3-210601_S-OVA_CCAAGCGGTGAAGCGT-1	-3.2647	-3.92882	3013	1023	1.92499	CD4 T cells-a
BAD3517-3a3-210601_S-OVA_CCAAGCGTCGATTTCT-1	-3.68772	-3.51374	6098	1542	1.70548	CD4 T cells-a
BAD3517-3a3-210601_S-OVA_CCAATGAAGGCCCAAA-1	-8.64532	-0.824242	4292	1661	1.07176	CD4 T cells-a
BAD3517-3a3-210601_S-OVA_CCAATGACACCCTGAG-1	-8.8816	-3.25999	7324	2166	3.05844	CD4 T cells-a
BAD3517-3a3-210601_S-OVA_CCAATGAGTACGGGAT-1	-4.45181	-0.278074	6149	1726	1.5287	CD4 T cells-a
BAD3517-3a3-210601_S-OVA_CCAATGAGTTCTAACG-1	7.94968	0.135369	5193	1847	3.11958	B cells-a
BAD3517-3a3-210601_S-OVA_CCAATTTAGAAGGCTC-1	-5.86966	-2.8844	6497	1888	1.80083	CD4 T cells-a
BAD3517-3a3-210601_S-OVA_CCAATTTCAAAGAACT-1	-4.69615	-0.366094	5202	1583	1.05729	CD4 T cells-a
BAD3517-3a3-210601_S-OVA_CCAATTTCAAATGCTC-1	7.8141	1.49576	7102	1980	3.85807	B cells-b
BAD3517-3a3-210601_S-OVA_CCAATTTCATTCCTAT-1	-6.98657	2.18057	5515	2173	1.54125	CD4 T cells-a
BAD3517-3a3-210601_S-OVA_CCAATTTGTCCAGCGT-1	-8.74112	-1.18997	6668	2106	2.15957	CD4 T cells-a
BAD3517-3a3-210601_S-OVA_CCAATTTTCGCAATTG-1	-4.2834	-2.26244	5920	1543	1.53716	CD4 T cells-a
BAD3517-3a3-210601_S-OVA_CCACAAACACTTGAAC-1	7.67956	-2.6017	5046	1652	2.14031	B cells-a
BAD3517-3a3-210601_S-OVA_CCACAAACAGTTGAAA-1	-4.00159	-4.25649	6661	1696	1.78652	CD4 T cells-a
BAD3517-3a3-210601_S-OVA_CCACAAAGTGTTTACG-1	-3.45582	11.11	3984	1601	2.10843	NK cells
BAD3517-3a3-210601_S-OVA_CCACAAAGTTTACTTC-1	-4.97855	-2.84634	6296	1777	1.55654	CD4 T cells-a
BAD3517-3a3-210601_S-OVA_CCACAAATCAAAGACA-1	-6.72052	6.43943	4420	1653	1.17647	Treg cells
BAD3517-3a3-210601_S-OVA_CCACACTAGCAATAGT-1	-1.25988	7.77666	13564	2958	0.486582	CD4 T cells-b
BAD3517-3a3-210601_S-OVA_CCACACTAGGAAACGA-1	-4.54671	-3.70914	7196	1732	1.68149	CD4 T cells-a
BAD3517-3a3-210601_S-OVA_CCACACTAGTACAGAT-1	6.14773	0.681174	4339	1352	3.84881	B cells-a
BAD3517-3a3-210601_S-OVA_CCACACTAGTCTGGAG-1	-4.06207	-2.54589	5381	1513	1.5053	CD4 T cells-a
BAD3517-3a3-210601_S-OVA_CCACACTCAAGGTACG-1	-6.55997	6.87953	4435	1705	0.766629	Treg cells
BAD3517-3a3-210601_S-OVA_CCACACTCAGATTAAG-1	-7.05132	-2.90312	6538	1838	2.56959	CD4 T cells-a
BAD3517-3a3-210601_S-OVA_CCACACTCAGCCTATA-1	-8.74419	-2.58921	6873	1970	2.21155	CD4 T cells-a
BAD3517-3a3-210601_S-OVA_CCACACTCAGCGTACC-1	-3.64132	-3.27091	6590	1609	1.88164	CD4 T cells-a
BAD3517-3a3-210601_S-OVA_CCACACTCATGTCTAG-1	-8.37168	-0.117642	5376	1824	2.21354	CD4 T cells-a
BAD3517-3a3-210601_S-OVA_CCACCATAGATAGCAT-1	8.85477	-0.962839	10270	2504	4.69328	B cells-a
BAD3517-3a3-210601_S-OVA_CCACCATAGCGTATAA-1	-8.95662	-3.13611	7075	2128	3.77385	CD4 T cells-a
BAD3517-3a3-210601_S-OVA_CCACCATAGTGCAACG-1	-9.4466	-0.790608	5273	1932	1.46027	CD4 T cells-a
BAD3517-3a3-210601_S-OVA_CCACCATCAGAACGCA-1	5.10248	-2.06148	7716	2097	5.6506	B cells-b
BAD3517-3a3-210601_S-OVA_CCACCATTCGGTAGGA-1	9.26854	2.14919	2057	1115	5.05591	B cells-b
BAD3517-3a3-210601_S-OVA_CCACCATTCTCGGCTT-1	9.44653	-1.01138	4481	1669	3.59295	B cells-a
BAD3517-3a3-210601_S-OVA_CCACCATTCTGCATAG-1	-7.33736	-0.0511897	5011	1708	1.55658	CD4 T cells-a
BAD3517-3a3-210601_S-OVA_CCACGAGAGCGACATG-1	6.36079	-1.98953	4995	1387	3.003	B cells-a
BAD3517-3a3-210601_S-OVA_CCACGAGCAAAGCTAA-1	-2.86734	-3.03751	4177	1184	0.38305	CD4 T cells-a
BAD3517-3a3-210601_S-OVA_CCACGAGCAATGCAGG-1	-5.30983	-3.29047	4738	1285	2.4905	CD4 T cells-a
BAD3517-3a3-210601_S-OVA_CCACGAGCATCCGAGC-1	7.60602	-2.69718	7069	1823	3.94681	B cells-a
BAD3517-3a3-210601_S-OVA_CCACGAGGTACGCTTA-1	-7.54061	-3.18157	7697	2099	2.03976	CD4 T cells-a
BAD3517-3a3-210601_S-OVA_CCACGAGGTCCGACGT-1	-6.5527	-3.75496	6418	1794	1.9009	CD4 T cells-a
BAD3517-3a3-210601_S-OVA_CCACGAGGTGGTTCTA-1	-7.79222	0.919421	5937	1920	2.88024	CD4 T cells-a
BAD3517-3a3-210601_S-OVA_CCACGTTAGCGTCAGA-1	-8.1228	0.392885	5508	1843	1.1801	CD4 T cells-a
BAD3517-3a3-210601_S-OVA_CCACGTTAGGTTGGAC-1	-9.07392	-1.80032	4943	1656	1.53753	CD4 T cells-a
BAD3517-3a3-210601_S-OVA_CCACGTTCAAGCGAGT-1	-6.81882	-0.276926	6792	1937	2.67962	CD4 T cells-a
BAD3517-3a3-210601_S-OVA_CCACGTTCACAACGCC-1	-6.03317	-4.12199	5910	1662	3.07953	CD4 T cells-a
BAD3517-3a3-210601_S-OVA_CCACGTTGTTGACTAC-1	7.26805	-2.49108	5948	1761	3.68191	B cells-a
BAD3517-3a3-210601_S-OVA_CCACGTTTCAAACGAA-1	-3.61718	-4.48282	4817	1302	2.40814	CD4 T cells-a
BAD3517-3a3-210601_S-OVA_CCACGTTTCTGAGGCC-1	-8.37552	-0.964313	4738	1695	1.22415	CD4 T cells-a
BAD3517-3a3-210601_S-OVA_CCACGTTTCTTAATCC-1	-9.29718	-2.58493	7500	2299	2.77333	CD4 T cells-a
BAD3517-3a3-210601_S-OVA_CCACTTGAGCCTCAAT-1	-7.2527	-1.51576	7616	2064	2.17962	CD4 T cells-a
BAD3517-3a3-210601_S-OVA_CCACTTGAGGCAGCTA-1	-7.18172	5.37924	7815	2113	2.62316	Treg cells
BAD3517-3a3-210601_S-OVA_CCACTTGAGTTGTAAG-1	-7.54676	-3.15997	5774	1844	1.88777	CD4 T cells-a
BAD3517-3a3-210601_S-OVA_CCACTTGCAGTCGGTC-1	-5.79286	-1.93465	6485	1808	2.31303	CD4 T cells-a
BAD3517-3a3-210601_S-OVA_CCACTTGTCTCGTGAA-1	-3.80926	-1.75747	4131	1157	1.45243	CD4 T cells-a
BAD3517-3a3-210601_S-OVA_CCATAAGCAATCCAGT-1	-7.72825	-3.43993	6114	1790	2.79686	CD4 T cells-a
BAD3517-3a3-210601_S-OVA_CCATAAGCACTAACGT-1	4.70048	-5.93267	5349	1759	3.4212	B cells-c
BAD3517-3a3-210601_S-OVA_CCATAAGCATGTTCGA-1	-4.35655	-0.533108	5909	1474	1.67541	CD4 T cells-a
BAD3517-3a3-210601_S-OVA_CCATAAGTCGCAATTG-1	-6.62113	-3.9654	8282	2061	3.06689	CD4 T cells-a
BAD3517-3a3-210601_S-OVA_CCATCACAGCATTTGC-1	10.2708	-0.015307	2905	1319	1.72117	B cells-a
BAD3517-3a3-210601_S-OVA_CCATCACAGTAGCTCT-1	-5.40457	-1.09665	5980	1708	2.45819	CD4 T cells-a
BAD3517-3a3-210601_S-OVA_CCATCACGTGTACATC-1	-7.4383	-3.12993	4621	1558	1.96927	CD4 T cells-a
BAD3517-3a3-210601_S-OVA_CCATCACTCCGTCAAA-1	-4.34571	-2.27694	5005	1421	0.879121	CD4 T cells-a
BAD3517-3a3-210601_S-OVA_CCATCACTCGCAATGT-1	-7.30574	-2.30908	5839	1773	1.81538	CD4 T cells-a
BAD3517-3a3-210601_S-OVA_CCCAACTAGTAGCATA-1	-8.81481	-1.09351	5309	1715	1.09248	CD4 T cells-a
BAD3517-3a3-210601_S-OVA_CCCAACTCATTGACCA-1	-6.38466	0.293792	4811	1595	2.12014	CD4 T cells-a
BAD3517-3a3-210601_S-OVA_CCCAACTGTCTGGTTA-1	-6.57845	-1.44729	5114	1615	0.997262	CD4 T cells-a
BAD3517-3a3-210601_S-OVA_CCCAACTGTGTATTCG-1	-6.37085	-3.63869	5555	1712	2.25023	CD4 T cells-a
BAD3517-3a3-210601_S-OVA_CCCAACTGTGTGTGTT-1	-2.94325	-4.28382	4966	1124	2.11438	CD4 T cells-a
BAD3517-3a3-210601_S-OVA_CCCAACTGTTCTCGTC-1	-6.89699	-3.16287	6871	1976	2.16853	CD4 T cells-a
BAD3517-3a3-210601_S-OVA_CCCAACTTCGGTTAGT-1	-6.73044	-2.64624	5611	1722	2.67332	CD4 T cells-a
BAD3517-3a3-210601_S-OVA_CCCAACTTCGTAGTGT-1	-1.41029	7.77526	15787	3142	1.01349	CD4 T cells-b
BAD3517-3a3-210601_S-OVA_CCCATTGCATGTGACT-1	-5.73132	-3.78105	5246	1689	1.42966	CD4 T cells-a
BAD3517-3a3-210601_S-OVA_CCCATTGTCACTGTTT-1	-5.56589	-3.19694	7101	1842	1.90114	CD4 T cells-a
BAD3517-3a3-210601_S-OVA_CCCATTGTCGCTAATG-1	-7.08593	-1.97479	6116	1865	2.10922	CD4 T cells-a
BAD3517-3a3-210601_S-OVA_CCCATTGTCTCCAATT-1	8.86689	3.16875	1747	890	12.0778	B cells-b
BAD3517-3a3-210601_S-OVA_CCCGAAGAGCTACAAA-1	-4.79776	-4.22514	5994	1770	1.53487	CD4 T cells-a
BAD3517-3a3-210601_S-OVA_CCCGAAGAGGAAAGTG-1	-6.43616	7.06038	6079	1972	1.48051	Treg cells
BAD3517-3a3-210601_S-OVA_CCCGAAGAGTAACCGG-1	6.09159	-2.17481	7352	1679	2.70675	B cells-a
BAD3517-3a3-210601_S-OVA_CCCGAAGCAAGAGATT-1	9.05849	-2.80348	4110	1411	2.82238	B cells-a
BAD3517-3a3-210601_S-OVA_CCCGAAGGTCCTCCTA-1	-6.22413	7.24239	7062	2474	1.38771	Treg cells
BAD3517-3a3-210601_S-OVA_CCCGAAGGTTGTACGT-1	7.89912	-0.0573592	5388	1596	3.19228	B cells-a
BAD3517-3a3-210601_S-OVA_CCCGAAGTCGCGCCAA-1	-5.57882	-0.279702	7042	1805	2.7833	CD4 T cells-a
BAD3517-3a3-210601_S-OVA_CCCGGAAGTACAAAGT-1	1.68947	14.851	2446	893	5.8054	CD4 T cells-c
BAD3517-3a3-210601_S-OVA_CCCGGAAGTTTGGAAA-1	-4.27468	-3.70906	6129	1567	2.12106	CD4 T cells-a
BAD3517-3a3-210601_S-OVA_CCCGGAATCACCGACG-1	-5.3994	-4.04827	6916	1734	2.34239	CD4 T cells-a
BAD3517-3a3-210601_S-OVA_CCCGGAATCCTTGAAG-1	6.51739	0.532653	5758	1741	3.56026	B cells-a
BAD3517-3a3-210601_S-OVA_CCCTAACAGTAATCCC-1	-6.43499	1.66525	6566	1759	1.76668	CD4 T cells-a
BAD3517-3a3-210601_S-OVA_CCCTAACAGTCACAGG-1	7.69397	-2.69039	4714	1577	2.60925	B cells-a
BAD3517-3a3-210601_S-OVA_CCCTAACCATTGTACG-1	5.84801	-0.600332	7342	2051	4.50831	B cells-a
BAD3517-3a3-210601_S-OVA_CCCTAACTCCAAGAGG-1	8.64335	-1.39823	4221	1404	3.19829	B cells-a
BAD3517-3a3-210601_S-OVA_CCCTAACTCTAGTACG-1	8.03563	-3.36295	6251	1609	2.63958	B cells-a
BAD3517-3a3-210601_S-OVA_CCCTCAAGTCAACATC-1	-6.68758	8.39729	1128	750	7.89007	Treg cells
BAD3517-3a3-210601_S-OVA_CCCTCAAGTCGGTAAG-1	6.60333	-0.840802	5327	1638	3.04111	B cells-a
BAD3517-3a3-210601_S-OVA_CCCTCAAGTGATTAGA-1	-3.66352	-4.17182	3175	932	2.07874	CD4 T cells-a
BAD3517-3a3-210601_S-OVA_CCCTCTCCAGTTCTAG-1	8.39125	0.495917	5463	1984	3.07523	B cells-a
BAD3517-3a3-210601_S-OVA_CCCTCTCGTTTGACAC-1	-7.65623	-1.79533	4898	1647	1.34749	CD4 T cells-a
BAD3517-3a3-210601_S-OVA_CCCTCTCTCTGGTGGC-1	-8.67531	-2.12887	4987	1638	1.78464	CD4 T cells-a
BAD3517-3a3-210601_S-OVA_CCCTGATAGCAGCGAT-1	-8.50958	-1.32217	6220	1762	2.66881	CD4 T cells-a
BAD3517-3a3-210601_S-OVA_CCCTGATAGCCTGAAG-1	6.29563	-0.000710507	3784	1107	4.75687	B cells-a
BAD3517-3a3-210601_S-OVA_CCCTGATAGGTGCGAT-1	8.41934	-2.67475	4534	1483	1.61006	B cells-a
BAD3517-3a3-210601_S-OVA_CCCTGATAGTTGGGAC-1	7.6184	0.617248	5102	1852	3.39083	B cells-b
BAD3517-3a3-210601_S-OVA_CCCTGATCAGGCTTGC-1	8.97265	-3.14275	4362	1432	3.53049	B cells-a
BAD3517-3a3-210601_S-OVA_CCCTGATCATATAGCC-1	-6.14584	0.245803	7815	2103	1.93218	CD4 T cells-a
BAD3517-3a3-210601_S-OVA_CCCTGATCATATTCGG-1	-9.22847	-1.7549	4691	1597	1.87593	CD4 T cells-a
BAD3517-3a3-210601_S-OVA_CCCTGATGTCTGTGCG-1	-4.11431	-3.51567	6993	1768	1.4014	CD4 T cells-a
BAD3517-3a3-210601_S-OVA_CCCTGATTCAGCTGTA-1	8.96653	-1.21367	5176	1728	3.47759	B cells-a
BAD3517-3a3-210601_S-OVA_CCCTGATTCGCCTCTA-1	-8.01832	-2.129	5505	1687	2.07084	CD4 T cells-a
BAD3517-3a3-210601_S-OVA_CCCTGATTCTTAGTTC-1	7.71043	-1.07901	4491	1520	1.78134	B cells-a
BAD3517-3a3-210601_S-OVA_CCCTTAGAGACGGATC-1	8.12321	-3.40316	4746	1383	2.44416	B cells-a
BAD3517-3a3-210601_S-OVA_CCCTTAGAGGTGGGTT-1	6.95769	-0.839622	7304	2000	2.60131	B cells-a
BAD3517-3a3-210601_S-OVA_CCCTTAGTCTATGTGG-1	-3.82918	-2.88899	7048	1738	1.77355	CD4 T cells-a
BAD3517-3a3-210601_S-OVA_CCGAACGAGAAGAGCA-1	-7.59933	-3.49715	4308	1463	4.06221	CD4 T cells-a
BAD3517-3a3-210601_S-OVA_CCGAACGAGTTCCATG-1	1.11336	9.91652	1980	826	0	DCs
BAD3517-3a3-210601_S-OVA_CCGAACGTCCATGATG-1	-4.23521	-1.174	5660	1562	2.08481	CD4 T cells-a
BAD3517-3a3-210601_S-OVA_CCGATCTAGAGCATAT-1	-3.31091	-3.57284	5985	1414	1.80451	CD4 T cells-a
BAD3517-3a3-210601_S-OVA_CCGATCTAGGTTATAG-1	8.15597	-2.18315	6483	1913	2.83819	B cells-a
BAD3517-3a3-210601_S-OVA_CCGATCTGTCCACTCT-1	7.32324	-1.80545	5637	1671	2.02235	B cells-a
BAD3517-3a3-210601_S-OVA_CCGATCTGTGTATACC-1	-4.5704	-3.86602	5234	1453	2.02522	CD4 T cells-a
BAD3517-3a3-210601_S-OVA_CCGATCTGTTGTTGCA-1	-3.08319	-4.25318	3213	1015	1.92966	CD4 T cells-a
BAD3517-3a3-210601_S-OVA_CCGATCTGTTTACCAG-1	7.78475	-0.341257	4336	1440	3.92066	B cells-a
BAD3517-3a3-210601_S-OVA_CCGATGGCAAGAGAGA-1	-7.39459	-4.44525	6912	1896	4.12326	CD4 T cells-a
BAD3517-3a3-210601_S-OVA_CCGATGGCATTCTCCG-1	10.3681	-0.00731524	6570	1974	3.04414	B cells-a
BAD3517-3a3-210601_S-OVA_CCGATGGGTTTGATCG-1	5.03237	-5.93714	4637	1588	2.71727	B cells-c
BAD3517-3a3-210601_S-OVA_CCGATGGTCTCAAAGC-1	-7.80166	-2.58617	4964	1586	2.35697	CD4 T cells-a
BAD3517-3a3-210601_S-OVA_CCGCAAGAGAGAGTTT-1	-6.63391	-2.48287	4884	1537	2.2932	CD4 T cells-a
BAD3517-3a3-210601_S-OVA_CCGCAAGAGCTTTCTT-1	6.35767	-1.0461	9604	1934	4.13369	B cells-a
BAD3517-3a3-210601_S-OVA_CCGCAAGCAAAGCACG-1	-7.08034	-0.758498	5780	1812	2.66436	CD4 T cells-a
BAD3517-3a3-210601_S-OVA_CCGCAAGCAACAGCTT-1	7.62351	-0.801724	5219	1537	5.34585	B cells-a
BAD3517-3a3-210601_S-OVA_CCGCAAGCAGGACTTT-1	7.96623	1.76451	5305	1819	5.56079	B cells-b
BAD3517-3a3-210601_S-OVA_CCGCAAGGTGAATTAG-1	5.47626	-0.443389	10733	2660	3.23302	B cells-a
BAD3517-3a3-210601_S-OVA_CCGCAAGGTTTGTGGT-1	-6.00887	1.15934	6505	1775	1.99846	CD4 T cells-a
BAD3517-3a3-210601_S-OVA_CCGCAAGTCTCCGCAT-1	-5.91656	-0.730191	6372	1728	2.44821	CD4 T cells-a
BAD3517-3a3-210601_S-OVA_CCGGACAAGCAATTAG-1	-4.18894	-0.378964	4940	1249	1.74089	CD4 T cells-a
BAD3517-3a3-210601_S-OVA_CCGGACAAGTAATTGG-1	-9.51741	-2.13446	4327	1649	3.35105	CD4 T cells-a
BAD3517-3a3-210601_S-OVA_CCGGACAGTCTGATCA-1	-4.09631	-1.42556	6152	1589	1.31664	CD4 T cells-a
BAD3517-3a3-210601_S-OVA_CCGGACAGTGATCGTT-1	-4.21128	-3.33919	6259	1635	1.56575	CD4 T cells-a
BAD3517-3a3-210601_S-OVA_CCGGACATCGCTGCGA-1	6.15248	-1.34322	4479	1343	1.49587	B cells-a
BAD3517-3a3-210601_S-OVA_CCGGGTACAGGAGGAG-1	-3.12096	-3.31644	5288	1398	1.32375	CD4 T cells-a
BAD3517-3a3-210601_S-OVA_CCGGGTAGTGTGTCCG-1	-4.70102	-1.86919	4968	1380	1.24799	CD4 T cells-a
BAD3517-3a3-210601_S-OVA_CCGGGTATCTCTAGGA-1	-7.80839	-3.07759	6169	1911	1.03745	CD4 T cells-a
BAD3517-3a3-210601_S-OVA_CCGGTAGAGCACAAAT-1	-4.74645	-4.35809	5244	1517	2.97483	CD4 T cells-a
BAD3517-3a3-210601_S-OVA_CCGGTAGAGGCCTAAG-1	-3.14556	-2.75852	5954	1412	1.57877	CD4 T cells-a
BAD3517-3a3-210601_S-OVA_CCGGTAGAGTAATTGG-1	6.3526	1.2697	2199	1040	2.31924	B cells-a
BAD3517-3a3-210601_S-OVA_CCGGTAGCAAATTAGG-1	8.84172	-1.37619	5131	1609	2.63107	B cells-a
BAD3517-3a3-210601_S-OVA_CCGGTAGCAATTCGTG-1	-8.17897	-2.78583	5383	1691	2.8237	CD4 T cells-a
BAD3517-3a3-210601_S-OVA_CCGGTAGCACCCTAGG-1	-7.44381	1.29287	5177	1831	1.87367	CD4 T cells-a
BAD3517-3a3-210601_S-OVA_CCGGTAGCACCCTTAC-1	10.4513	-1.799	5360	1654	1.84701	B cells-a
BAD3517-3a3-210601_S-OVA_CCGGTAGCATCTTAGG-1	3.77417	-2.55016	13224	2783	2.57864	B cells-a
BAD3517-3a3-210601_S-OVA_CCGGTAGGTGAATGTA-1	10.7396	-1.6633	4203	1451	2.59339	B cells-a
BAD3517-3a3-210601_S-OVA_CCGGTAGTCAGTGTGT-1	8.49143	-0.297442	6572	1994	2.38892	B cells-a
BAD3517-3a3-210601_S-OVA_CCGGTAGTCGTCCATC-1	9.43866	-2.4697	5334	1732	3.2246	B cells-a
BAD3517-3a3-210601_S-OVA_CCGGTAGTCTCAGTCC-1	-6.21538	-0.682515	5409	1540	2.60677	CD4 T cells-a
BAD3517-3a3-210601_S-OVA_CCGGTGAAGCCATCCG-1	-7.5101	1.17135	4543	1609	1.40876	CD4 T cells-a
BAD3517-3a3-210601_S-OVA_CCGGTGAAGCGCCGTT-1	-3.77322	-3.78615	4244	1190	1.34307	CD4 T cells-a
BAD3517-3a3-210601_S-OVA_CCGGTGACAGCGACCT-1	7.91528	-0.696411	5073	1729	3.19338	B cells-a
BAD3517-3a3-210601_S-OVA_CCGGTGACATGAATAG-1	11.0164	-1.5966	4722	1452	2.75307	B cells-a
BAD3517-3a3-210601_S-OVA_CCGGTGAGTGCAAGAC-1	-4.8316	-1.299	4783	1382	2.09074	CD4 T cells-a
BAD3517-3a3-210601_S-OVA_CCGGTGAGTTGCCGAC-1	-4.80401	-1.8194	7079	1777	1.24311	CD4 T cells-a
BAD3517-3a3-210601_S-OVA_CCGGTGATCGACGTCG-1	8.53537	-0.964297	4682	1601	3.22512	B cells-a
BAD3517-3a3-210601_S-OVA_CCGGTGATCGCATTAG-1	-5.33414	-2.87588	7512	1924	2.30298	CD4 T cells-a
BAD3517-3a3-210601_S-OVA_CCGGTGATCGTAGTGT-1	-6.28611	-3.07132	5143	1500	2.3916	CD4 T cells-a
BAD3517-3a3-210601_S-OVA_CCGTAGGAGGGTAGCT-1	-9.00646	-2.80133	5615	1762	3.47284	CD4 T cells-a
BAD3517-3a3-210601_S-OVA_CCGTAGGAGGTTCCGC-1	-7.52636	-1.88731	4792	1577	1.899	CD4 T cells-a
BAD3517-3a3-210601_S-OVA_CCGTAGGCACTTCATT-1	-5.63802	-3.70728	7259	1866	1.99752	CD4 T cells-a
BAD3517-3a3-210601_S-OVA_CCGTAGGCAGCTTTGA-1	-6.58737	-2.22279	5425	1620	2.39631	CD4 T cells-a
BAD3517-3a3-210601_S-OVA_CCGTAGGGTATACAGA-1	-5.84806	6.65853	5490	2071	0.637523	Treg cells
BAD3517-3a3-210601_S-OVA_CCGTAGGGTCTCAAGT-1	-3.39249	-3.78393	6553	1605	1.7244	CD4 T cells-a
BAD3517-3a3-210601_S-OVA_CCGTAGGTCACCGGTG-1	9.70479	-0.45037	6117	1772	4.54471	B cells-a
BAD3517-3a3-210601_S-OVA_CCGTAGGTCCCAGCGA-1	7.9883	-2.17158	5777	1638	2.83884	B cells-a
BAD3517-3a3-210601_S-OVA_CCGTAGGTCCGATAAC-1	-6.93259	-2.97902	5744	1746	1.61908	CD4 T cells-a
BAD3517-3a3-210601_S-OVA_CCGTGAGAGCATCCTA-1	-6.76266	-3.28413	4901	1541	2.79535	CD4 T cells-a
BAD3517-3a3-210601_S-OVA_CCGTGAGAGTTGCCTA-1	-7.71967	-2.60567	4868	1562	1.49959	CD4 T cells-a
BAD3517-3a3-210601_S-OVA_CCGTGAGCAAAGGCTG-1	-3.71312	-3.21912	6068	1639	1.49967	CD4 T cells-a
BAD3517-3a3-210601_S-OVA_CCGTGAGGTAACGATA-1	-7.34029	-3.774	4124	1382	2.61882	CD4 T cells-a
BAD3517-3a3-210601_S-OVA_CCGTGAGGTACCGTCG-1	6.65268	-2.74834	3484	960	1.40643	B cells-a
BAD3517-3a3-210601_S-OVA_CCGTGAGGTGACAACG-1	6.52528	-1.63221	6848	1829	2.35105	B cells-a
BAD3517-3a3-210601_S-OVA_CCGTTCAAGGAAGTCC-1	-6.19349	-2.98397	6565	1774	2.31531	CD4 T cells-a
BAD3517-3a3-210601_S-OVA_CCGTTCAAGGACGGAG-1	-4.62225	-3.52143	4637	1347	1.76838	CD4 T cells-a
BAD3517-3a3-210601_S-OVA_CCGTTCAAGTAGACAT-1	-5.3204	-2.94759	8487	2135	1.89702	CD4 T cells-a
BAD3517-3a3-210601_S-OVA_CCGTTCACAAGACCTT-1	-7.17838	-3.14754	6555	1924	2.36461	CD4 T cells-a
BAD3517-3a3-210601_S-OVA_CCGTTCATCAACGCTA-1	-8.00974	0.688289	6235	2059	2.10104	CD4 T cells-a
BAD3517-3a3-210601_S-OVA_CCTAACCCATCATCTT-1	7.79752	-0.648225	8447	2192	2.82941	B cells-a
BAD3517-3a3-210601_S-OVA_CCTAACCGTGACTATC-1	-8.75594	-1.82308	7688	2218	2.56243	CD4 T cells-a
BAD3517-3a3-210601_S-OVA_CCTAAGAAGGCCTAAG-1	-4.8954	-1.77643	3904	1219	1.25512	CD4 T cells-a
BAD3517-3a3-210601_S-OVA_CCTAAGAAGTAACGTA-1	9.29768	-2.4115	4530	1528	3.97351	B cells-a
BAD3517-3a3-210601_S-OVA_CCTAAGACAACACGTT-1	-5.60118	-2.55211	6337	1792	1.30977	CD4 T cells-a
BAD3517-3a3-210601_S-OVA_CCTAAGACAATCGTCA-1	-7.71516	-1.59654	6938	1871	2.24849	CD4 T cells-a
BAD3517-3a3-210601_S-OVA_CCTAAGACAATTTCGG-1	-6.00949	-0.853309	4463	1439	0.873852	CD4 T cells-a
BAD3517-3a3-210601_S-OVA_CCTAAGAGTAGCTGAG-1	8.88739	3.09039	1209	683	10.5873	B cells-b
BAD3517-3a3-210601_S-OVA_CCTAAGATCACACGAT-1	10.7856	-1.59713	4679	1481	4.76598	B cells-a
BAD3517-3a3-210601_S-OVA_CCTAAGATCATTTACC-1	-3.46269	-3.34428	4391	1293	0.774311	CD4 T cells-a
BAD3517-3a3-210601_S-OVA_CCTAAGATCTACTGAG-1	-5.65339	6.74635	3695	1660	1.00135	Treg cells
BAD3517-3a3-210601_S-OVA_CCTACGTAGGTACAAT-1	-7.75467	-1.65348	5811	1704	2.51248	CD4 T cells-a
BAD3517-3a3-210601_S-OVA_CCTACGTCACATACTG-1	-7.72984	-0.0197005	7958	2098	2.85248	CD4 T cells-a
BAD3517-3a3-210601_S-OVA_CCTACGTGTACGTAGG-1	5.83266	-5.17106	6732	1942	4.44147	B cells-c
BAD3517-3a3-210601_S-OVA_CCTACGTGTCCGACGT-1	7.40784	1.07239	2756	1108	4.82583	B cells-a
BAD3517-3a3-210601_S-OVA_CCTACGTTCAGCACCG-1	-9.26303	-1.70637	6248	2170	1.29641	CD4 T cells-a
BAD3517-3a3-210601_S-OVA_CCTACGTTCGACATCA-1	3.66845	8.38374	1678	639	0	Monocytes
BAD3517-3a3-210601_S-OVA_CCTATCGAGACGCCAA-1	8.54102	-1.69032	6191	1776	4.28041	B cells-a
BAD3517-3a3-210601_S-OVA_CCTATCGAGACTTCGT-1	-3.97967	-2.82105	5966	1498	1.6594	CD4 T cells-a
BAD3517-3a3-210601_S-OVA_CCTATCGAGCTGTTCA-1	5.20352	-1.54924	16844	2928	2.07789	B cells-a
BAD3517-3a3-210601_S-OVA_CCTATCGAGTCGGCAA-1	-8.38733	-1.94168	4642	1600	2.39121	CD4 T cells-a
BAD3517-3a3-210601_S-OVA_CCTATCGCAGAGTTGG-1	-6.15907	-4.77765	2829	861	3.959	CD4 T cells-a
BAD3517-3a3-210601_S-OVA_CCTATCGGTGACGTCC-1	-4.79985	-0.0479538	6486	1553	1.11008	CD4 T cells-a
BAD3517-3a3-210601_S-OVA_CCTATCGGTGGCCACT-1	10.817	-1.56525	5558	1553	1.74523	B cells-a
BAD3517-3a3-210601_S-OVA_CCTCAACCACGCTGAC-1	7.98158	-1.27721	5023	1756	2.54828	B cells-a
BAD3517-3a3-210601_S-OVA_CCTCAACCATAACAGA-1	9.45774	2.66986	4635	1369	11.9741	B cells-b
BAD3517-3a3-210601_S-OVA_CCTCAACGTTGCCGAC-1	-6.89718	7.48226	6888	2518	1.48084	Treg cells
BAD3517-3a3-210601_S-OVA_CCTCAACTCTACACTT-1	-7.6712	-0.263499	6006	1917	1.71495	CD4 T cells-a
BAD3517-3a3-210601_S-OVA_CCTCACAAGAGCAAGA-1	-6.78247	-2.30993	5477	1685	1.84408	CD4 T cells-a
BAD3517-3a3-210601_S-OVA_CCTCACAAGCGCCGTT-1	-5.32	-1.11634	5646	1624	1.41693	CD4 T cells-a
BAD3517-3a3-210601_S-OVA_CCTCACAAGTCTAACC-1	7.29682	1.62896	2257	944	1.59504	B cells-a
[truncated: 56,700 more rows]
